# Supplementary material for: Inward Outward Signaling in Ovarian Cancer: Morpho-Phospho-Proteomic Profiling Upon Application of Hypoxia and Shear Stress Characterizes the Adaptive Plasticity of OVCAR-3 and SKOV-3 Cells
Source: Front Oncol. 2022 Feb 14;11:746411. doi: 10.3389/fonc.2021.746411 (PMC8896345; doi:10.3389/fonc.2021.746411)
Supplement: Supplementary file 2 [file Table_1.xlsx]

## Sheet: OVCAR Shear
Intensity OVCAR3_Normox1	Intensity OVCAR3_Normox2	Intensity OVCAR3_Normox3	Intensity OVCAR3_Shear1	Intensity OVCAR3_Shear2	Intensity OVCAR3_Shear3	C: Amino acid	C: Charge	C: Protein group IDs	N: Localization prob	N: PEP	N: Score	N: Delta score	N: Score for localization	N: Mass error [ppm]	N: Intensity	N: Position	N: Student's T-test p-value Shear_Normox	N: Student's T-test q-value Shear_Normox	N: Student's T-test Difference Shear_Normox	N: Student's T-test Test statistic Shear_Normox	T: Proteins	T: Positions within proteins	T: Leading proteins	T: Protein	T: Protein names	T: Gene names	T: Sequence window	T: Phospho (STY) Probabilities	T: id	T: Unique identifier	M: Number of Phospho (STY)
14.6031	14.6248	15.0678	20.2709	20.0535	20.152	S	3	5461	0.986567	5.31658e-30	83.979	83.13	53.88	0.51357	8704200	383	5.09041e-06	0	5.3936	32.899	Q9P0K7;Q9P0K7-4;Q9P0K7-3;Q9P0K7-2	383;354;375;386	Q9P0K7	Q9P0K7	Ankycorbin	RAI14	DKLQAKSPKEAEADLSFDSYHSTQTDLGPSL	EAEADLS(0.987)FDS(0.487)Y(0.418)HS(0.425)T(0.425)QT(0.225)DLGPS(0.03)LGKPGET(0.002)S(0.001)PPDSK	6678	UID16537	3;4
18.6742	18.6604	18.6404	15.4308	15.0031	14.4898	S	3	2614	1	8.44893e-34	153.97	136.69	153.97	1.8188	14975000	758	0.000172555	0.272	-3.68376	-13.533	Q13443	758	Q13443	Q13443	Disintegrin and metalloproteinase domain-containing protein 9	ADAM9	QANPSRQPGSVPRHVSPVTPPREVPIYANRF	HVS(1)PVT(1)PPREVPIYANR	2837	UID7846	2
17.1427	17.0113	17.1805	15.7847	15.7074	15.4132	S	2	4481	1	1.05499e-154	287.99	277.02	226.95	1.5629	2444200	463	0.000287095	0.542667	-1.47641	-11.8843	Q96PE2	463	Q96PE2	Q96PE2	Rho guanine nucleotide exchange factor 17	ARHGEF17	DGGFEPEKSRQRKSLSNPDIASETLTLLSFL	S(1)LS(1)NPDIASETLTLLSFLR	5578	UID3797	1;2
13.9577	14.8798	14.0031	19.5683	19.3029	18.5049	S	4	2627	0.997	2.08427e-38	104.52	91.764	69.959	0.9443	14315000	332	0.000381073	0.3936	4.84517	11.0523	Q13501;Q13501-2	332;248	Q13501	Q13501	Sequestosome-1	SQSTM1	ESEGRPEEQMESDNCSGGDDDWTHLSSKEVD	KIALES(0.042)EGRPEEQMES(0.958)DNCS(0.997)GGDDDWT(0.002)HLSSK	2858	UID7862	1;2
14.6918	15.3679	14.367	17.8451	17.5409	17.8515	S	3	478	0.91693	4.45055e-08	66.509	56.598	66.509	-0.3125	1770900	1534	0.000710728	0.417143	2.937	9.41045	O60292	1534	O60292	O60292	Signal-induced proliferation-associated 1-like protein 3	SIPA1L3	IMDNLGPEQERDTGQSPQKGLQRTLSDESLC	LIIMDNLGPEQERDT(0.083)GQS(0.917)PQK	522	UID307	1
14.5706	15.5938	16.1205	20.2728	19.8181	19.6029	S	3	1259	0.941092	6.89057e-28	66.582	63.814	52.168	-3.0965	10335000	578	0.000839801	0.360444	4.46964	9.01122	P17812;P17812-2	578;347	P17812	P17812	CTP synthase 1	CTPS1	PRDTYSDRSGSSSPDSEITELKFPSINHD__	S(0.048)GS(0.732)S(0.29)S(0.93)PDS(0.941)EIT(0.058)ELKFPSINHD	1334	UID12795	3;5

## Sheet: SKOV Shear
Intensity SKOV3_Normox1	Intensity SKOV3_Normox2	Intensity SKOV3_Normox3	Intensity SKOV3_Shear1	Intensity SKOV3_Shear2	Intensity SKOV3_Shear3	C: Amino acid	C: Charge	C: Protein group IDs	N: Localization prob	N: PEP	N: Score	N: Delta score	N: Score for localization	N: Mass error [ppm]	N: Intensity	N: Position	N: Student's T-test p-value Shear_Normox	N: Student's T-test q-value Shear_Normox	N: Student's T-test Difference Shear_Normox	N: Student's T-test Test statistic Shear_Normox	T: Proteins	T: Positions within proteins	T: Leading proteins	T: Protein	T: Protein names	T: Gene names	T: Sequence window	T: Phospho (STY) Probabilities	T: id	T: Unique identifier	M: Number of Phospho (STY)
16.7611	17.1559	17.1897	14.977	14.5118	14.8789	S	2	457	1	4.25939e-66	185.67	171.43	102.92	-0.19219	9191300	328	0.000340232	0.265333	-2.24634	-11.3785	O43823	328	O43823	O43823	A-kinase anchor protein 8	AKAP8	EPDTKLARVDSEGDFSENDDAAGDFRSGDEE	VDS(1)EGDFS(1)ENDDAAGDFR	487	UID282	1;2
19.1101	18.8521	19.358	14.1651	14.1894	14.7763	S	2	2509;2510	1	8.91011e-24	109.53	98.168	91.708	1.7278	32575000	1430	4.41782e-05	0.176	-4.72978	-19.1102	Q12888;Q12888-2;Q12888-3	1430;1435;1435	Q12888;Q12888-3	Q12888	Tumor suppressor p53-binding protein 1	TP53BP1	AVPGPLGIEDISPNLSPDDKSFSRVVPRVPD	ETAVPGPLGIEDIS(1)PNLS(1)PDDK	2640	UID1741	1;2;3
20.9421	20.8995	21.0773	16.2304	15.0907	14.3285	S	3	1519	0.81189	3.8174e-21	61.529	60.31	60.835	-3.1964	7977900	147	0.000488593	0.265091	-5.75644	-10.3677	P30622;P30622-2;P30622-1	147;147;147	P30622	P30622	CAP-Gly domain-containing linker protein 1	CLIP1	DEANGLQTTPASRATSPLCTSTASMVSSSPS	AT(0.182)S(0.812)PLCT(0.004)S(0.002)T(0.002)AS(0.012)MVS(0.065)S(0.247)S(0.421)PS(0.156)T(0.069)PS(0.028)NIPQKPSQPAAK	1565	UID6988	2
17.0506	17.2049	17.1454	14.1581	14.8922	14.2612	S	2	3812	0.954825	7.91084e-08	95.263	88.057	95.263	-1.5286	534340	201	0.000322736	0.2985	-2.69644	-11.5335	Q8N573;Q8N573-2;Q8N573-5;Q8N573-8;Q8N573-3	201;193;200;200;133	Q8N573	Q8N573	Oxidation resistance protein 1	OXR1	TPSSTFTGIRPARVVSSTSEEEEAFTEKFLK	VVS(0.955)S(0.043)T(0.027)S(0.975)EEEEAFTEK	4771	UID9222	2
13.8853	13.5598	12.5778	16.8927	16.6344	16.7988	S	3	4905	0.999372	9.91853e-31	116.34	102.82	111.44	-0.27577	652730	589	0.00101256	0.228222	3.43438	8.58228	Q9H0B6;Q9H0B6-2	589;512	Q9H0B6	Q9H0B6	Kinesin light chain 2	KLC2	NPRMKRASSLNFLNKSVEEPTQPGGTGLSDS	AS(0.437)S(0.563)LNFLNKS(0.999)VEEPT(0.001)QPGGTGLSDSR	6115	UID10142	2
17.9903	18.0792	18.0163	15.5045	15.1368	14.562	S	2	5712	0.999999	0.000123396	85.443	79.415	85.443	-1.1021	849100	843	0.000424977	0.2696	-2.96087	-10.7468	Q9ULH1;Q9ULH1-2	843;846	Q9ULH1	Q9ULH1	Arf-GAP with SH3 domain, ANK repeat and PH domain-containing protein 1	ASAP1	PPPPPGHKRTLSDPPSPLPHGPPNKGAVPWG	T(0.027)LS(0.973)DPPS(1)PLPHGPPNK	7012	UID10806	2

## Sheet: OVCAR Hypoxia
Intensity OVCAR3_Hypox1	Intensity OVCAR3_Hypox2	Intensity OVCAR3_Hypox3	Intensity OVCAR3_Normox1	Intensity OVCAR3_Normox2	Intensity OVCAR3_Normox3	C: Amino acid	C: Charge	C: Protein group IDs	C: Student's T-test significant	N: Localization prob	N: PEP	N: Score	N: Delta score	N: Score for localization	N: Mass error [ppm]	N: Intensity	N: Position	N: Student's T-test p-value Hypox_Normox	N: Student's T-test q-value Hypox_Normox	N: Student's T-test Difference Hypox_Normox	N: Student's T-test Test statistic Hypox_Normox	T: Proteins	T: Positions within proteins	T: Leading proteins	T: Protein	T: Protein names	T: Gene names	T: Sequence window	T: Phospho (STY) Probabilities	T: id	T: Unique identifier	M: Number of Phospho (STY)
14.4098	14.4554	15.0022	18.7097	19.0117	18.7511	S	3	2718	Hypox_Normox	0.984673	3.2644e-21	69.818	67.683	42.536	-0.093433	4943000	1348	3.86038e-05	0.036	-4.20168	-19.7714	Q14160;Q14160-2	1348;1267	Q14160	Q14160	Protein scribble homolog	SCRIB	PEDAPAQPPTPGPAASPEQLSFRERQKYFEL	AFAAVPT(0.009)S(0.009)HPPEDAPAQPPT(0.984)PGPAAS(0.985)PEQLS(0.015)FR	2942	UID7922	2
15.1977	15.0831	15.0067	21.0531	21.2164	21.0702	S	4	2954	Hypox_Normox	0.975804	4.94524e-101	183.27	176.62	183.27	-1.0864	197660000	352	1.52053e-07	0	-6.01738	-79.2362	Q16204	352	Q16204	Q16204	Coiled-coil domain-containing protein 6	CCDC6	FNEMSAQGLRPRTVSSPIPYTPSPSSSRPIS	TVS(0.024)S(0.976)PIPYT(0.005)PS(0.951)PS(0.028)S(0.023)S(0.014)RPIS(0.167)PGLS(0.322)Y(0.472)AS(0.015)HT(0.002)VGFTPPTSLTR	3381	UID8236	2;3;4;5
14.9312	14.8679	14.1157	17.108	16.8671	17.1678	T	3	520		0.999904	7.37985e-114	229.59	217.59	229.59	2.4079	3629800	177	0.000969337	0.317091	-2.40939	-8.6806	O60716-3;O60716-5;O60716-7;O60716-8;O60716-15;O60716-11;O60716-13;O60716-16;O60716-23;O60716-21;O60716-2;O60716-6;O60716-4;O60716-24;O60716-19;O60716;O60716-14;O60716-9;O60716-10;O60716-12;O60716-20;O60716-17;O60716-22;O60716-18	177;177;177;177;123;123;123;123;76;76;177;177;177;76;76;177;123;123;123;123;76;76;76;76	O60716-3	O60716-3	Catenin delta-1	CTNND1	GLPVDASSVSNNYIQTLGRDFRKNGNGGPGP	TVQPVAMGPDGLPVDASSVSNNYIQT(1)LGR	7678	UID11239	1;2
14.9275	14.7546	15.0563	20.2253	20.4544	20.2766	T	3	1403	Hypox_Normox	0.999999	1.39974e-58	171.42	166.09	143.25	1.3768	69870000	713	1.08675e-06	0	-5.40599	-48.4392	P25205;P25205-2	713;758	P25205	P25205	DNA replication licensing factor MCM3	MCM3	DAKDGDSYDPYDFSDTEEEMPQVHTPKTADS	DGDSYDPYDFS(1)DT(1)EEEMPQVHT(1)PK	7884	UID11325	1;2;3
14.6776	16.0898	14.5998	21.3164	21.173	20.9937	S	2	2739		0.993595	2.40009e-138	240.02	235.69	109.16	-1.2915	82966000	418	0.000255436	0.279	-6.03863	-12.2448	Q14247;Q14247-3;Q14247-2	418;381;381	Q14247	Q14247	Src substrate cortactin	CTTN	PVSPAPQPTEERLPSSPVYEDAASFKAELSY	LPS(0.006)S(0.994)PVYEDAASFK	2997	UID13919	1;2;3
19.0878	18.3914	17.9518	14.7521	15.1517	14.3776	S	3	3314		1	7.60647e-295	288.86	281.86	169.88	-0.94473	160320000	366	0.000740461	0.318667	3.71658	9.31091	Q6NZI2;Q6NZI2-2;Q6NZI2-3	366;276;174	Q6NZI2	Q6NZI2	Polymerase I and transcript release factor	PTRF	GGAERGEAGDLRRGSSPDVHALLEITEESDA	RGS(1)S(1)PDVHALLEIT(0.011)EES(0.989)DAVLVDKS(1)DS(1)D	3948	UID14593	2;3;4;5

## Sheet: SKOV Hypoxia
Intensity SKOV3_Hypox1	Intensity SKOV3_Hypox2	Intensity SKOV3_Hypox3	Intensity SKOV3_Normox1	Intensity SKOV3_Normox2	Intensity SKOV3_Normox3	C: Amino acid	C: Charge	C: Protein group IDs	C: Student's T-test significant	N: Localization prob	N: PEP	N: Score	N: Delta score	N: Score for localization	N: Mass error [ppm]	N: Intensity	N: Position	N: Student's T-test p-value Hypox_Normox	N: Student's T-test q-value Hypox_Normox	N: Student's T-test Difference Hypox_Normox	N: Student's T-test Test statistic Hypox_Normox	T: Proteins	T: Positions within proteins	T: Leading proteins	T: Protein	T: Protein names	T: Gene names	T: Sequence window	T: Phospho (STY) Probabilities	T: id	T: Unique identifier	M: Number of Phospho (STY)
14.9971	14.9878	15.201	18.4841	18.2812	18.0864	S	3	1534	Hypox_Normox	0.998646	1.67402e-08	99.127	89.385	61.745	-0.47088	1975300	478	1.78689e-05	0.384	-3.2219	-24.0028	P31751;P31751-2	478;435	P31751	P31751	RAC-beta serine/threonine-protein kinase	AKT2	ELDQRTHFPQFSYSASIRE____________	THFPQFS(0.974)Y(0.003)S(0.025)AS(0.999)IRE	1584	UID7001	2
18.318	18.2277	18.2121	13.714	14.4946	14.1403	S	2	3557	Hypox_Normox	0.977937	1.78556e-08	84.105	79.56	48.151	6.1755	1791700	493	5.43411e-05	0.0533333	4.13636	18.1371	Q86SQ0;Q86SQ0-2;Q86SQ0-3	493;493;520	Q86SQ0	Q86SQ0	Pleckstrin homology-like domain family B member 2	PHLDB2	KINKELEKLQLSDEESVFEEALMSPDTRYRC	LQLS(0.994)DEES(0.978)VFEEALMS(0.025)PDT(0.002)R	4338	UID8921	2
14.3443	14.485	14.8968	18.2152	17.9025	18.1504	S	3	5442	Hypox_Normox	0.974764	2.92663e-79	117.68	114.62	92.83	0.1679	1896100	341	5.15755e-05	0.06	-3.51398	-18.3779	Q9NZN5;Q9NZN5-2	341;322	Q9NZN5	Q9NZN5	Rho guanine nucleotide exchange factor 12	ARHGEF12	KSETIQDTDTQSLVGSPSTRIAPHIIGAEDD	IYLEENPEKSETIQDT(0.011)DT(0.062)QS(0.928)LVGS(0.975)PS(0.018)T(0.007)R	6662	UID10563	1;2
15.0519	14.7291	15.1116	17.9185	17.7359	17.861	S	3	899	Hypox_Normox	0.8187	3.38356e-10	87.232	79.483	87.232	-1.4088	965330	289	2.51303e-05	0.192	-2.87429	-22.0294	P04049;P04049-2	289;309	P04049	P04049	RAF proto-oncogene serine/threonine-protein kinase	RAF1	SRMIEDAIRSHSESASPSALSSSPNNLSPTG	S(0.003)HS(0.003)ES(0.065)AS(0.819)PS(0.109)ALS(0.093)S(0.218)S(0.69)PNNLS(0.754)PT(0.22)GWS(0.026)QPK	996	UID12549	3
17.2413	17.407	17.2463	15.5681	15.4253	15.3396	S	2	916	Hypox_Normox	1	1.71959e-71	175.62	144.24	175.62	1.7327	4528000	1066	2.74733e-05	0.12	1.85384	21.5405	P04626;P04626-5;P04626-4;P04626-3;P04626-2	1066;1036;1051;380;456	P04626	P04626	Receptor tyrosine-protein kinase erbB-2	ERBB2	STRSGGGDLTLGLEPSEEEAPRSPLAPSEGA	S(1)GGGDLTLGLEPS(1)EEEAPR	1021	UID12568	2;3;4;5
14.3969	14.9869	14.718	18.9747	19.527	19.6531	S	2	4467	Hypox_Normox	0.994437	7.68993e-79	169.41	133.12	163.57	-3.3428	36630000	900	6.40318e-05	0.0436364	-4.6843	-17.4006	Q96N67-3;Q96N67-2;Q96N67-4;Q96N67-6;Q96N67;Q96N67-5	900;900;900;900;900;900	Q96N67-3	Q96N67-3	Dedicator of cytokinesis protein 7	DOCK7	RPASLNLNRSRSLSNSNPDISGTPTSPDDEV	SLS(0.006)NS(0.994)NPDISGT(0.763)PT(0.018)S(0.219)PDDEVR	5549	UID15704	1;2;3

## Sheet: OVCAR3_Hypoxia_Phosphopeptides
Protein	Gene	Peptide	Residue.Both	p
Q16204	CCDC6	FNEMSAQGLRPRTVSSPIPYTPSPSSSRPIS	S352	1.52053e-07
P25205	MCM3	DAKDGDSYDPYDFSDTEEEMPQVHTPKTADS	T713	1.08675e-06
Q14160	SCRIB	PEDAPAQPPTPGPAASPEQLSFRERQKYFEL	S1348	3.86038e-05
Q14247	CTTN	PVSPAPQPTEERLPSSPVYEDAASFKAELSY	S418	0.000255436
Q5TAQ9	DCAF8	PRRRVQRKRANRDQDSSDDERALEDWVSSET	S129	0.000273517
Q2NKX8	ERCC6L	TGSADSIATLPKGFGSVEELCTNSSLGMEKS	S820	0.000351767
Q9H6T3	RPAP3	KLDVDRILDELDKDDSTHESLSQESESEEDG	S110	0.000403353
Q6NZI2	CAVIN1	EITEESDAVLVDKSDSD	S389	0.000627314
Q6NZI2	CAVIN1	GGAERGEAGDLRRGSSPDVHALLEITEESDA	S366	0.000740461
Q96CN4	EVI5L	LAFDGLSLARHLDEDSLPSSDEELLGVGVGA	S731	0.000844376
O60716	CTNND1	GLPVDASSVSNNYIQTLGRDFRKNGNGGPGP	T177	0.000969337
Q9ULL5	PRR12	DEELKRNLETLPSFSSDEEDSVAKNRDLQES	S1382	0.00120592
Q4V328	GRIPAP1	REKESSAVPARSLSSSPQAQPPRPAELSDEE	S692	0.00121767
O94906	PRPF6	GQTVVDPKGYLTDLNSMIPTHGGDINDIKKA	S279	0.00138858
O60763	USO1	LKDLGHPVEEEDELESGDQEDEDDESEDPGK	S942	0.00156362
O15014	ZNF609	SNDGSDDGPSVMDETSNDAFDSLERKCMEKE	S620	0.0016104
Q6NZI2	CAVIN1	EGGAERGEAGDLRRGSSPDVHALLEITEESD	S365	0.00201318
Q13501	SQSTM1	HLSSKEVDPSTGELQSLQMPESEGPSSLDPS	S355	0.00239388
Q7Z7F0	KHDC4	KTTEKGFGLVAYAADSSDEEEEHGGHKNASS	S571	0.00268272
Q7Z7F0	KHDC4	TTEKGFGLVAYAADSSDEEEEHGGHKNASSF	S572	0.00268272
Q6NZI2	CAVIN1	LLEITEESDAVLVDKSDSD	S387	0.00270616
Q14978	NOLC1	RGGSISVQVNSIKFDSE	S698	0.00280701
P29317	EPHA2	DFDPRVSIRLPSTSGSEGVPFRTVSEWLESI	S901	0.00331552
Q96PC5	MIA2	AFLSPPTLLEGPLRLSPLLPGGGGRGSRGPG	S1156	0.00352794
Q9ULL5	PRR12	LDEELKRNLETLPSFSSDEEDSVAKNRDLQE	S1381	0.00353965
Q9NQG5	RPRD1B	TFQQIQEEEDDDYPGSYSPQDPSAGPLLTEE	S164	0.00357472
Q6P1L5	FAM117B	RGTSPTRSAAPGARGSPPRPPPPPPLLGTVS	S136	0.00377742
Q8IVP5	FUNDC1	ATRNPPPQDYESDDDSYEVLDLTEYARRHQW	S17	0.00381111
P49768	PSEN1	PHRSTPESRAAVQELSSSILAGEDPEERGVK	S365	0.00440433
O94906	PRPF6	DSVSGQTVVDPKGYLTDLNSMIPTHGGDIND	T275	0.00467471
Q14160	SCRIB	VPTSHPPEDAPAQPPTPGPAASPEQLSFRER	T1342	0.00473058
Q13029	PRDM2	NGIDLPVENPADGTRSPSPCKSLEAQPDPDL	S912	0.00474564
Q86SQ0	PHLDB2	ESDRVFATRRNFSCGSVEFDEADLESLRQAS	S387	0.0058583
P26232	CTNNA2	LEDDSDFEQEDYDVRSRTSVQTEDDQLIAGQ	S651	0.00624708
Q13435	SF3B2	EEEEMETDARSSLGQSASETEEDTVSVSKKE	S307	0.00644395
Q13435	SF3B2	EEMETDARSSLGQSASETEEDTVSVSKKEKN	S309	0.00644395
Q96PK6	RBM14	FGNSTGGFDGQARQPTPPFFGRDRSPLRRSP	T206	0.00650868
Q96T23	RSF1	PEEVPKSTLESEKPGSPEAAETSPPSNIIDH	S622	0.00652789
Q96T23	RSF1	TLESEKPGSPEAAETSPPSNIIDHCEKLASE	S629	0.00652789
Q13144	EIF2B5	QLQRFIQWLKEAEEESSEDD	S717	0.00692763
Q13144	EIF2B5	LQRFIQWLKEAEEESSEDD	S718	0.00692763
Q5T4S7	UBR4	VDSDWVEELAVEEEDSQAEDSDEDSLCNKLC	S1647	0.0072031
Q9UN86	G3BP2	QVEEKNLEELEEKSTTPPPAEPVSLPQEPPK	T227	0.00753942
P16383	GCFC2	QARVLSGNCNHQEGTSSDDELPSAEMIDFQK	S429	0.00761358
P16383	GCFC2	ARVLSGNCNHQEGTSSDDELPSAEMIDFQKS	S430	0.00761358
Q5TKA1	LIN9	PLQSPIIDNDPLLGQSPWRSKISGSDTETLG	S321	0.00792605
Q8IVP5	FUNDC1	MATRNPPPQDYESDDDSYEVLDLTEYAR	S13	0.00828781
P52948	NUP98	IKKLVLKNLNNSNLFSPVNRDSENLASPSEY	S612	0.00872933
Q9H2P0	ADNP	TIHLTEEPTKLMHNASDSEVDQDDVVEWKDG	S953	0.00880623
P04183	TK1	VAARKLFAPQQILQCSPAN	S231	0.0100134
Q15678	PTPN14	IINTHAYNQPEDLVYSQPEMRERHPYTVPYG	S486	0.010641
Q6UUV9	CRTC1	QYLQLGPSRGQYYGGSLPNVNQIGSGTMDLP	S64	0.0115059
Q16637	SMN1	PEQEDSVLFRRGTGQSDDSDIWDDTALIKAY	S28	0.0115553
Q16637	SMN1	EDSVLFRRGTGQSDDSDIWDDTALIKAYDKA	S31	0.0115553
Q02880	TOP2B	EDDSAKFDSNEEDSASVFSPSFGLKQTDKVP	S1473	0.0125031
Q86UU0	BCL9L	LKSPSMAVPSPGWVASPKTAMPSPGVSQNKQ	S1010	0.0135107
P11388	TOP2A	EKKNKKKIKNENTEGSPQEDGVELEGLKQRL	S1247	0.0143634
P42166	TMPO	KLLKLREQGTESRSSTPLPTISSSAENTRQN	T160	0.0143702
Q9C0C2	TNKS1BP1	SERSYQFGIIGNDRVSGAGFSPSSKMEGGHF	S1133	0.0146636
Q86UU0	BCL9L	SLSVRSPTGSPSRLKSPSMAVPSPGWVASPK	S997	0.0147036
Q5T8D3	ACBD5	KTVNGKAESSDSGAESEEEEAQEEVKGAEQS	S191	0.0158705
Q9H4L7	SMARCAD1	TVQEKTFNKDTVIIVSEPSEDEESQGLPTMA	S124	0.0163822
Q9H4L7	SMARCAD1	EKTFNKDTVIIVSEPSEDEESQGLPTMARRN	S127	0.0163822
Q9H4L7	SMARCAD1	KDTVIIVSEPSEDEESQGLPTMARRNDDISE	S132	0.0163822
Q9C0C2	TNKS1BP1	QFGIIGNDRVSGAGFSPSSKMEGGHFVPPGK	S1138	0.0171998
Q14980	NUMA1	EPASPISQRLPPKVESLESLYFTPIPARSQA	S1769	0.0176279
Q86X29	LSR	HEDDWRSRPSRGPALTPIRDEEWGGHSPRSP	T453	0.0185303
Q5T4S7	UBR4	SHLSVDGEERAIEVDSDWVEELAVEEEDSQA	S1634	0.0201465
O14979	HNRNPDL	MEDMNEYSNIEEFAEGSKINASK	S8	0.020559
Q8NAV1	PRPF38A	EPRVSALEEDMDDVESSEEEEEEDEKLERVP	S193	0.0206548
Q8NAV1	PRPF38A	PRVSALEEDMDDVESSEEEEEEDEKLERVPS	S194	0.0206548
Q8NAV1	PRPF38A	SEEEEEEDEKLERVPSPDHRRRSYRDLDKPR	S209	0.0206548
Q9Y5T5	USP16	MKNINMDNDLEVLTSSPTRNLNGAYLTEGSN	S552	0.0209294
P35251	RFC1	SKPGKISRQDPVTYISETDEEDDFMCKKAAS	S108	0.0216017
P35251	RFC1	PGKISRQDPVTYISETDEEDDFMCKKAASKS	T110	0.0216017
Q9H7P9	PLEKHG2	PKSKPVLEPLTPPLGSPRPRDARSFTPGRRN	S450	0.0223332
Q9H7P9	PLEKHG2	SLHCAPKSKPVLEPLTPPLGSPRPRDARSFT	T445	0.0223332
P21127	CDK11B	DFGLAREYGSPLKAYTPVVVTLWYRAPELLL	T595	0.0229144
Q9Y6E2	BZW2	QMKKFVEWLQNAEEESESEGEEN	S412	0.0247227
Q9Y6E2	BZW2	KKFVEWLQNAEEESESEGEEN	S414	0.0247227
O60716	CTNND1	QIVETYTEEDPEGAMSVVSVETSDDGTTRRT	S122	0.0277864
Q1ED39	KNOP1	TRYSVLNNDDYFADVSPLRATSPSKSVAHGQ	S42	0.0280096
Q8N9M1	C19orf47	TPETDEDLAWDSDNDSSSSVLQYAGVLKKLG	S284	0.0282896
Q15648	MED1	VPHPQPSIQRMVRLSSSDSIGPDVTDILSDI	S771	0.0291181
P19338	NCL	DPKKMAPPPKEVEEDSEDEEMSEDEEDDSSG	S28	0.0303352
P19338	NCL	PPPKEVEEDSEDEEMSEDEEDDSSGEEVVIP	S34	0.0303352
P19338	NCL	EDSEDEEMSEDEEDDSSGEEVVIPQKKGKKA	S41	0.0303352
P19338	NCL	DSEDEEMSEDEEDDSSGEEVVIPQKKGKKAA	S42	0.0303352
Q12996	CSTF3	SNAVLTKAVKRPNEDSDEDEEKGAVVPPVHD	S691	0.0304533
Q9NYQ6	CELSR1	DMLRTDLGESTASLDSIVRDEGIQKLGVSSG	S2764	0.0310619
Q12923	PTPN13	SVQAEILKRLSCSELSLYQPLQNSSKEKNDK	S941	0.0310883
Q9NRY4	ARHGAP35	RTRCTRLGRFASYRTSFSVGSDDELGPIRKK	S1174	0.0333509
Q9NRY4	ARHGAP35	RLGRFASYRTSFSVGSDDELGPIRKKEEDQA	S1179	0.0333509
Q14980	NUMA1	QRLPPKVESLESLYFTPIPARSQAPLESSLD	T1776	0.0337424
P19338	NCL	PAKGAKNGKNAKKEDSDEEEDDDSEEDEEDD	S145	0.0338016
P19338	NCL	KNAKKEDSDEEEDDDSEEDEEDDEDEDEDED	S153	0.0338016
Q14980	NUMA1	SPISQRLPPKVESLESLYFTPIPARSQAPLE	S1772	0.0342015
Q8IYB3	SRRM1	APPSPVQSQSPSTNWSPAVPVKKAKSPTPSP	S781	0.0346726
Q14676	MDC1	PGAPGLAHLQESQAGSDTDVEEGKAPQAVPL	S376	0.035012
Q14676	MDC1	APGLAHLQESQAGSDTDVEEGKAPQAVPLEK	T378	0.035012
Q9HAW4	CLSPN	TGRGTSFFPTAGGFRSPSPGLFRASLVSSAS	S808	0.0353961
O60678	PRMT3	GGRGAVENEEDLPELSDSGDEAAWEDEDDAD	S25	0.0360626
O60678	PRMT3	RGAVENEEDLPELSDSGDEAAWEDEDDADLP	S27	0.0360626
Q9P244	LRFN1	RYSFDGDYGALFQSHSYPRRARRTKRHRSTP	S718	0.0363798
Q6WCQ1	MPRIP	LKEQLKAATEALGEKSPDSATVSGYDIMKSK	S977	0.0375363
P41212	ETV6	QCSIKQERISYTPPESPVPSYASSTPLHVPV	S22	0.0380729
O75717	WDHD1	RVEKDYNDLFDGDDMSNAGDFLNDNAVEIPS	S333	0.0388885
Q9Y666	SLC12A7	RENSPFLNNVEVEQESFFEGKNMALFEEEMD	S62	0.0392852
Q93008	USP9X	ILAIEGTGSDVDDDMSGDEKQDNESNVDPRD	S1600	0.0398794
P58107	EPPK1	ERLSKVSFRGLRRQVSASELHTSGILGPETL	S2718	0.0399313
Q86UU0	BCL9L	TGSPSRLKSPSMAVPSPGWVASPKTAMPSPG	S1004	0.040027
Q7L1Q6	BZW1	QMKKFVEWLKNAEEESESEAEEGD	S411	0.0402657
Q7L1Q6	BZW1	KKFVEWLKNAEEESESEAEEGD	S413	0.0402657
Q9UQ35	SRRM2	GRSRSSSPVTELASRSPIRQDRGEFSASPML	S1112	0.040353
P05783	KRT18	RPVSSAASVYAGAGGSGSRISVSRSTSFRGG	S42	0.0416841
Q9UQ35	SRRM2	APSQSLLPPAQDQPRSPVPSAFSDQSRCLIA	S2449	0.0437008
Q5SNT2	TMEM201	DSGYLFSGSRPPSQVSRSGEFPVSDYFSLLS	S480	0.0437494
Q96K49	TMEM87B	SANNQRYAFMPLIDDSDDEIEEFMVTSENLT	S469	0.0448872
O60716	CTNND1	ETYTEEDPEGAMSVVSVETSDDGTTRRTETT	S125	0.0450659
Q8IXM2	BAP18	IKKQKADVTLSALNDSDANSDVVDIEGLGET	S146	0.0453046
Q9UKM9	RALY	ARTRDDGDEEGLLTHSEEELEHSQDTDADDG	S288	0.0454942
Q8NCF5	NFATC2IP	KLGVADIIDCVVLTSSPEATETSQQLQLRVQ	S338	0.0461306
P78344	EIF4G2	QITMIPPSAQPPRTQTPPLGQTPQLGLKTNP	T508	0.0469561
Q14247	CTTN	KLEEQARAKTQTPPVSPAPQPTEERLPSSPV	S405	0.0470018
Q14247	CTTN	EARRKLEEQARAKTQTPPVSPAPQPTEERLP	T401	0.0470018
Q9HAW4	CLSPN	RGTSFFPTAGGFRSPSPGLFRASLVSSASKS	S810	0.0475229
Q96SI1	KCTD15	GTAEGGNMSRLSLTRSPVSPLAAQGIPLPAQ	S35	0.0476214
Q5QJE6	DNTTIP2	PKVTPTKESYTEEIVSEAESHVSGISRIVLP	S141	0.0478277
Q8IWU2	LMTK2	LSQLTALRSVELEESSTDEDFFQSSTDPKDS	S601	0.0479681
Q641Q2	WASHC2A	GKAKSPMFPALGEASSDDDLFQSAKPKPAKK	S1180	0.0486503
Q0JRZ9	FCHO2	ASLDELKVSIGNITLSPAISRHSPVQMNRNL	S387	0.0492465
Q0JRZ9	FCHO2	VSIGNITLSPAISRHSPVQMNRNLSNEELTK	S394	0.0492465
Q8IWW6	ARHGAP12	EQIRATTPPNQGRPDSPVYANLQELKISQSA	S240	0.0493152
Q8IWW6	ARHGAP12	GDELSSSSTEQIRATTPPNQGRPDSPVYANL	T231	0.0493152
Q9C0C2	TNKS1BP1	HLFQDSTEPRASRVPSSDEEVVEEPQSRRTR	S1620	0.0499393
Q15417	CNN3	YHGEYQDDYPRDYQYSDQGIDY	S323	0.0508251
Q8IWU2	LMTK2	SQLTALRSVELEESSTDEDFFQSSTDPKDSS	T602	0.0514699
Q6PJG2	MIDEAS	KSAHRTLLRTNSAEVTPPVLSVMGEATPVSI	T704	0.0516104
Q6PJG2	MIDEAS	SAEVTPPVLSVMGEATPVSIEPRINVGSRFQ	T715	0.0516104
Q04721	NOTCH2	DGCTPLMLASLRGGSSDLSDEDEDAEDSSAN	S1842	0.051641
Q04721	NOTCH2	TPLMLASLRGGSSDLSDEDEDAEDSSANIIT	S1845	0.051641
Q9NUW8	TDP1	RQKSGSQEDLGWCLSSSDDELQPEMPQKQAE	S91	0.051872
Q9UKM9	RALY	GLLTHSEEELEHSQDTDADDGALQ	T298	0.0521927
Q15149	PLEC	RTGSRTGSRAGSRRGSFDATGSGFSMTFSSS	S4505	0.0528323
Q9NUW8	TDP1	KRQKSGSQEDLGWCLSSSDDELQPEMPQKQA	S90	0.0529448
Q8WY36	BBX	NDKSTPKKTCKKRQSSESDIESVIYTIEAVA	S479	0.0544675
Q8WY36	BBX	KSTPKKTCKKRQSSESDIESVIYTIEAVAKG	S481	0.0544675
P68402	PAFAH1B2	MSQGDSNPAAIPHAAED	S2	0.055095
Q9UQ88	CDK11A	DFGLAREYGSPLKAYTPVVVTQWYRAPELLL	T583	0.0557035
P50851	LRBA	DSMTVSEVTASISSPSEEDASEMPEFLDKSI	S1086	0.0558436
Q14839	CHD4	KRKRSSSEDDDLDVESDFDDASINSYSVSDG	S319	0.0558636
Q5H9R7	PPP6R3	RNTVDLVTTCHIHSSSDDEIDFKETGFSQDS	S525	0.0560512
Q96CN4	EVI5L	GLSLARHLDEDSLPSSDEELLGVGVGAALQD	S735	0.0561276
Q96SB4	SRPK1	HSESDLPEQEEEILGSDDDEQEDPNDYCKGG	S51	0.0566995
Q9C0C2	TNKS1BP1	SRDAELQDQEFGKRDSLGTYSSRDVSLGDWE	S872	0.0570762
Q13428	TCOF1	QEKSLGNILQAKPTSSPAKGPPQKAGPVAVQ	S583	0.0578216
P49454	CENPF	RRDFSASYFSGEQEVTPSRSTLQIGKRDANS	T253	0.0579006
P78559	MAP1A	TVPLPTISGHRELVLSSPEDLTQDFEEMKRE	S526	0.0580043
P78559	MAP1A	VPLPTISGHRELVLSSPEDLTQDFEEMKREE	S527	0.0580043
Q08945	SSRP1	GLKEGMNPSYDEYADSDEDQHDAYLERMKEE	S444	0.0580806
O95714	HERC2	AELPAAAQPSAEDSDTEDDSEAEQTERNIHP	T1944	0.0583335
Q8WVB6	CHTF18	AEASARVENSPQVDGSPPGLEGLLGGIGEKG	S871	0.0583553
P51610	HCFC1	PVPGPSVPPPEELQVSPGPRQQLPPRQLLQS	S1507	0.0584978
Q6PD62	CTR9	RSKKGGEFDEFVNDDTDDDLPISKKKKRRKG	T925	0.0589775
Q9UPU5	USP24	EAEDLSLSAPSSPEISPQSSPRPHRPNNDRL	S2077	0.0589901
Q8TEW0	PARD3	QLSQSEKNNYYSSRFSPDSQYIDNRSVNSAG	S383	0.0596034
O95714	HERC2	KLAELPAAAQPSAEDSDTEDDSEAEQTERNI	S1942	0.0611884
Q5THJ4	VPS13D	SRKKQKEVQDKDYPLTPPPSPTVDEPKILVG	T1761	0.0614847
Q9C0C2	TNKS1BP1	PAQTSRRPSQGPPARSPSQDFSFIEDTEILD	S1552	0.0615818
Q9NRY4	ARHGAP35	SPRAGSPLCNSNLQDSEEDIEPSYSLFREDT	S985	0.0617899
Q02880	TOP2B	PSYSQKSEDDSAKFDSNEEDSASVFSPSFGL	S1466	0.0622043
Q02880	TOP2B	KTTSKKPKKTSFDQDSDVDIFPSDFPTEPPS	S1581	0.0623609
Q8IW50	FAM219A	DQSPDEKPLVALDTDSDDDFDMSRYSSSGYS	S115	0.0629834
Q8IW50	FAM219A	SLDQSPDEKPLVALDTDSDDDFDMSRYSSSG	T113	0.0629834
P22626	HNRNPA2B1	YNGYGGGPGGGNFGGSPGYGGGRGGYGGGGP	S259	0.0638682
P55081	MFAP1	LARHRKIVEPEVVGESDSEVEGDAWRMERED	S116	0.0639991
P55081	MFAP1	RHRKIVEPEVVGESDSEVEGDAWRMEREDSS	S118	0.0639991
P29966	MARCKS	NETPKKKKKRFSFKKSFKLSGFSFKKNKKEA	S163	0.0640569
Q09666	AHNAK	SGKTVIRLPSGSGAASPTGSAVDIRAGAISA	S216	0.0648543
P54105	CLNS1A	EEESKEPVADEEEEDSDDDVEPITEFRFVPS	S102	0.0649124
P54105	CLNS1A	GEHLYVMVNAKFEEESKEPVADEEEEDSDDD	S90	0.0649124
Q13428	TCOF1	TPSRTETLVEETAAESSEDDVVAPSQSLLSG	S1226	0.065928
Q2KHR3	QSER1	DTVAIEGFTDEEDTESGGEGQYRERDEFVVK	S1348	0.0665086
Q2KHR3	QSER1	DQFAKGQDTVAIEGFTDEEDTESGGEGQYRE	T1341	0.0665086
Q99459	CDC5L	ILQEAQNLMALTNVDTPLKGGLNTPLHESDF	T377	0.0671223
Q9BQ61	TRIR	TSPESGDEEVSGAGSSPVSGGVNLFANDGSF	S50	0.0672533
Q08174	PCDH1	YRSNSPLPSIQLQPQSPSASKKHQVVQDLPP	S984	0.0681952
Q7Z5K2	WAPL	GSSNYKIKYFGFDDLSESEDDEDDDCQVERK	S459	0.0687699
Q7Z5K2	WAPL	SNYKIKYFGFDDLSESEDDEDDDCQVERKTS	S461	0.0687699
O14640	DVL1	PPVRELAAVPPELTGSRQSFQKAMGNPCEFF	S676	0.0687704
Q5H9R7	PPP6R3	EACCKERIQQFDDGGSDEEDIWEEKHIAFTP	S617	0.0687992
Q9HCH0	NCKAP5L	LSRSTFRGPSPEPPPSPLQVPTYPQLTLEVP	S573	0.0689586
Q6PKG0	LARP1	EMEQMDGRKNTFTAWSDEESDYEIDDRDVNK	S627	0.0693491
Q6PKG0	LARP1	MDGRKNTFTAWSDEESDYEIDDRDVNKILIV	S631	0.0693491
Q9UDY2	TJP2	EDRMSYLTAMGADYLSCDSRLISDFEDTDGE	S890	0.0694135
Q9NVU7	SDAD1	AAPGKSQKRKYIEIDSDEEPRGELLSLRDIE	S585	0.0699184
Q09666	AHNAK	KGPEVDIKGPKVDIDTPDINIEGSEGKFKGP	T3716	0.070021
Q8IXM2	BAP18	KADVTLSALNDSDANSDVVDIEGLGETPPAK	S150	0.0702933
Q96RS0	TGS1	GTAESHDSKGIGLDESELDSEAELMRSMGLP	S85	0.0707441
Q96RS0	TGS1	SHDSKGIGLDESELDSEAELMRSMGLPLQFG	S89	0.0707441
Q9Y6E0	STK24	DVKLADFGVAGQLTDTQIKRNTFVGTPFWMA	T172	0.0715759
Q8IWU2	LMTK2	ELSQLTALRSVELEESSTDEDFFQSSTDPKD	S600	0.0720613
Q9C0C2	TNKS1BP1	GLRDLEVTCDPDSGGSQGLRGCGVGQMDWTQ	S1331	0.0722014
Q12774	ARHGEF5	TQIPGTQTESRAEELSPAALSPSLEPIRCSH	S445	0.07261
Q12774	ARHGEF5	TQTESRAEELSPAALSPSLEPIRCSHQPISL	S450	0.07261
Q92766	RREB1	KRGRKRGMRSRPRANSGGVDLDSSGEFASIE	S1167	0.0731343
Q99733	NAP1L4	MADHSFSDGVPSDSVEAAKNASNTEKL	S12	0.0734209
Q01167	FOXK2	MAAAAAALSGAGTPPAGGGAGGGGAGGG	T13	0.073472
O94888	UBXN7	KKCARSESLIDASEDSQLEAAIRASLQETHF	S288	0.0735849
Q13547	HDAC1	SICSSDKRIACEEEFSDSEEEGEGGRKNSSN	S421	0.0742802
Q13547	HDAC1	CSSDKRIACEEEFSDSEEEGEGGRKNSSNFK	S423	0.0742802
Q14004	CDK13	SRSRHRLSRSRSRHSSISPSTLTLKSSLAAE	S437	0.0753466
Q14004	CDK13	SRHRLSRSRSRHSSISPSTLTLKSSLAAELN	S439	0.0753466
Q96PC5	MIA2	PSPLGWPSSETRAFLSPPTLLEGPLRLSPLL	S1144	0.0758207
Q13542	EIF4EBP2	VAISDAAQLPHDYCTTPGGTLFSTTPGGTRI	T37	0.0760138
Q13542	EIF4EBP2	PHDYCTTPGGTLFSTTPGGTRIIYDRKFLLD	T46	0.0760138
Q16643	DBN1	HRPGSHLDSHRRMAPTPIPTRSPSDSSTAST	T331	0.076374
O75396	SEC22B	TKKLYIDSCARRNLGSINTELQDVQRIMVAN	S137	0.076379
Q96S38	RPS6KC1	EGGKLWSYISKFLNRSPEESFDIKEVKKPTL	S423	0.0763868
Q96S38	RPS6KC1	LWSYISKFLNRSPEESFDIKEVKKPTLAKVH	S427	0.0763868
Q08357	SLC20A2	SRVSDESLSKVQEAESPVFKELPGAKANDDS	S268	0.0764952
O95049	TJP3	REALKKKFMRVHDAESSDEDGYDWGPATDL	S905	0.0767036
O95049	TJP3	EALKKKFMRVHDAESSDEDGYDWGPATDL	S906	0.0767036
Q9Y2X7	GIT1	ILSEAKRRQQGKSLSSPTDNLELSLRSQSDL	S362	0.0767218
O60716	CTNND1	APLAQHERGSLASLDSLRKGGPPPPNWRQPE	S352	0.0772108
Q15149	PLEC	TEFADMLSGNAGGFRSRSSSVGSSSSYPISP	S4245	0.0775531
P55196	AFDN	QGAIYHGLATLLNQPSPMMQRISDRRGSGKP	S1107	0.0778318
Q8N9M1	C19orf47	RLGATPETDEDLAWDSDNDSSSSVLQYAGVL	S280	0.0790037
Q7Z406	MYH14	TRTVRQVFRLEEGVASDEEAEEAQPGSGPSP	S1969	0.0793039
P50747	HLCS	ENIPDLPYDYSSSLESVADETSPEREGRRVN	S141	0.0793632
P20020	ATP2B1	SIHNFMTHPEFRIEDSEPHIPLIDDTDAEDD	S1155	0.0796967
O00567	NOP56	MEDPSISFSKPKKKKSFSKEELMSSDLEETA	S511	0.0797795
O14640	DVL1	RELAAVPPELTGSRQSFQKAMGNPCEFFVDI	S679	0.0799986
Q8WYQ5	DGCR8	EEREQSSDLTPSGDVSPVKPLSRSAELEFPL	S377	0.0800919
Q0JRZ9	FCHO2	LSAANTPTVGVSRGPSPVSLGNQDTLPVAVA	S533	0.0803501
O75822	EIF3J	MAAAAAAAGDSDSWDADAFSVEDPVR	S11	0.0807023
P16383	GCFC2	RQARVLSGNCNHQEGTSSDDELPSAEMIDFQ	T428	0.0824778
Q09666	AHNAK	WTREVFSSCSSEVVLSGDDEEYQRIYTTKIK	S115	0.082841
Q9Y6D5	ARFGEF2	EDSSEKHLDVDLDRQSLSSIDKNPSERGQSQ	S1511	0.0830007
Q9Y6D5	ARFGEF2	SEKHLDVDLDRQSLSSIDKNPSERGQSQLSN	S1514	0.0830007
P52565	ARHGDIA	EQLAQIAAENEEDEHSVNYKPPAQKSIQEIQ	S24	0.0835619
O75976	CPD	TGSKKSLLSHEFQDETDTEEETLYSSKH	T1368	0.0839865
O75976	CPD	SKKSLLSHEFQDETDTEEETLYSSKH	T1370	0.0839865
Q08174	PCDH1	YPPGSPDLGRHYRSNSPLPSIQLQPQSPSAS	S973	0.0840146
Q99459	CDC5L	MALTNVDTPLKGGLNTPLHESDFSGVTPQRQ	T385	0.0840712
Q9BZF1	OSBPL8	RANNLHSGDNFQLNDSEIERQHFKDQDMYSD	S314	0.0846058
Q4G0J3	LARP7	KEASEASKENRDIEISTEEEKDTGDLKDSSL	S337	0.0863419
Q4G0J3	LARP7	EASEASKENRDIEISTEEEKDTGDLKDSSLL	T338	0.0863419
Q9UDY2	TJP2	PSTPIPPQEGEEVGESSEEQDNAPKSVLGKV	S1044	0.086597
O94992	HEXIM1	SDDDFMEEGGEEDGGSDGMGGDGSEFLQRDF	S252	0.087026
Q92769	HDAC2	GVQMQAIPEDAVHEDSGDEDGEDPDKRISIR	S394	0.0876925
Q9UK58	CCNL1	DGTPALSTLGGFSPASKPSSPREVKAEEKSP	S338	0.0878457
O43290	SART1	EVVVRADDLLPLGDQTQDGDFGSRLRGRGRR	T430	0.0879633
P13051	UNG	YSFFSPSPARKRHAPSPEPAVQGTGVAGVPE	S23	0.0880137
P21127	CDK11B	GILKVGDFGLAREYGSPLKAYTPVVVTLWYR	S589	0.0887473
Q99459	CDC5L	GGLNTPLHESDFSGVTPQRQVVQTPNTVLST	T396	0.0888437
Q9UKM9	RALY	ARTRDDGDEEGLLTHSEEELEHSQDTDADDG	S288	0.0888796
Q9UBB9	TFIP11	SERTTQSMQDFPVVDSEEEAEEEFQKELSQW	S210	0.0894121
Q92917	GPKOW	VVELHYDAICQYMGPSDTDDD	S471	0.09026
Q92917	GPKOW	ELHYDAICQYMGPSDTDDD	T473	0.09026
Q96T58	SPEN	AAAQAGERESGVVAVSPEKSESPQKEDGLSS	S2120	0.0906402
Q14684	RRP1B	SEGSSISQLSFAEDISADEDDQILSQGKHKK	S350	0.0907026
Q8IYB3	SRRM1	SGSPEPAAKKPPAPPSPVQSQSPSTNWSPAV	S769	0.0912598
Q8IYB3	SRRM1	AAKKPPAPPSPVQSQSPSTNWSPAVPVKKAK	S775	0.0912598
Q9Y6X9	MORC2	FVVKEEKKDSNELSDSAGEEDSADLKRAQKD	S779	0.0912645
Q9C0C2	TNKS1BP1	LFQDSTEPRASRVPSSDEEVVEEPQSRRTRM	S1621	0.0917302
Q5T0W9	FAM83B	ENLKNQQTENLLKRRSFPLFDNSKANLDPGN	S664	0.0918394
Q3YEC7	RABL6	SDLFGLGLEEAGPKESSEEGKEGKTPSKEKK	S640	0.0919679
O43741	PRKAB2	DSMESSETSCRDLSSSPPGPYGQEMYAFRSE	S184	0.0922446
O76094	SRP72	TAGASSELDASKTVSSPPTSPRPGSAATVSA	S621	0.0924448
O76094	SRP72	SSELDASKTVSSPPTSPRPGSAATVSASTSN	S625	0.0924448
P17096	HMGA1	TEKRGRGRPRKQPPVSPGTALVGSQKEPSEV	S36	0.0927373
P17096	HMGA1	GTALVGSQKEPSEVPTPKRPRGRPKGSKNKG	T53	0.0927373
O00178	GTPBP1	MDSPVPASMFAPEPSSPGAARAAAAAARLHG	S25	0.0935181
P49585	PCYT1A	RSPSPSFRWPFSGKTSPPCSPANLSRHKAAA	S343	0.0939695
P49585	PCYT1A	PSFRWPFSGKTSPPCSPANLSRHKAAAYDIS	S347	0.0939695
Q5T200	ZC3H13	ERGNIETTSEDGQVFSPKKGQKKKSIEKKRK	S993	0.0945847
O75151	PHF2	DACFKDSDYVYPSLESDEDNPIFKSRSKKRK	S882	0.0946879
Q71RC2	LARP4	SSVQKDGLNQTTIPVSPPSTTKPSRASTASP	S583	0.0948176
Q9Y6X9	MORC2	GRFVVKEEKKDSNELSDSAGEEDSADLKRAQ	S777	0.0951521
Q3YEC7	RABL6	DLFGLGLEEAGPKESSEEGKEGKTPSKEKKK	S641	0.0952211
P55884	EIF3B	DEPSFSDPEDFVDDVSEEELLGDVLKDRPQE	S164	0.0952449
Q8WYQ5	DGCR8	MKDNEEREQSSDLTPSGDVSPVKPLSRSAEL	S373	0.0956786
Q9H165	BCL11A	GESASGGLSKKLLLGSPSSLSPFSKRIKLEK	S625	0.0962695
Q13439	GOLGA4	GDTQSFAQKLQLRVPSVESLFRSPIKESLFR	S93	0.0972054
Q96QG7	MTMR9	RRQLAELETEDGMQESP	S548	0.0974825
Q9UQ80	PA2G4	MSGEDEQQEQTIAEDLV	S2	0.0978944
Q8IX21	SLF2	QGRGIKSPIRIGEEDSTDDEDGLLEEHKEFL	S710	0.0980706
Q00839	HNRNPU	GYFEYIEENKYSRAKSPQPPVEEEDEHFDDT	S271	0.0981943
P51003	PAPOLA	SLDLSMDSDNSMSVPSPTSATKTSPLNSSGS	S537	0.0982634
Q04656	ATP7A	DRIVNYSRASINSLLSDKRSLNSVVTSEPDK	S1469	0.0987394
Q7Z417	NUFIP2	SAKEQRYQRGLERNDSWGSFDLRAAIVYHTK	S652	0.0989433
P11137	MAP2	ARRTTRSEPIRRAGKSGTSTPTTPGSTAITP	S1588	0.098982
Q9P244	LRFN1	VPGGAAARPRPQQRYSFDGDYGALFQSHSYP	S705	0.0993598
Q5TDH0	DDI2	PGTQQSHSSPGEITSSPQGLDNPALLRDMLL	S128	0.0994982
P60228	EIF3E	IDSKLGHVVMGNNAVSPYQQVIEKTKSLSFR	S399	0.0997414
Q12923	PTPN13	ESVRGFNMGRAISTGSLASSTLNKLAVRPLS	S911	0.100436
Q12872	SFSWAP	LAENKSDEKKKSGVSSDNEDDDDEEDGNYLH	S283	0.100936
Q09666	AHNAK	VETQSGKTVIRLPSGSGAASPTGSAVDIRAG	S212	0.101179
Q9UKG1	APPL1	TAARVNQSALEAVTPSPSFQQRHESLRPAAG	S401	0.101322
Q14676	MDC1	LVRAHSEKDQPPFGDSDDSVEADKSSPGIHL	S495	0.101348
Q14676	MDC1	AHSEKDQPPFGDSDDSVEADKSSPGIHLERS	S498	0.101348
Q15398	DLGAP5	LFDNKSLTTECHLLDSPGLNCSNPFTQLERR	S806	0.101966
Q15398	DLGAP5	LTTECHLLDSPGLNCSNPFTQLERRHQEHAR	S812	0.101966
P07900	HSP90AA1	AVTEEMPPLEGDDDTSRMEEVD	S726	0.102129
Q8WXI9	GATAD2B	TPSPDIIVLSDNEASSPRSSSRMEERLKAAN	S135	0.10248
Q86W92	PPFIBP1	GSKALEYSNGIFDCQSPTSPFMGSLRALHLV	S37	0.10294
O00220	TNFRSF10A	LVDSGKFIYLEDGTGSAVSLE	S463	0.103006
O00220	TNFRSF10A	SGKFIYLEDGTGSAVSLE	S466	0.103006
Q5UIP0	RIF1	TPPVVISADQMVNEDSQVQITPNQKTLRRSS	S1403	0.103933
Q9UPT8	ZC3H4	QDRENEEGDTGNWYSSDEDEGGSSVTSILKT	S808	0.103939
Q9UQ35	SRRM2	EDKDKDKKEKSATRPSPSPERSSTGPEPPAP	S351	0.104281
Q16643	DBN1	LDSHRRMAPTPIPTRSPSDSSTASTPVAEQI	S337	0.104419
Q13409	DYNC1I2	SMGLTPESPIVPPPMSPSSKSVSTPSEAGSQ	S81	0.104461
Q5TKA1	LIN9	FFMTPPRLHYTPPLQSPIIDNDPLLGQSPWR	S309	0.104622
P27448	MARK3	LLGRKSSELDASDSSSSSNLSLAKVRPSSDL	S378	0.105462
Q9UQ35	SRRM2	KDKDKKEKSATRPSPSPERSSTGPEPPAPTP	S353	0.105567
Q13541	EIF4EBP1	VLGDGVQLPPGDYSTTPGGTLFSTTPGGTRI	T37	0.106033
Q13541	EIF4EBP1	PGDYSTTPGGTLFSTTPGGTRIIYDRKFLME	T46	0.106033
Q9UDY2	TJP2	STPIPPQEGEEVGESSEEQDNAPKSVLGKVK	S1045	0.106253
Q05397	PTK2	QGMRTHAVSVSETDDYAEIIDEEDTYTMPST	Y397	0.106292
Q15365	PCBP1	QGRVMTIPYQPMPASSPVICAGGQDRCSDAA	S190	0.106457
Q9NQZ2	UTP3	SVSKTSAAACAVTDLSDDSDFDEKAKLKYYK	S365	0.106985
Q14669	TRIP12	GSPSLQHSRDDSLDLSPQGRLSDVLKRKRLP	S1024	0.108001
Q99959	PKP2	GRRAHLTVGQAAAGGSGNLLTERSTFTDSQL	S329	0.108386
Q96TA1	NIBAN2	VGLPFEASPESPPPASPDGVTEIRGLLAQGL	S646	0.10911
Q12888	TP53BP1	PFQAAAGPSDGLDASSPGNSFVGLRVVAKWS	S1481	0.109305
Q7Z417	NUFIP2	SAKEQRYQRGLERNDSWGSFDLRAAIVYHTK	S652	0.109809
Q6PKG0	LARP1	EEVSNLKTLPKGLSASLPDLDSENWIEVKKR	S548	0.110024
Q13263	TRIM28	MALAEGPGAEGPRLASPSGSTSSGLEVVAPE	S594	0.110038
P46100	ATRX	VTENLVLSSHTGFCQSSGDEALSKSVPVTVD	S1244	0.110211
Q99549	MPHOSPH8	EDNDAAARGAEAFGDSEEDGEDVFEVEKILD	S51	0.110299
A6NEL2	SOWAHB	SLRRSSLAGRAKLSSSDEEYLDEGLLKRSRR	S510	0.110798
Q9Y281	CFL2	MASGVTVNDEVIKVFNDM	S3	0.111327
Q9H165	BCL11A	GGLSKKLLLGSPSSLSPFSKRIKLEKEFDLP	S630	0.111641
O43823	AKAP8	EPDTKLARVDSEGDFSENDDAAGDFRSGDEE	S328	0.112052
P41212	ETV6	ETPAQCSIKQERISYTPPESPVPSYASSTPL	T18	0.112052
P11137	MAP2	TLAQSYPSDLPEEPSSPQERMFTIDPKVYGE	S654	0.113013
Q12888	TP53BP1	LTVECSKTSEIEPKNSPEDLGLSLTGDSCKL	S500	0.113475
Q86YS7	C2CD5	EPRQRSRLLRSQSESSDEVTELDLSHGKKDA	S662	0.11362
Q6R327	RICTOR	SRLTPSRFMKALSYASLDKEDLLSPINQNTL	S1388	0.114103
Q01082	SPTBN1	VSASTQSTPASSRAQTLPTSVVTITSESSPG	T2328	0.114457
P27816	MAP4	MSPLSETEMALGKDVTPPPETEVVLIKNVCL	T521	0.114604
O60716	CTNND1	RHYEDGYPGGSDNYGSLSRVTRIEERYRPSM	S230	0.11473
Q9NQS3	NECTIN3	KESQIDVLQQDELDSYPDSVKKENKNPVNNL	Y466	0.11483
P18583	SON	GPLLASDVGRDRSAASPVVSSMPERASESSS	S1769	0.11493
P27348	YWHAQ	IMQLLRDNLTLWTSDSAGEECDAAEGAEN	S232	0.11496
Q09666	AHNAK	VDVETQSGKTVIRLPSGSGAASPTGSAVDIR	S210	0.115194
Q9H6T3	RPAP3	ILDELDKDDSTHESLSQESESEEDGIHVDSQ	S116	0.115287
O94806	PRKD3	DPDHEDANRTISPSTSNNIPLMRVVQSVKHT	S395	0.115456
Q96JM3	CHAMP1	KKLKKDNQESSDAELSSSEYIKTDLDAMDIK	S632	0.115947
Q86YS7	C2CD5	PEPRQRSRLLRSQSESSDEVTELDLSHGKKD	S661	0.115977
O75717	WDHD1	GRPRQRSHILEDDENSVDISMLKTGSSLLKE	S383	0.116121
O60716	CTNND1	NNASRSQSSHSYDDSTLPLIDRNQKSDKKPD	T869	0.11673
Q14678	KANK1	AASQINVCGVRKRSYSAGNASQLEQLSRARR	S325	0.116839
Q14980	NUMA1	EPASPISQRLPPKVESLESLYFTPIPARSQA	S1769	0.117351
Q08AE8	SPIRE1	QRKKLLRAPTLAELDSSESEEETLHKSTSSS	S464	0.118338
Q08AE8	SPIRE1	RKKLLRAPTLAELDSSESEEETLHKSTSSSS	S465	0.118338
Q08AE8	SPIRE1	KLLRAPTLAELDSSESEEETLHKSTSSSSVS	S467	0.118338
P41162	ETV3	MLPLFARPGMYPDPHSPFAVSPIPGRGGVLN	S245	0.118457
O94888	UBXN7	DGLSSSPPKKCARSESLIDASEDSQLEAAIR	S280	0.119555
O94888	UBXN7	KKCARSESLIDASEDSQLEAAIRASLQETHF	S288	0.119555
Q13263	TRIM28	EGPGAEGPRLASPSGSTSSGLEVVAPEGTSA	S598	0.119562
Q6PJF5	RHBDF2	RDLELPSQEAPSFQGTESPKPCKMPKIVDPL	T175	0.120033
A8CG34	POM121C	SDDHLNKRSRSSSMSSLTGAYTSGIPSSSRN	S373	0.120139
Q96JM3	CHAMP1	PELRKPSGSPDLWKLSPDQRKTSPASLDFPE	S452	0.120444
Q9Y2U8	LEMD3	PAAGSKVLLGFSSDESDVEASPRDQAGGGGR	S144	0.120473
O43379	WDR62	SLPEGPSVPSSSLPQTPEQEKFLRHHFETLT	T1053	0.121133
Q9NUW8	TDP1	QKSGSQEDLGWCLSSSDDELQPEMPQKQAEK	S92	0.121914
Q92945	KHSRP	QINKIQQDSGCKVQISPDSGGLPERSVSLTG	S181	0.122166
Q8TEV9	SMCR8	VLGTEKSTSVLSKSDSQASLTVPLSPQVVRS	S489	0.12219
Q8TEV9	SMCR8	TEKSTSVLSKSDSQASLTVPLSPQVVRSKAV	S492	0.12219
Q8N5P1	ZC3H8	SSLHRKSRSKDYDVYSDNDICSQESEDNFAK	S77	0.122596
P07814	EPRS1	EYIPGQPPLSQSSDSSPTRNSEPAGLETPEA	S886	0.122679
Q9ULD2	MTUS1	LQSPRNSGSFPSPSISPR	S1268	0.122775
Q86UU1	PHLDB1	SSGDLRVPVTRERKNSITEISDNEDDLLEYH	S578	0.122784
P46100	ATRX	TENLVLSSHTGFCQSSGDEALSKSVPVTVDD	S1245	0.122793
Q9UPT8	ZC3H4	KQDRENEEGDTGNWYSSDEDEGGSSVTSILK	S807	0.123276
Q9BYG3	NIFK	TPEKTVDSQGPTPVCTPTFLERRKSQVAELN	T238	0.12346
Q66K74	MAP1S	GLSLPLRGPRARRSASPHDVDLCLVSPCEFE	S731	0.123683
P05388	RPLP0	AAAPAKVEAKEESEESDEDMGFGLFD	S307	0.12412
Q9H3S7	PTPN23	PCLRRGAAAADLLSSSPESQHGGTQSPGGGQ	S1123	0.124229
P55209	NAP1L1	MADIDNKEQSELDQDLDDVEEVEEE	S10	0.124637
Q02880	TOP2B	DDDDNNDLEELKVKASPITNDGEDEFVPSDG	S1400	0.12565
P42858	HTT	SGSIVELIAGGGSSCSPVLSRKQKGKVLLGE	S432	0.125752
O14640	DVL1	GGPPVRELAAVPPELTGSRQSFQKAMGNPCE	T674	0.126601
O95490	ADGRL2	AGHQLQMCYQISRGNSDGYIIPINKEGCIPE	S1374	0.126632
Q13523	PRPF4B	GKVQSGMGLILQGYESGSEEEGEIHEKARNG	S142	0.127091
Q13523	PRPF4B	VQSGMGLILQGYESGSEEEGEIHEKARNGNR	S144	0.127091
Q9P035	HACD3	RPLFLAPDFDRWLDESDAEMELRAKEEERLN	S114	0.127184
Q86W92	PPFIBP1	ATAGPRLGWSRDLGQSNSDLDMPFAKWTKEQ	S636	0.127313
Q6ZS17	RIPOR1	SVNKASTVTKRFSTYSQSPPDTPSLREQAFY	S349	0.127549
Q9H0B6	KLC2	GTPQEPPNPRMKRASSLNFLNKSVEEPTQPG	S582	0.127558
Q9P289	STK26	MAHSPVAVQVPGMQNNIAD	S4	0.127579
Q13177	PAK2	MSDNGELEDKPPAPPVR	S2	0.128056
Q08J23	NSUN2	PDNDVTEGQRAGEPNSPDAEEANSPDVTAGC	S743	0.128251
O75970	MPDZ	APTALGITLSSSPTSTPELRVDASTQKGEES	T358	0.128594
Q7Z3C6	ATG9A	GQSASRHPEPVPEEGSEDELPPQVHKV	S828	0.129716
Q8IWA0	WDR75	IPEDVDMEEEKESEDSDEENDFTEKVQDTSN	S782	0.12996
Q6IQ49	SDE2	PSGSQRARVVNTDHGSPEQLQIPVTDSGRHI	S278	0.130021
P49815	TSC2	VDLSFQPSQPLSKSSSSPELQTLQDILGDPG	S1387	0.130095
Q15643	TRIP11	GVTRWMTGWLGGGSKSVPNTPLRPNQQSVVN	S1842	0.130095
Q52LW3	ARHGAP29	LRLPVSRETKSFENVSVESVDSSSEKGNFSP	S176	0.13012
P40818	USP8	PAERDREPSKLKRSYSSPDITQAIQEEEKRK	S718	0.13059
Q8N128	FAM177A1	RRVIHFVSGETMEEYSTDEDEVDGLEKKDVL	S70	0.130643
Q8N128	FAM177A1	RVIHFVSGETMEEYSTDEDEVDGLEKKDVLP	T71	0.130643
Q8IY81	FTSJ3	AKKLKEQAKALDISLSSGEEDEGDEEDSTAG	S335	0.130681
O00193	SMAP	SAARESHPHGVKRSASPDDDLGSSNWEAADL	S17	0.130845
P49006	MARCKSL1	AASEEEAGPQATEPSTPSGPESGPTPASAEQ	T178	0.131468
Q14166	TTLL12	MEAERGPERRPAERSSPGQTPEEGAQALAE	S15	0.131498
P14618	PKM	MADTFLEHMCRLDIDSPPITARNTGIICTIG	S37	0.131638
Q8IXM2	BAP18	SDANSDVVDIEGLGETPPAKKLNFDQA	T161	0.132092
Q00839	HNRNPU	DEEAGGRPAMEPGNGSLDLGGDSAGRSGAGL	S59	0.132411
Q9C0C2	TNKS1BP1	QTSRRPSQGPPARSPSQDFSFIEDTEILDSA	S1554	0.13287
O15164	TRIM24	FPKPEFRNESEDNKFSDDSDDDFVQPRKKRL	S1025	0.132932
Q8IY81	FTSJ3	YVAKKLKEQAKALDISLSSGEEDEGDEEDST	S333	0.133215
Q6KC79	NIPBL	TNARNKAITSLLGGGSPKNNTAAETEDDESD	S2658	0.133436
Q9ULD2	MTUS1	SAIPLQSPRNSGSFPSPSISPR	S1264	0.133442
P17535	JUND	KDEPQTVPDVPSFGESPPLSPIDMDTQERIK	S255	0.133815
P17535	JUND	QTVPDVPSFGESPPLSPIDMDTQERIKAERK	S259	0.133815
O14617	AP3D1	LDLDAWINEPLSDSESEDERPRAVFHEEEQR	S636	0.133975
Q9Y6M1	IGF2BP2	SFKISYIPDEEVSSPSPPQRAQRGDHSSREQ	S164	0.13455
Q6UN15	FIP1L1	DETAENGVPKPKVTETEDDSDSDSDDDEDDV	T81	0.134907
P11137	MAP2	KNGDKEFQTGKESQPSPPAQEAGYSTLAQSY	S629	0.134959
P11137	MAP2	TLAQSYPSDLPEEPSSPQERMFTIDPKVYGE	S654	0.134959
Q02880	TOP2B	NLFSFPSYSQKSEDDSAKFDSNEEDSASVFS	S1461	0.135006
Q02880	TOP2B	PSYSQKSEDDSAKFDSNEEDSASVFSPSFGL	S1466	0.135006
P25054	APC	PIEGTPYCFSRNDSLSSLDFDDDDVDLSREK	S1863	0.135025
Q03112	MECOM	KEKFKENGKMFKDKVSPLQNLASINNKKEYS	S624	0.135249
O15164	TRIM24	PEFRNESEDNKFSDDSDDDFVQPRKKRLKSI	S1028	0.135341
Q96C92	ENTR1	LSDTDSRVSPASPAGSPSADFAVHGESLGDR	S247	0.135574
Q14980	NUMA1	QRLPPKVESLESLYFTPIPARSQAPLESSLD	T1776	0.135868
P48553	TRAPPC10	CRNVHMLLRRQESSSSLEMPSGVALEEGAHV	S711	0.135897
Q8N122	RPTOR	NARPQRVLDTSSLTQSAPASPTNKGVHIHQA	S859	0.136141
Q8IY81	FTSJ3	KKLKEQAKALDISLSSGEEDEGDEEDSTAGT	S336	0.136206
Q13501	SQSTM1	HLSSKEVDPSTGELQSLQMPESEGPSSLDPS	S355	0.13621
Q9BXJ9	NAA15	PPGYEEDMKITVNGDSSAEAEELANEI	S855	0.136358
Q9H307	PNN	MEEETEVRESEKQQDSQPEEVMDVLEMVENV	S381	0.136427
P16220	CREB1	LKRLFSGTQISTIAESEDSQESVDSVTDSQK	S108	0.136636
P16220	CREB1	LFSGTQISTIAESEDSQESVDSVTDSQKRRE	S111	0.136636
Q9P2N6	KANSL3	RDLAFEVPERGSRPASPAAKLPASPSGSEDL	S515	0.137009
O60341	KDM1A	AKVEYREMDESLANLSEDEYYSEEERNAKAE	S131	0.137086
O60341	KDM1A	EMDESLANLSEDEYYSEEERNAKAEKEKKLP	S137	0.137086
Q9P2D0	IBTK	SEGSYAGVGSPRDLQSPDFTTGFHSDKIEAK	S1045	0.137098
Q9NY61	AATF	YLVDGTKPNAGSEEISSEDDELVEEKKQQRR	S320	0.137229
Q9NY61	AATF	LVDGTKPNAGSEEISSEDDELVEEKKQQRRR	S321	0.137229
Q13443	ADAM9	PSRQPGSVPRHVSPVTPPREVPIYANRFAVP	T761	0.13761
P02545	LMNA	SGSSASSVTVTRSYRSVGGSGGGSFGDNLVT	S529	0.137714
P46100	ATRX	NKLPKSKQSETVDQNSDSDEMLAILKEVSRM	S729	0.13787
Q9BXB4	OSBPL11	SLASSSNSPISQRRPSQNAISFFNVGHSKLQ	S189	0.137968
O75533	SF3B1	DREDEYKKHRRTMIISPERLDPFADGGKTPD	S129	0.138014
O75533	SF3B1	IISPERLDPFADGGKTPDPKMNARTYMDVMR	T142	0.138014
Q12802	AKAP13	ANRRSQQSVSLSKSVSIQNITGVGNDENMSN	S1906	0.138296
Q6WKZ4	RAB11FIP1	RSEKDTAAVVSRQGSSLNLFEDVQITEPEAE	S501	0.1383
Q9BVV8	FAM174C	RYGLLANTEDPTEMASLDSDEETVFESRNLR	S117	0.138367
Q9BVV8	FAM174C	LLANTEDPTEMASLDSDEETVFESRNLR	S120	0.138367
Q8N122	RPTOR	QRVLDTSSLTQSAPASPTNKGVHIHQAGGSP	S863	0.138398
O14497	ARID1A	PHSQIPPLPGMSRSNSVGIQDAFNDGSDSTF	S1184	0.139299
Q15154	PCM1	LMAEHQRRQGLAETASPVAVSLRSDGSENLC	S861	0.139399
Q52LW3	ARHGAP29	PVSRETKSFENVSVESVDSSSEKGNFSPLEL	S179	0.139475
Q9Y2U5	MAP3K2	DIDNPTLTVMDISPPSRSPRAPTNWRLGKLL	S347	0.139594
Q96C92	ENTR1	PSWALSDTDSRVSPASPAGSPSADFAVHGES	S243	0.139731
Q92558	WASF1	NDVATILSRRIAVEYSDSEDDSEFDEVDWLE	S544	0.14035
Q8WXI9	GATAD2B	VDMSARRSEPERGRLTPSPDIIVLSDNEASS	T120	0.140705
Q2KHR3	QSER1	KVDNELKNLEHLSSFSSDEDDPGYSQDAYKS	S1230	0.140706
Q2KHR3	QSER1	VDNELKNLEHLSSFSSDEDDPGYSQDAYKSV	S1231	0.140706
P13861	PRKAR2A	EDLEVPVPSRFNRRVSVCAETYNPDEEEEDT	S99	0.141487
Q14CS0	UBXN2B	SGEGQKLGSLTPEIVSTPSSPEEEDKSILNA	S231	0.142698
Q5VZL5	ZMYM4	FSSKDNLVSSIHTDDSLEVERRVTQHESDNE	S110	0.142895
Q9Y520	PRRC2C	RAEHIPSGPLRQREESETRSESSDFEVVPKR	S1242	0.142965
Q12872	SFSWAP	PVESRGSSQERSRGVSQEKEAQISSAIVSSV	S909	0.14302
Q13029	PRDM2	IDLPVENPADGTRSPSPCKSLEAQPDPDLGP	S914	0.143249
P21291	CSRP1	PKGFGFGQGAGALVHSE	S192	0.143508
O00264	PGRMC1	LYKIVRGDQPAASGDSDDDEPPPLPRLKRRD	S57	0.143636
Q7Z4S6	KIF21A	TVRIWKARNLQDGQISDTGDLGEDIASN	S1662	0.143651
P25054	APC	YTPIEGTPYCFSRNDSLSSLDFDDDDVDLSR	S1861	0.143722
Q12888	TP53BP1	LKSGTAETEPVEQDSSQPSLPLVRADDPLRL	S831	0.14378
P25054	APC	IEGTPYCFSRNDSLSSLDFDDDDVDLSREKA	S1864	0.143834
Q6WCQ1	MPRIP	LKAEEQQLPPPLSPPSPSTPNHRRSQVIEKF	S292	0.14449
Q14676	MDC1	RVVLLQRSQTTTERDSDTDVEEEELPVENRE	S453	0.144654
Q5QJE6	DNTTIP2	PKVTPTKESYTEEIVSEAESHVSGISRIVLP	S141	0.145054
Q5QJE6	DNTTIP2	PTKESYTEEIVSEAESHVSGISRIVLPTEKT	S145	0.145054
Q5QJE6	DNTTIP2	ESYTEEIVSEAESHVSGISRIVLPTEKTTGA	S148	0.145054
P18858	LIG1	SPVKRPGRKAARVLGSEGEEEDEALSPAKGQ	S66	0.146163
Q9BTV7	CABLES2	TGLGLDGQRQRKRVTSQRCSLEFLEDAVGCA	S126	0.146546
Q9BTV7	CABLES2	LDGQRQRKRVTSQRCSLEFLEDAVGCAPAQR	S130	0.146546
Q15154	PCM1	QRRQGLAETASPVAVSLRSDGSENLCTPQQS	S866	0.146648
Q14157	UBAP2L	QRSTQTRRYPSSISSSPQKDLTQAKNGFSSV	S609	0.146722
Q9BYG3	NIFK	GTLDTPEKTVDSQGPTPVCTPTFLERRKSQV	T234	0.147064
Q96N67	DOCK7	SRGQLERSPSGSAFGSQENLRWRKDMTHWRQ	S1398	0.147297
O15014	ZNF609	KAEADKIYSFTDNAPSPSIGGSSRLENTTPT	S804	0.147311
O94842	TOX4	LPPAQSPEDRLSTTPSPTSSLHEDGVEDFRR	S178	0.14766
Q5T0Z8	C6orf132	APSLTLPSVDYIPQDSPTPSVRQIRNELEAR	S558	0.147727
P46937	YAP1	LPTLEQDGGTQNPVSSPGMSQELRTMTTNSS	S367	0.149081
Q9Y520	PRRC2C	EHIPSGPLRQREESETRSESSDFEVVPKRRR	T1244	0.149437
Q14247	CTTN	KLEEQARAKTQTPPVSPAPQPTEERLPSSPV	S405	0.150023
Q14247	CTTN	EARRKLEEQARAKTQTPPVSPAPQPTEERLP	T401	0.150023
Q9P2N6	KANSL3	DVARRDLAFEVPERGSRPASPAAKLPASPSG	S511	0.150215
Q13443	ADAM9	QANPSRQPGSVPRHVSPVTPPREVPIYANRF	S758	0.150295
Q14CS0	UBXN2B	QKLGSLTPEIVSTPSSPEEEDKSILNAVVLI	S235	0.150307
Q15583	TGIF1	MKGKKGIVAASGSETEDEDSMDIPLD	S11	0.150486
Q9BWU0	SLC4A1AP	RKRKAKNWEDEDFYDSDDDTFLDRTGLIEKK	S466	0.150897
Q12888	TP53BP1	LTGDSCKLMLSTSEYSQSPKMESLSSHRIDE	S523	0.150979
Q4VCS5	AMOT	GILLGGDYRAEYVPSTPSPVPPSTPLLSAHS	T840	0.151135
P56181	NDUFV3	KVTSPSSSSSSSSSDSESDDEADVSEVTPRV	S162	0.151162
P17544	ATF7	KFGPARTDSVIIADQTPTPTRFLKNCEEVGL	T51	0.151305
Q5T4S7	UBR4	SHLSVDGEERAIEVDSDWVEELAVEEEDSQA	S1634	0.15151
Q5T4S7	UBR4	VDSDWVEELAVEEEDSQAEDSDEDSLCNKLC	S1647	0.15151
Q5T4S7	UBR4	VEELAVEEEDSQAEDSDEDSLCNKLCTFTIT	S1652	0.15151
Q96N67	DOCK7	RSLSNSNPDISGTPTSPDDEVRSIIGSKAMD	S910	0.152152
Q6UN15	FIP1L1	RERERTRERERERDHSPTPSVFNSDEERYRY	S492	0.152552
P18858	LIG1	ARVLGSEGEEEDEALSPAKGQKPALDCSQVS	S76	0.152588
P11717	IGF2R	QKTVSSTKLVSFHDDSDEDLLHI	S2484	0.152962
Q6P1L5	FAM117B	GADRGSNNSSRSQSVSPTSFLTISNEGSEES	S414	0.153134
Q6UN15	FIP1L1	RERERDHSPTPSVFNSDEERYRYREYAERGY	S500	0.153402
Q14CS0	UBXN2B	GQKLGSLTPEIVSTPSSPEEEDKSILNAVVL	S234	0.153938
O94880	PHF14	VLSRNSADDEELTNDSLTLSQSKSNEDSLIL	S290	0.15398
Q6P0Q8	MAST2	EASNLVRMRNQSLGQSAPSLTAGLKELSLPR	S148	0.154244
Q86XP3	DDX42	AGVVQEEEEDNLEYDSDGNPIAPTKKIIDPL	S185	0.154318
Q02880	TOP2B	KASPITNDGEDEFVPSDGLDKDEYTFSPGKS	S1413	0.154476
Q6WCQ1	MPRIP	KQDLKAEEQQLPPPLSPPSPSTPNHRRSQVI	S289	0.155469
Q9ULL5	PRR12	KRLDEELKRNLETLPSFSSDEEDSVAKNRDL	S1379	0.156314
Q14676	MDC1	VQGETQPQRLLLAEDSEEEVDFLSERRMVKK	S168	0.15657
P49454	CENPF	ELEVARLQLQGLDLSSRSLLGIDTEDAIQGR	S1652	0.15684
P50402	EMD	GRDSAYQSITHYRPVSASRSSLDLSYYPTSS	S171	0.156868
Q15154	PCM1	QGLAETASPVAVSLRSDGSENLCTPQQSRTE	S869	0.157337
Q9H0H5	RACGAP1	TPEHQLLKTPSSSSLSQRVRSTLTKNTPRFG	S595	0.157861
O60293	ZFC3H1	HKSVVVTLNDSDDSESDGEASKSTNSVFGGL	S719	0.158014
Q8IWA0	WDR75	AKEIPEDVDMEEEKESEDSDEENDFTEKVQD	S779	0.158118
O43166	SIPA1L1	PTPESQKSFKFHALSSPQSPFPSTPTSRRAL	S1565	0.158151
O43166	SIPA1L1	ESQKSFKFHALSSPQSPFPSTPTSRRALHRT	S1568	0.158151
Q9P0K7	RAI14	SLSQLSYSTSSSKRQSQQLEALQQQVKQLQN	S915	0.15841
O60293	ZFC3H1	KPKFWRKPISDNSFSSDEEQSTGPIKYAFQP	S1304	0.158722
Q9Y4E8	USP15	RETKGASAATGIPLESDEDSNDNDNDIENEN	S961	0.158819
Q9Y4E8	USP15	GASAATGIPLESDEDSNDNDNDIENENCMHT	S965	0.158819
Q14CS0	UBXN2B	GQKLGSLTPEIVSTPSSPEEEDKSILNAVVL	S234	0.158844
P49792	RANBP2	SNKELVGPPLAETVFTPKTSPENVQDRFALV	T1396	0.159606
P41236	PPP1R2	AEGLEPKYRIQEQESSGEEDSDLSPEEREKK	S122	0.159782
Q8WUI4	HDAC7	LPLAQGGHRPLSRAQSSPAAPASLSAPEPAS	S486	0.159804
P02545	LMNA	SGSGAQVGGPISSGSSASSVTVTRSYRSVGG	S517	0.160059
O75376	NCOR1	SQRGAEPAEQRNDARSPGSISYLPSFFTKLE	S2184	0.160268
P54105	CLNS1A	EGQATLERLEGMLSQSVSSQYNMAGVRTEDS	S195	0.160773
P55210	CASP7	MADDQGCIEEQGVEDSANEDSVDAKPDRSSF	S16	0.160781
Q9BTA9	WAC	QPSNQSPMSLTSDASSPRSYVSPRISTPQTN	S446	0.160901
Q8WWY3	PRPF31	YGGKSTIRDRSSGTASSVAFTPLQGLEIVNP	S450	0.161025
Q8WWY3	PRPF31	TIRDRSSGTASSVAFTPLQGLEIVNPQAAEK	T455	0.161025
Q9NV70	EXOC1	FGLHGSSGKLTGSTSSLNKLSVQSSGNRRSQ	S458	0.161429
Q9H4L7	SMARCAD1	ESQGLPTMARRNDDISELEDLSELEDLKDAK	S146	0.161574
Q9H4L7	SMARCAD1	TMARRNDDISELEDLSELEDLKDAKLQTLKE	S152	0.161574
Q8NFC6	BOD1L1	RHAYVHKPYLYSKYYSDSDDELTVEQRRQSI	S482	0.162575
O95171	SCEL	IKVDPETNKNITRGQSLDNLIKVTPEVKRSN	S389	0.162796
P41162	ETV3	ARPGMYPDPHSPFAVSPIPGRGGVLNVPISP	S250	0.16288
Q9NQG5	RPRD1B	QQIQEEEDDDYPGSYSPQDPSAGPLLTEELI	S166	0.162913
Q9NWZ5	UCKL1	NFGDRYFGTDAVPDGSDEEEVAYTG	S539	0.162948
P27816	MAP4	SQKLNFKEKAQAKVGSLDNVGHLPAGGAVKT	S1073	0.163118
P25054	APC	RPAKYKDANIMSPGSSLPSLHVRKQKALEAE	S748	0.163288
O75448	MED24	MRLLSSNEDDANILSSPTDRSMSSSLSASQL	S873	0.163449
O14639	ABLIM1	RQSLGESPRTLSPTPSAEGYQDVRDRMIHRS	S147	0.163573
Q96JM3	CHAMP1	LFPSSKKLKKDNQESSDAELSSSEYIKTDLD	S627	0.164082
P31350	RRM2	FEKRVGEYQRMGVMSSPTENSFTLDADF	S377	0.164157
P31350	RRM2	GEYQRMGVMSSPTENSFTLDADF	S382	0.164157
Q9NRZ9	HELLS	EKMGIFKILENSEDSSPECLF	S833	0.164215
P27816	MAP4	VAPSTVKEVGLLKDMSPLSETEMALGKDVTP	S507	0.164677
P20042	EIF2S2	EGVKDLKIESDVQEPTEPEDDLDIMLGNKKK	T111	0.165179
Q7Z6Z7	HUWE1	CIRIALPAPRGSGTASDDEFENLRIKGPNAV	S1907	0.165271
Q7Z417	NUFIP2	EQRYQRGLERNDSWGSFDLRAAIVYHTKEME	S655	0.165357
Q9UJX2	CDC23	LPASLSANNTPTRRVSPLNLSSVTP	S588	0.16618
Q9UJX2	CDC23	NTPTRRVSPLNLSSVTP	T596	0.16618
Q99613	EIF3C	TKPVGGNYGKQPLLLSEDEEDTKRVVRSAKD	S39	0.166263
Q13428	TCOF1	PSRTETLVEETAAESSEDDVVAPSQSLLSGY	S1227	0.166461
Q15583	TGIF1	MKGKKGIVAASGSETEDEDSMDIPLDLS	S13	0.166619
Q12888	TP53BP1	GDSCKLMLSTSEYSQSPKMESLSSHRIDEDG	S525	0.16676
Q96T23	RSF1	IPLKKREIKLSDDFDSPVKGPLCKSVTPTKE	S397	0.167333
P52292	KPNA2	KAKKDDQMLKRRNVSSFPDDATSPLQENRNN	S55	0.16742
O43166	SIPA1L1	YKTGPSLHREYGSTSSIDKQGTSGESFFDLL	S211	0.167428
O00401	WASL	GALMEVMQKRSKAIHSSDEDEDEDDEEDFED	S484	0.167719
O00401	WASL	ALMEVMQKRSKAIHSSDEDEDEDDEEDFEDD	S485	0.167719
Q8NEY8	PPHLN1	RERSPYKRDNTFFRESPVGRKDSPHSRSGSS	S133	0.167872
P46100	ATRX	NKLPKSKQSETVDQNSDSDEMLAILKEVSRM	S729	0.167977
P46100	ATRX	LPKSKQSETVDQNSDSDEMLAILKEVSRMSH	S731	0.167977
P25490	YY1	IDHETVVEEQIIGENSPPDYSEYMTGKKLPP	S247	0.168288
Q8IXQ4	GPALPP1	KSDKGRDDPGQQETDSSEDEDIIGPMPAKGP	S140	0.168632
Q13428	TCOF1	TLGPTPSRTETLVEETAAESSEDDVVAPSQS	T1222	0.16875
P56181	NDUFV3	GRKVTSPSSSSSSSSSDSESDDEADVSEVTP	S160	0.168779
P49790	NUP153	SSPLADAKRIPSIVSSPLNSPLDRSGIDITD	S334	0.168953
P49790	NUP153	ADAKRIPSIVSSPLNSPLDRSGIDITDFQAK	S338	0.168953
O60292	SIPA1L3	IMDNLGPEQERDTGQSPQKGLQRTLSDESLC	S1534	0.168992
P41236	PPP1R2	AAEGLEPKYRIQEQESSGEEDSDLSPEEREK	S121	0.169374
P20962	PTMS	MSEKSVEAAAELSAKDLKEK	S5	0.169743
P06748	NPM1	KGPSSVEDIKAKMQASIEKGGSLPKVEAKFI	S254	0.170264
Q6P996	PDXDC1	PFKRSLRGSDALSETSSVSHIEDLEKVERLS	S721	0.170277
Q8NFC6	BOD1L1	AYVHKPYLYSKYYSDSDDELTVEQRRQSIAK	S484	0.170453
O60293	ZFC3H1	PKHKSVVVTLNDSDDSESDGEASKSTNSVFG	S717	0.170594
E9PAV3	NACA	SNIQENTQTPTVQEESEEEEVDETGVEVKDI	S2029	0.171086
Q09666	AHNAK	KGKFSLFKSKKPRHRSNSFSDEREFSGPSTP	S5780	0.17127
Q09666	AHNAK	KFSLFKSKKPRHRSNSFSDEREFSGPSTPTG	S5782	0.17127
P07910	HNRNPC	DETNVKMESEGGADDSAEEGDLLDDDDNEDR	S247	0.171482
Q9H0C8	ILKAP	MDLFGDLPEPERSPRPAAGKEAQKGPLL	S13	0.172156
Q15434	RBMS2	PYNITPNRMLAQSALSPYLSSPVSSYQRVTQ	S280	0.172185
Q9P0J7	KCMF1	DPIAELLSQLSGVRRSAGGQLNSSGPSASQL	S212	0.172326
Q9H2Y7	ZNF106	KKKSLRAAHVPENSDTEQDVLTVKPVRKVKA	T1372	0.172367
Q96N67	DOCK7	ARQEMVRRSRGQLERSPSGSAFGSQENLRWR	S1390	0.172375
P25205	MCM3	QPDAKDGDSYDPYDFSDTEEEMPQVHTPKTA	S711	0.17265
P25205	MCM3	PYDFSDTEEEMPQVHTPKTADSQETKESQKV	T722	0.17265
Q09666	AHNAK	SGKTVIRLPSGSGAASPTGSAVDIRAGAISA	S216	0.172796
Q99543	DNAJC2	ASFQELEDKKELSEESEDEELQLEEFPMLKT	S63	0.172833
O15085	ARHGEF11	RELLKSLGGESSGGTTPVGSFHTEAARWTDG	T1462	0.172931
P56181	NDUFV3	TSPSSSSSSSSSDSESDDEADVSEVTPRVVS	S164	0.172978
Q86VR2	RETREG3	APAQRATRGFLRSPSSDLDTDAEGDDFELLD	S436	0.173056
Q86VR2	RETREG3	RATRGFLRSPSSDLDTDAEGDDFELLDQSEL	T440	0.173056
Q9H2D6	TRIOBP	RKADGQRQALDYVELSPLTQASPQRARTPAR	S1949	0.173635
P27824	CANX	EDRKPKAEEDEILNRSPRNRKPRRE	S583	0.174201
Q12888	TP53BP1	PSPDAFRSTPFIVPSSPTEQEGRQDKPMDTS	S380	0.174478
Q0JRZ9	FCHO2	TSGKLSGINEIPRPFSPPVTSNTSPPPAAPL	S488	0.174482
Q7Z4S6	KIF21A	DGQISDTGDLGEDIASN	S1673	0.174697
Q8NBR6	MINDY2	AAASTQAQQGQPAQASPSSGRQSGNSERKRK	S587	0.17476
O43166	SIPA1L1	FKFHALSSPQSPFPSTPTSRRALHRTLSDES	T1573	0.175807
Q9UDY2	TJP2	VVKRPRKVQVAALQASPPLDQDDRAFEVMDE	S107	0.175861
Q8IVT5	KSR1	HASGRLTPRALHSFITPPTTPQLRRHTKLKP	T270	0.176015
Q8IVT5	KSR1	RLTPRALHSFITPPTTPQLRRHTKLKPPRTP	T274	0.176015
Q9Y2W1	THRAP3	ASRASAVSELSPRERSPALKSPLQSVVVRRR	S248	0.176313
Q9Y2W1	THRAP3	AVSELSPRERSPALKSPLQSVVVRRRSPRPS	S253	0.176313
Q14847	LASP1	EFEKNKGKGFSVVADTPELQRIKKTQDQISN	T104	0.176582
P24941	CDK2	MENFQKVEKIGEGTYGVVYKARNKLTGEV	T14	0.176753
Q13439	GOLGA4	SSNSSTPTRMRSRTSSFTEQLDEGTPNRENA	S41	0.177062
Q14676	MDC1	GVILERSQPPGEDSDTDVDDDSRPPGRPAEV	T301	0.1771
P05387	RPLP2	RYVASYLLAALGGNSSPSAKDIKKILDSVGI	S17	0.178155
P05783	KRT18	VQAPSYGARPVSSAASVYAGAGGSGSRISVS	S34	0.178156
Q8IXQ4	GPALPP1	TQKSDKGRDDPGQQETDSSEDEDIIGPMPAK	T138	0.178173
Q08211	DHX9	INEIKSEEVPAFGVASPPPLTDTPDTTANAE	S87	0.179387
P24941	CDK2	MENFQKVEKIGEGTYGVVYKARNKLTGEVV	Y15	0.179601
Q76FK4	NOL8	TDDRFRMDSRFLETDSEEEQEEVNEKKTAEE	S890	0.179788
Q9NYF8	BCLAF1	RAEGEWEDQEALDYFSDKESGKQKFNDSEGD	S385	0.180563
Q9BQG0	MYBBP1A	KARLSLVIRSPSLLQSGAKKKAQVRKAGKP	S1314	0.180782
Q6MZP7	LIN54	STLNSTTQTPNKIAISPLKSPNKAVKSTVQT	S310	0.181155
Q5THJ4	VPS13D	QKEVQDKDYPLTPPPSPTVDEPKILVGKSKF	S1765	0.181809
Q9BQG0	MYBBP1A	SALARKKARLSLVIRSPSLLQSGAKKKAQVR	S1308	0.181899
O00712	NFIB	NMEPSPTGDFYPSPSSPAAGSRTWHERDQDM	S295	0.182142
O00712	NFIB	RPKTISIDENMEPSPTGDFYPSPSSPAAGSR	T286	0.182142
Q5H9R7	PPP6R3	KRNTVDLVTTCHIHSSSDDEIDFKETGFSQD	S524	0.182801
Q9H4L7	SMARCAD1	SYFKNQRGIQYIDLSSDSEDVVSPNCSNTVQ	S96	0.182938
Q7L014	DDX46	KKGELMENDQDAMEYSSEEEEVDLQTALTGY	S295	0.182941
Q7L014	DDX46	KGELMENDQDAMEYSSEEEEVDLQTALTGYQ	S296	0.182941
Q15643	TRIP11	WMTGWLGGGSKSVPNTPLRPNQQSVVNSSFS	T1846	0.183555
Q8IWS0	PHF6	KHKKTAHNSEADLEESFNEHELEPSSPKSKK	S145	0.183893
Q8IWS0	PHF6	ADLEESFNEHELEPSSPKSKKKSRKGRPRKT	S155	0.183893
Q7Z6Z7	HUWE1	KKAKQTGRLGSSGLGSASSIQAAVRQLEAEA	S3757	0.183899
O95436	SLC34A2	APVTKIELLPSYSTATLIDEPTEVDDPWNLP	T58	0.18419
Q9UKM9	RALY	GEARTRDDGDEEGLLTHSEEELEHSQDTDAD	T286	0.184199
Q9Y6M1	IGF2BP2	NYSFKISYIPDEEVSSPSPPQRAQRGDHSSR	S162	0.184414
Q9NRY4	ARHGAP35	DNAAEACSTTEEVFNSPRAGSPLCNSNLQDS	S970	0.184548
Q56P03	EAPP	VATAPTRYYDDIYFDSDSEDEDRAVQVTKKK	S109	0.18468
Q56P03	EAPP	TAPTRYYDDIYFDSDSEDEDRAVQVTKKKKK	S111	0.18468
Q9C0C2	TNKS1BP1	LGEGSRDAGRPGERGSGGLFSPSTAHVPDGA	S1024	0.185237
Q8IXQ4	GPALPP1	SDKGRDDPGQQETDSSEDEDIIGPMPAKGPV	S141	0.185282
Q9BXS6	NUSAP1	ITPFKLTTEATQTPVSNKKPVFDLKASLSRP	S352	0.185908
Q9BXS6	NUSAP1	AAVITPFKLTTEATQTPVSNKKPVFDLKASL	T349	0.185908
Q13501	SQSTM1	VDPSTGELQSLQMPESEGPSSLDPSQEGPTG	S361	0.185955
Q8WWI1	LMO7	KREDRVTTEIQLPSQSPVEEQSPASLSSLRS	S867	0.186561
Q9H2P0	ADNP	HLTEEPTKLMHNASDSEVDQDDVVEWKDGAS	S955	0.187544
Q8NFH5	NUP35	KSGAPPVRSIYDDISSPGLGSTPLTSRRQPN	S100	0.187631
Q8NFH5	NUP35	VRSIYDDISSPGLGSTPLTSRRQPNISVMQS	T106	0.187631
O15231	ZNF185	PTQQPADPSTPEQQNSPSGSEQFVRRESCTS	S520	0.187852
O15231	ZNF185	QGDPAVPTQQPADPSTPEQQNSPSGSEQFVR	T514	0.187852
Q8WX92	NELFB	SQLGEKLEQLDHRKPSPAQAAETPALELPLP	S557	0.188119
Q9H0H5	RACGAP1	PQTPDIKVSLLGPVTTPEHQLLKTPSSSSLS	T580	0.188132
Q9UMZ2	SYNRG	NSTAASTKYDVFRQLSLEGSGLGVEDLKDNT	S752	0.18848
Q15583	TGIF1	MKGKKGIVAASGSETEDEDSMDIPLDLSSS	T15	0.189142
Q9UKM9	RALY	GEARTRDDGDEEGLLTHSEEELEHSQDTDAD	T286	0.189412
P49815	TSC2	SRGQPEGPLPSSSPRSPSGLRPRGYTISDSA	S1452	0.189552
Q9C0C2	TNKS1BP1	SRDAELQDQEFGKRDSLGTYSSRDVSLGDWE	S872	0.189651
Q09666	AHNAK	LASKKSRLSSSSSNDSGNKVGIQLPEVELSV	S5870	0.189753
P49815	TSC2	GEDSRGQPEGPLPSSSPRSPSGLRPRGYTIS	S1449	0.189887
Q71U36	TUBA1A	DGQMPSDKTIGGGDDSFNTFFSETGAGKHVP	S48	0.190236
O60271	SPAG9	KAFDRNTESLFEELSSAGSGLIGDVDEGADL	S374	0.19041
O94885	SASH1	SQEKLLVDSQGLSGCSPRDSGCYESSENLEN	S721	0.190754
P28482	MAPK1	LARVADPDHDHTGFLTEYVATRWYRAPEIML	T185	0.19098
P28482	MAPK1	RVADPDHDHTGFLTEYVATRWYRAPEIMLNS	Y187	0.19098
P20962	PTMS	MSEKSVEAAAELSAKDL	S2	0.191122
Q01804	OTUD4	ELDTLEVADEDNSEISDSEDDSCKSKTAAAA	S202	0.191264
Q01804	OTUD4	DTLEVADEDNSEISDSEDDSCKSKTAAAAAD	S204	0.191264
Q9UDY2	TJP2	KAPSRPYQDTRGSYGSDAEEEEYRQQLSEHS	S1136	0.191724
Q14839	CHD4	KRKRSSSEDDDLDVESDFDDASINSYSVSDG	S319	0.192523
Q15311	RALBP1	KKEKRTEGYAAFQEDSSGDEAESPSKMKRSK	S92	0.192649
O00712	NFIB	YGLNIIGEPFLQAETSN	S308	0.192917
Q8N122	RPTOR	QRVLDTSSLTQSAPASPTNKGVHIHQAGGSP	S863	0.193699
O60293	ZFC3H1	ISLPKHKSVVVTLNDSDDSESDGEASKSTNS	S714	0.193736
O60841	EIF5B	DEDNSKKIKERSRINSSGESGDESDEFLQSR	S182	0.194162
P43487	RANBP1	MAAAKDTHEDHDTSTENTDESNHDPQFE	T13	0.194694
P43487	RANBP1	MAAAKDTHEDHDTSTENTDESNHDPQFEPI	T15	0.194694
Q8TC07	TBC1D15	SNALPTLSASGARNDSPTQIPVSSDVCRLTP	S658	0.194808
Q641Q2	WASHC2A	GGKAKSPMFPALGEASSDDDLFQSAKPKPAK	S1179	0.194932
P46013	MKI67	LDLLGNLPGSKRQPQTPKEKAEALEDLVGFK	T2426	0.195144
Q14676	MDC1	PAGVILERSQPPGEDSDTDVDDDSRPPGRPA	S299	0.195753
Q96CN4	EVI5L	DGLSLARHLDEDSLPSSDEELLGVGVGAALQ	S734	0.195766
P28749	RBL1	LIPLSMNTNQESKVKSPVSLTAHSLIGASPK	S749	0.196685
P28749	RBL1	VKSPVSLTAHSLIGASPKQTNLTKAQEVHST	S762	0.196685
Q9HC35	EML4	TKAPVSSTESVIQSNTPTPPPSQPLNETAEE	T897	0.196691
Q9HC35	EML4	APVSSTESVIQSNTPTPPPSQPLNETAEEES	T899	0.196691
Q13428	TCOF1	PSRTETLVEETAAESSEDDVVAPSQSLLSGY	S1227	0.196925
O60841	EIF5B	KERSRINSSGESGDESDEFLQSRKGQKKNQK	S190	0.19705
Q96N67	DOCK7	DGNSYQDDQDDLKRRSMSIDDTPRGSWACSI	S180	0.197176
Q86YS7	C2CD5	EPRQRSRLLRSQSESSDEVTELDLSHGKKDA	S662	0.197393
Q13426	XRCC4	EHISAENMSLETLRNSSPEDLFDEI	S327	0.197668
Q13426	XRCC4	HISAENMSLETLRNSSPEDLFDEI	S328	0.197668
Q08357	SLC20A2	KITGKLQKEGALSRVSDESLSKVQEAESPVF	S256	0.197723
Q15019	SEPTIN2	IEEHNIKIYHLPDAESDEDEDFKEQTRLLKA	S218	0.19812
P55081	MFAP1	DSEVEGDAWRMEREDSSEEEEEEIDDEEIER	S132	0.198482
Q09666	AHNAK	GGLGSKSKGHYEVTGSDDETGKLQGSGVSLA	S5841	0.198677
Q86YS7	C2CD5	PIPEPRQRSRLLRSQSESSDEVTELDLSHGK	S659	0.198989
Q9BVJ6	UTP14A	SQQEELADLPKDYLLSESEDEGDNDGERKHQ	S29	0.199156
Q9BVJ6	UTP14A	QEELADLPKDYLLSESEDEGDNDGERKHQKL	S31	0.199156
O15371	EIF3D	NKQVIRVYSLPDGTFSSDEDEEEEEEEEEEE	S528	0.199224
O15371	EIF3D	KQVIRVYSLPDGTFSSDEDEEEEEEEEEEEE	S529	0.199224
Q96KB5	PBK	KKSVLCSTPTINIPASPFMQKLGFGTGVNVY	S32	0.199356
Q96KB5	PBK	TPSKLSEKKKSVLCSTPTINIPASPFMQKLG	T24	0.199356
P61978	HNRNPK	LKKIIPTLEEGLQLPSPTATSQLPLESDAVE	S116	0.19944
P25054	APC	LMANRPAKYKDANIMSPGSSLPSLHVRKQKA	S744	0.199447
Q9BW71	HIRIP3	EGNKGTKSLKESEQESEEEILAQKKEQREEE	S227	0.200973
Q15154	PCM1	AETASPVAVSLRSDGSENLCTPQQSRTEKTM	S872	0.201141
Q12923	PTPN13	RPLSVQAEILKRLSCSELSLYQPLQNSSKEK	S938	0.201411
Q14147	DHX34	RRRKVLRLQEEQDGGSSDEDRAGPAPPGASD	S749	0.201501
Q9H4A3	WNK1	NLSQSLSNSFNSSYMSSDNESDIEDEDLKLE	S2060	0.201553
Q5FWE3	PRRT3	VVEAPDGAAAAASGSSLDSFSRGSLKISWNP	S903	0.201561
Q9Y5B6	PAXBP1	AREQTGKMADHLEGLSSDDEETSTDITNFNL	S557	0.201654
Q9Y5B6	PAXBP1	REQTGKMADHLEGLSSDDEETSTDITNFNLE	S558	0.201654
Q86YS7	C2CD5	PEPRQRSRLLRSQSESSDEVTELDLSHGKKD	S661	0.202321
P54105	CLNS1A	ATLERLEGMLSQSVSSQYNMAGVRTEDSIRD	S198	0.202383
P06493	CDK1	MEDYTKIEKIGEGTYGVVYKGRHKTTGQVV	Y15	0.202436
Q9Y520	PRRC2C	IPSGPLRQREESETRSESSDFEVVPKRRRQR	S1246	0.202689
Q9UQ35	SRRM2	TTPLSQEPVNPPSEASPTRDRSPPKSPEKLP	S398	0.202867
Q12802	AKAP13	GNDENMSNTWKFLSHSTDSLNKISKVNESTE	S1929	0.202946
P55081	MFAP1	SEVEGDAWRMEREDSSEEEEEEIDDEEIERR	S133	0.203283
O14617	AP3D1	EGLDLDAWINEPLSDSESEDERPRAVFHEEE	S634	0.203714
Q9ULS5	TMCC3	NKSREFANLIRNKFGSADNIAHLKNSLEEFR	S216	0.204125
P55285	CDH6	GPRFKKLADMYGGVDSDKDS	S786	0.204319
P35221	CTNNA1	DSDFETEDFDVRSRTSVQTEDDQLIAGQSAR	S655	0.204674
P35221	CTNNA1	RKAVLMIRTPEELDDSDFETEDFDVRSRTSV	S641	0.204872
P46013	MKI67	LAFRKQTPSAGKAMHTPKPAVGEEKDINTFL	T1784	0.20501
P46013	MKI67	KPAVGEEKDINTFLGTPVQKLDQPGNLPGSN	T1801	0.20501
Q15149	PLEC	RTGSRTGSRAGSRRGSFDATGSGFSMTFSSS	S4505	0.20514
Q9NYF3	FAM53C	SDAESLSPCPPQRRFSLSPSLGPQASRFLPS	S232	0.205394
Q96D71	REPS1	ADAQEPASPVVSPQQSPPTSPHTWRKHSRHP	S170	0.205401
O00264	PGRMC1	HVGKLLKEGEEPTVYSDEEEPKDESARKND	S181	0.205657
Q01831	XPC	RGATMNEDSNEEEEESENDWEEVEELSEPVL	S129	0.205901
Q16204	CCDC6	SPIPYTPSPSSSRPISPGLSYASHTVGFTPP	S367	0.205927
P24928	POLR2A	SPTYSLTSPAISPDDSDEEN	S1966	0.206157
Q96TA1	NIBAN2	PAGESPQPKAAPEASSPPASPLQHLLPGKAV	S692	0.20624
O14617	AP3D1	VPEGLDLDAWINEPLSDSESEDERPRAVFHE	S632	0.207488
Q13542	EIF4EBP2	DRKFLLDRRNSPMAQTPPCHLPNIPGVTSPG	T70	0.20776
Q9P0K7	RAI14	DKLQAKSPKEAEADLSFDSYHSTQTDLGPSL	S383	0.207876
O60293	ZFC3H1	WKPKFWRKPISDNSFSSDEEQSTGPIKYAFQ	S1303	0.208165
O94885	SASH1	EMKKGLGSLSHGRTCSFGGFDLTNRSLHVGS	S407	0.208227
Q9H2D6	TRIOBP	RQALDYVELSPLTQASPQRARTPARTPDRLA	S1955	0.208239
Q15942	ZYX	NQKLGHPEALSAGTGSPQPPSFTYAQQREKP	S308	0.20838
Q12802	AKAP13	ENMSNTWKFLSHSTDSLNKISKVNESTESLT	S1932	0.208796
Q9UET6	FTSJ1	HTLLAPEMEDNEMSCSP	S328	0.209557
Q9BUJ2	HNRNPUL1	RKKRNYILDQTNVYGSAQRRKMRPFEGFQRK	S512	0.209704
P35251	RFC1	FKQKQPSKKKRIIYDSDSESEETLQVKNAKK	S69	0.209767
P35251	RFC1	QKQPSKKKRIIYDSDSESEETLQVKNAKKPP	S71	0.209767
Q92882	OSTF1	VRTLSNAEDYLDDEDSD	S213	0.210267
P06493	CDK1	MEDYTKIEKIGEGTYGVVYKGRHKTTGQV	T14	0.21049
Q9C0B0	UNK	LCRNSSLGSPSNLCGSPPGSIRKPPNLEGIV	S385	0.210679
Q14676	MDC1	VLLQRSQTTTERDSDTDVEEEELPVENREAV	T455	0.210876
Q92882	OSTF1	SLLKKKQGTDAVRTLSNAEDYLDDEDSD	S202	0.210993
Q9UPU5	USP24	LSLSAPSSPEISPQSSPRPHRPNNDRLSILT	S2081	0.211358
O43166	SIPA1L1	FKFHALSSPQSPFPSTPTSRRALHRTLSDES	T1573	0.21172
Q14498	RBM39	SRRRSRSKSPFRKDKSPVREPIDNLTPEERD	S136	0.211909
Q5VZL5	ZMYM4	EQDFSSKDNLVSSIHTDDSLEVERRVTQHES	T107	0.21235
O00418	EEF2K	YYSNLTKSERYSSSGSPANSFHFKEAWKHAI	S74	0.212547
Q6IN85	PPP4R3A	LTSQSSTTNLPGSPGSPGSPGSPGSPGSVPK	S771	0.212579
P17544	ATF7	ADEDEKKAAAGPLDMSLPSTPDIKIKEEEPV	S97	0.212754
Q5JTV8	TOR1AIP1	PLQPSPVMTRRGLRDSHSSEEDEASSQTDLS	S154	0.212814
Q5JTV8	TOR1AIP1	QPSPVMTRRGLRDSHSSEEDEASSQTDLSQT	S156	0.212814
Q5JTV8	TOR1AIP1	PSPVMTRRGLRDSHSSEEDEASSQTDLSQTI	S157	0.212814
Q9BYJ9	YTHDF1	NAAFGQSGGAGSDSNSPGNVQPNSAPSVESH	S350	0.213216
Q92766	RREB1	RSRPRANSGGVDLDSSGEFASIEKMLATTDT	S1175	0.213391
O00567	NOP56	SKPKKKKSFSKEELMSSDLEETAGSTSIPKR	S519	0.213393
O00567	NOP56	KPKKKKSFSKEELMSSDLEETAGSTSIPKRK	S520	0.213393
O14639	ABLIM1	DKQERQSLGESPRTLSPTPSAEGYQDVRDRM	S143	0.214163
Q03468	ERCC6	QKKVPVQEIDDDFFPSSGEEAEAASVGEGGG	S429	0.214239
Q03468	ERCC6	KKVPVQEIDDDFFPSSGEEAEAASVGEGGGG	S430	0.214239
Q8NHZ8	CDC26	ETRKKQKEDVEVVGGSDGEGAIGLSSDPKSR	S42	0.214319
Q9NQS3	NECTIN3	QIDVLQQDELDSYPDSVKKENKNPVNNLIRK	S469	0.21453
Q66K74	MAP1S	EAGLSLPLRGPRARRSASPHDVDLCLVSPCE	S729	0.214563
Q14137	BOP1	TEMASARIGDEYAEDSSDEEDIRNTVGNVPL	S126	0.214565
Q8N3U4	STAG2	APEIPTDFNLLQESETHFSSDTDFEDIEGKN	T19	0.214898
Q96PE2	ARHGEF17	DGGFEPEKSRQRKSLSNPDIASETLTLLSFL	S463	0.21496
Q13428	TCOF1	TPSRTETLVEETAAESSEDDVVAPSQSLLSG	S1226	0.214972
Q9Y4E8	USP15	KNEDGTWPRGPSTPKSPGASNFSTLPKISPS	S229	0.215446
Q9Y3T9	NOC2L	KDEDRKQFKDLFDLNSSEEDDTEGFSERGIL	S672	0.215564
Q5JTV8	TOR1AIP1	PSPVMTRRGLRDSHSSEEDEASSQTDLSQTI	S157	0.21589
Q15366	PCBP2	PMTHGNTGFSGIESSSPEVKGYWAGLDASAQ	S272	0.216356
Q01831	XPC	KKAHHLKRGATMNEDSNEEEEESENDWEEVE	S122	0.21727
Q15003	NCAPH	QRRRSRVFDLQFSTDSPRLLASPSSRSIDIS	S81	0.217634
P35221	CTNNA1	DDSDFETEDFDVRSRTSVQTEDDQLIAGQSA	T654	0.217685
Q14980	NUMA1	EEMKTGDPQETLRRASMQPIQIAEGTGITTR	S1969	0.218227
P11831	SRF	PAPTAGALYSGSEGDSESGEEEELGAERRGL	S83	0.218294
Q12888	TP53BP1	LKSGTAETEPVEQDSSQPSLPLVRADDPLRL	S831	0.218359
Q9NPI6	DCP1A	TVTRSSDLERKASSPSPLTIGTPESQRKPSI	S525	0.218644
O60841	EIF5B	SKKIKERSRINSSGESGDESDEFLQSRKGQK	S186	0.218878
Q9Y248	GINS2	MYKLRTNLQPLESTQSQDF	S182	0.219166
Q96T37	RBM15	DRPLKIEAVYVSRRRSRSPLDKDTYPPSASV	S257	0.219167
Q96T37	RBM15	PLKIEAVYVSRRRSRSPLDKDTYPPSASVVG	S259	0.219167
Q96RL7	VPS13A	QISQKIIPLLELPSVSEDDSEEEFFDAPCSP	S835	0.219267
Q13153	PAK1	LNVKAVSETPAVPPVSEDEDDDDDDATPPPV	S174	0.219627
Q9H501	ESF1	KQKALAEEASEEELPSDVDLNDPYFAEEVKQ	S663	0.219811
Q8WWQ0	PHIP	YNIIPLYNSMKKKVLSDSEDEEKDADVPGTS	S1281	0.21986
Q14161	GIT2	TASKTNRQKSLDSDLSDGPVTVQEFMEVKNA	S421	0.220322
Q0JRZ9	FCHO2	VSIGNITLSPAISRHSPVQMNRNLSNEELTK	S394	0.220324
P42167	TMPO	VERDILKEMFPYEASTPTGISASCRRPIKGA	T355	0.220959
Q01167	FOXK2	PAGGGAGGGGAGGGGSPPGGWAVARLEGREF	S30	0.22102
P63104	YWHAZ	IMQLLRDNLTLWTSDTQGDEAEAGEGGEN	T232	0.221583
Q9UPN7	PPP6R1	FDDDEEEEDEEEAQGSGESDGEDGAWQGSQL	S635	0.222128
Q9UPT8	ZC3H4	TLFGTVKQTPKTGSGSPFAGNSPAREGEQDA	S1269	0.222347
O75822	EIF3J	MAAAAAAAGDSDSWDADAFSVEDPVR	S11	0.22274
O75822	EIF3J	MAAAAAAAGDSDSWDADAFSVEDPVRKV	S13	0.22274
P46013	MKI67	ETPVQKLDLLGNLPGSKRQPQTPKEKAEALE	S2420	0.223408
Q9HAU0	PLEKHA5	REKKKGLNVIGASDQSPLQSPSNLRDNPFRT	S933	0.223852
Q9HAU0	PLEKHA5	KGLNVIGASDQSPLQSPSNLRDNPFRTTQTR	S937	0.223852
P26232	CTNNA2	DDSDFEQEDYDVRSRTSVQTEDDQLIAGQSA	T653	0.224143
Q13769	THOC5	AKALFKPPEDSQDDESDSDAEEEQTTKRRRP	S312	0.224262
Q86UU1	PHLDB1	RVPVTRERKNSITEISDNEDDLLEYHRRQRQ	S583	0.224338
Q8IZL8	PELP1	HRAGSNEDPILAPSGTPPPTIPPDETFGGRV	T745	0.22442
Q9P0P8	MTRES1	KKSLQKVDEEDSDEESHHDEMSEQEEELEDD	S110	0.22442
P46087	NOP2	KAREAAAGIQWSEEETEDEEEEKEVTPESGP	T185	0.224425
Q96EZ8	MCRS1	QTVQPLPKGDQVLNFSDAEDLIDDSKLKDMR	S282	0.224778
Q99959	PKP2	ANPALLTYPRPGTSRSMGNLLEKENYLTAGL	S251	0.224837
P21127	CDK11B	EKMEERDLLSDLQDISDSERKTSSAESSSAE	S283	0.225403
O43399	TPD52L2	QDINLNSPNKGLLSDSMTDVPVDTGVAARTP	S21	0.225567
A6NKF1	SAC3D1	VVMAEEEDEGTDRPGSPA	S402	0.225728
Q86TI0	TBC1D1	YEVEYHVLQEELIDSSPLSDNQRMDKLEKTN	S1072	0.225774
Q9UPN7	PPP6R1	DEEEEDEEEAQGSGESDGEDGAWQGSQLARG	S638	0.226039
Q08357	SLC20A2	GKLQKEGALSRVSDESLSKVQEAESPVFKEL	S259	0.226067
O75607	NPM3	RHQIVTMSNDVSEEESEEEEEDSDEEEVELC	S151	0.226578
O75607	NPM3	SNDVSEEESEEEEEDSDEEEVELCPILPAKK	S158	0.226578
O95817	BAG3	VEVKVPPAPVPCPPPSPGPSAVPSSPKSVAT	S377	0.226663
P31323	PRKAR2B	GTPSKGVNFAEEPMQSDSEDGEEEEAAPADA	S83	0.227866
P31323	PRKAR2B	PSKGVNFAEEPMQSDSEDGEEEEAAPADAGA	S85	0.227866
Q07157	TJP1	KKVQIPVSRPDPEPVSDNEEDSYDEEIHDPR	S125	0.228391
Q07157	TJP1	VSRPDPEPVSDNEEDSYDEEIHDPRSGRSGV	S131	0.228391
O60264	SMARCA5	QTELFAHFIQPAAQKTPTSPLKMKPGRPRIK	T113	0.229051
P78332	RBM6	VVNPLIGLLGEYGGDSDYEEEEEEEQTPPPQ	S912	0.229212
O60341	KDM1A	LPPPPPQAPPEEENESEPEEPSGVEGAAFQS	S166	0.229317
Q14147	DHX34	RRKVLRLQEEQDGGSSDEDRAGPAPPGASDG	S750	0.229428
Q9BTC0	DIDO1	KKTAPRQEAIPDLEDSPPVSDSEEQQESARA	S805	0.229616
P20020	ATP2B1	FRIEDSEPHIPLIDDTDAEDDAPTKRNSSPP	T1165	0.229668
P31350	RRM2	RVPLAPITDPQQLQLSPLKGLSLVDKENTPP	S20	0.229977
Q86YS7	C2CD5	PIPEPRQRSRLLRSQSESSDEVTELDLSHGK	S659	0.23064
Q9UQC2	GAB2	LDLRNNTVIDELPFKSPITKSWSRANHTFNS	S543	0.230968
Q6PD74	AAGAB	FWMAIGGDRDEIEGLSSDEEH	S310	0.231029
Q6PD74	AAGAB	WMAIGGDRDEIEGLSSDEEH	S311	0.231029
Q13596	SNX1	PFPGLEPESEGAAGGSEPEAGDSDTEGEDIF	S32	0.231059
Q13596	SNX1	ESEGAAGGSEPEAGDSDTEGEDIFTGAAVVS	S39	0.231059
Q76FK4	NOL8	FGTDDRFRMDSRFLETDSEEEQEEVNEKKTA	T888	0.231299
P18583	SON	ASPVVSSMPERASESSSEEKDDYEIFVKVKD	S1783	0.231368
Q92797	SYMPK	PQTLAPVGEDAMKTPSPAAEDAREPEAKGNS	S1259	0.231528
Q6P996	PDXDC1	RSLRGSDALSETSSVSHIEDLEKVERLSSGP	S724	0.231759
P49023	PXN	SSPQRVTSTQQQTRISASSATRELDELMASL	S258	0.231767
P49023	PXN	QRVTSTQQQTRISASSATRELDELMASLSDF	S261	0.231767
P27448	MARK3	SSELDASDSSSSSNLSLAKVRPSSDLNNSTG	S383	0.231983
Q14160	SCRIB	KMAESPCSPSGQQPPSPPSPDELPANVKQAY	S1306	0.232184
Q9NV70	EXOC1	SKKFGLHGSSGKLTGSTSSLNKLSVQSSGNR	S455	0.232232
P17706	PTPN2	WKELSKEDLSPAFDHSPNKIMTEKYNGNRIG	S304	0.23226
P78344	EIF4G2	VNQWLTWLETAEEEESEEEAD	S902	0.23235
Q5SQI0	ATAT1	PHPTARLLLAADPGGSPAQRRRTRGTPPGLV	S315	0.232769
P42167	TMPO	EMFPYEASTPTGISASCRRPIKGAAGRPLEL	S362	0.233298
O76094	SRP72	SSELDASKTVSSPPTSPRPGSAATVSASTSN	S625	0.233404
O76094	SRP72	ASKTVSSPPTSPRPGSAATVSASTSNIIPPR	S630	0.233404
Q8IVF2	AHNAK2	HSSSEAYEPRDAHDVSPTSTDTEAQLTVERQ	S194	0.233575
Q96RL7	VPS13A	KIIPLLELPSVSEDDSEEEFFDAPCSPLEEP	S839	0.234122
P46087	NOP2	ARKQKAREAAAGIQWSEEETEDEEEEKEVTP	S181	0.23429
Q12802	AKAP13	TDSLNKISKVNESTESLTDEGTDMNEGQLLG	S1927	0.234615
P51532	SMARCA4	QTPAIGPDGEPLDETSQMSDLPVKVIHVESG	S610	0.235109
P51532	SMARCA4	AIGPDGEPLDETSQMSDLPVKVIHVESGKIL	S613	0.235109
P16989	YBX3	PPRNYAGEEEEEGSGSSEGFDPPATDRQFSG	S203	0.23545
Q5BKY9	FAM133B	LSKKRKMYSEDKPLSSESLSESEYIEEVRAK	S192	0.23638
Q68CZ2	TNS3	GSSAEQPLGGRLRKLSLGQYDNDAGGQLPFS	S776	0.236692
Q5QJE6	DNTTIP2	PTKESYTEEIVSEAESHVSGISRIVLPTEKT	S145	0.236822
Q9Y4H2	IRS2	KVIRADPQGGRRRHSSETFSSTTTVTPVSPS	S1149	0.236885
Q9Y4H2	IRS2	HSSETFSSTTTVTPVSPSFAHNPKRHNSASV	S1162	0.236885
Q02952	AKAP12	LAEVQQDGEAEEGATSDGEKKREGVTPWASF	S598	0.237014
P43243	MATR3	VPRDDWEEKRHFRRDSFDDRGPSLNPVLDYD	S188	0.237285
O00267	SUPT5H	PRDVTNFTVGGFAPMSPRISSPMHPSAGGQR	S666	0.23732
P17096	HMGA1	PKKLEKEEEEGISQESSEEEQ	S102	0.237354
P17096	HMGA1	KKLEKEEEEGISQESSEEEQ	S103	0.237354
O00629	KPNA4	LLKRRNVPHEDICEDSDIDGDYRVQNTSLEA	S60	0.23741
Q14137	BOP1	EMASARIGDEYAEDSSDEEDIRNTVGNVPLE	S127	0.237442
Q96T58	SPEN	ERESGVVAVSPEKSESPQKEDGLSSQLKSDP	S2126	0.237524
O43815	STRN	VLDNFKFLESAAADFSDEDEDDDVDGREKSV	S245	0.23754
Q7Z406	MYH14	ASDEEAEEAQPGSGPSPEPEGSPPAHPQ	S1983	0.237564
Q9BW71	HIRIP3	AKKVEGNKGTKSLKESEQESEEEILAQKKEQ	S223	0.238051
Q16384	SSX1	HRLRERKQLVIYEEISDPEEDDE	S181	0.238657
Q15262	PTPRK	DVPRYLCEGTESPYQTGQLHPAIRVADLLQH	T860	0.238861
O15541	RNF113A	KTRDSGKQKAAYGDLSSEEEEENEPESLGVV	S84	0.239005
O15541	RNF113A	TRDSGKQKAAYGDLSSEEEEENEPESLGVVY	S85	0.239005
Q86V48	LUZP1	LRCRVIKSSGREKPDSDDDLDIASLVTAKLV	S659	0.239081
P11474	ESRRA	QVVGIEPLYIKAEPASPDSPKGSSETETEPP	S19	0.239157
Q8WWQ0	PHIP	IIPLYNSMKKKVLSDSEDEEKDADVPGTSTR	S1283	0.23978
Q9NSY1	BMP2K	STPFQPFLTSTSKSESNEDLFGLVPFDEITG	S949	0.240518
Q9C0C2	TNKS1BP1	AASSSKAVARRESAASGLGGLLEEEGAGAGA	S1476	0.240923
Q96JM3	CHAMP1	LFPSSKKLKKDNQESSDAELSSSEYIKTDLD	S627	0.241079
Q6ZS17	RIPOR1	NKASTVTKRFSTYSQSPPDTPSLREQAFYNM	S351	0.241473
Q96N67	DOCK7	DLKRRSMSIDDTPRGSWACSIFDLKNSLPDA	S190	0.241481
Q5BKY9	FAM133B	KKRKMYSEDKPLSSESLSESEYIEEVRAKKK	S194	0.242083
Q13542	EIF4EBP2	TRIIYDRKFLLDRRNSPMAQTPPCHLPNIPG	S65	0.242293
Q15147	PLCB4	KGKANTAKANVTPQSSSELRPTTTAALASGV	S890	0.242594
Q15147	PLCB4	KNDKKGKANTAKANVTPQSSSELRPTTTAAL	T886	0.242594
P18583	SON	AASPVVSSMPERASESSSEEKDDYEIFVKVK	S1782	0.242851
P49959	MRE11	NVTTKNYSEVIEVDESDVEEDIFPTTSKTDQ	S649	0.242894
O60825	PFKFB2	TPLSSSNTIRRPRNYSVGSRPLKPLSPLRAQ	S483	0.243134
O60934	NBN	VSNTLAKMRIPNYQLSPTKLPSINKSKDRAS	S432	0.24317
Q8TE77	SSH3	MALVTVSRSPPGSGASTPVGPWDQAVQR	S13	0.24341
P11137	MAP2	LTMESLKADEGKKETSPESSLIQDEIAVKLS	S1155	0.243449
Q9P0P8	MTRES1	TKSTKKSLQKVDEEDSDEESHHDEMSEQEEE	S106	0.24359
Q5BKY9	FAM133B	RKMYSEDKPLSSESLSESEYIEEVRAKKKKS	S196	0.244124
Q7Z6J0	SH3RF1	LKLLSGASTKRKPRVSPPASPTLEVELGSAE	S735	0.244574
Q96N67	DOCK7	DDQDDLKRRSMSIDDTPRGSWACSIFDLKNS	T186	0.244653
P55884	EIF3B	TEPAAEAEAASGPSESPSPPAAEELPGSHAE	S83	0.245212
Q13769	THOC5	ALFKPPEDSQDDESDSDAEEEQTTKRRRPTL	S314	0.245304
Q03701	CEBPZ	GSFQGPRKKKRNLNDSSLFVSAEEFGHLLDE	S973	0.247008
Q9H6F5	CCDC86	AGLESPQGQPEPGAASPQRQQDLHLESPQRQ	S91	0.247908
P18669	PGAM1	TAAKHGEAQVKIWRRSYDVPPPPMEPDHPFY	S118	0.248349
O15164	TRIM24	ANYPRSILTSLLLNSSQSSTSEETVLRSDAP	S768	0.248355
Q16204	CCDC6	FNEMSAQGLRPRTVSSPIPYTPSPSSSRPIS	S352	0.248459
Q6MZP7	LIN54	STTQTPNKIAISPLKSPNKAVKSTVQTITVG	S314	0.248471
P18583	SON	RSAASPVVSSMPERASESSSEEKDDYEIFVK	S1780	0.248527
Q96AJ1	CLUAP1	KEEEKRLLKSGSNDDSDIDIQEDDESDSELE	S314	0.248919
Q8IVF2	AHNAK2	HSSSEAYEPRDAHDVSPTSTDTEAQLTVERQ	S194	0.24925
P52594	AGFG1	DSAPTLHLNKGTPSQSPVVGRSQGQQQEKKQ	S181	0.249395
P52594	AGFG1	SLLGDSAPTLHLNKGTPSQSPVVGRSQGQQQ	T177	0.249395
Q14166	TTLL12	MEAERGPERRPAERSSPGQTPEEGAQALAEF	S16	0.249437
Q9NQS3	NECTIN3	ENEDDLVSHVDGSVISRREWYV	S543	0.250232
Q09666	AHNAK	QKPKISMQDVDLSLGSPKLKGDIKVSAPGVQ	S511	0.25044
P50851	LRBA	TGKDSMTVSEVTASISSPSEEDASEMPEFLD	S1083	0.251253
Q5VTR2	RNF20	ERKALVVPEPEPDSDSNQERKDDRERGEGQE	S138	0.25181
Q9P2D1	CHD7	AFEEDIETPPTRNIPSPGQLDPDTRIPVINL	S2559	0.252027
Q14789	GOLGB1	LSRLSGLANVVLHELSGDDDTDQNMRAPLDP	S17	0.252187
P41743	PRKCI	LDNFDSQFTNEPVQLTPDDDDIVRKIDQSEF	T564	0.252229
Q71RC2	LARP4	VSPPSTTKPSRASTASPCNNNINAATAVALQ	S597	0.252346
Q9Y2V2	CARHSP1	QASVGLLDTPRSRERSPSPLRGNVVPSPLPT	S30	0.252792
Q9Y2V2	CARHSP1	SVGLLDTPRSRERSPSPLRGNVVPSPLPTRR	S32	0.252792
Q9Y2V2	CARHSP1	SRERSPSPLRGNVVPSPLPTRRTRTFSATVR	S41	0.252792
O60841	EIF5B	EDNSKKIKERSRINSSGESGDESDEFLQSRK	S183	0.253272
P51858	HDGF	EAAEGDGDKKGNAEGSSDEEGKLVIDEPAKE	S132	0.253398
P51858	HDGF	AAEGDGDKKGNAEGSSDEEGKLVIDEPAKEK	S133	0.253398
P20042	EIF2S2	KDLEADEEDTRKKDASDDLDDLNFFNQKKKK	S67	0.253907
Q8NI35	PATJ	PPMKLPPPYKALTDDSDENEEEDAFTDQKIR	S1212	0.254137
Q9UKG1	APPL1	TAARVNQSALEAVTPSPSFQQRHESLRPAAG	S401	0.254416
Q6ZRV2	FAM83H	MARRSQSSSQGDNPLAPGYL	S5	0.254468
Q6ZRV2	FAM83H	MARRSQSSSQGDNPLAPGYLPP	S7	0.254468
Q6ZRV2	FAM83H	MARRSQSSSQGDNPLAPGYLPPH	S8	0.254468
Q6ZRV2	FAM83H	MARRSQSSSQGDNPLAPGYLPPHY	S9	0.254468
P12270	TPR	KRKGAILSEEELAAMSPTAAAVAKIVKPGMK	S379	0.254722
Q96AJ9	VTI1A	MSSDFEGYEQDFAVLTAE	S3	0.255005
Q14978	NOLC1	RHEKTKKKRGSYRGGSISVQVNSIKFDSE	S686	0.255429
Q14978	NOLC1	RGGSISVQVNSIKFDSE	S698	0.255429
P25440	BRD2	ADTTTPTPTAILAPGSPASPPGSLEPKAARL	S298	0.255674
P25440	BRD2	TTPTPTAILAPGSPASPPGSLEPKAARLPPM	S301	0.255674
Q9P2M7	CGN	NHVGTSKQPAQSQNLSPLSGFSRSRQTQDWV	S252	0.255814
Q13085	ACACA	NQHSRFIIGSVSEDNSEDEISNLVKLDLLEE	S29	0.255929
Q7Z4S6	KIF21A	DGQISDTGDLGEDIASN	S1673	0.255939
Q15648	MED1	SGSSIAEKSYQNSPSSDDGIRPLPEYSTEKH	S1482	0.256645
Q08357	SLC20A2	KITGKLQKEGALSRVSDESLSKVQEAESPVF	S256	0.256672
Q08357	SLC20A2	GKLQKEGALSRVSDESLSKVQEAESPVFKEL	S259	0.256672
Q7Z406	MYH14	TRTVRQVFRLEEGVASDEEAEEAQPGSGPSP	S1969	0.256991
Q7Z406	MYH14	EEAQPGSGPSPEPEGSPPAHPQ	S1989	0.257088
Q9Y2U8	LEMD3	PAAGSKVLLGFSSDESDVEASPRDQAGGGGR	S144	0.257403
Q52LW3	ARHGAP29	RETKSFENVSVESVDSSSEKGNFSPLELDNV	S182	0.257766
O43399	TPD52L2	MDSAGQDINLNSPNKGLLSDSMTDVPV	S12	0.258005
P08708	RPS17	VDPDTKEMLKLLDFGSLSNLQVTQPTVGMNF	S113	0.258257
P12270	TPR	LVVPHRTDGFAEAIHSPQVAGVPRFRFGPPE	S2155	0.258438
P42166	TMPO	KKLLKLREQGTESRSSTPLPTISSSAENTRQ	S159	0.258935
Q15149	PLEC	SGNAGGFRSRSSSVGSSSSYPISPAVSRTQL	S4252	0.259114
Q6P996	PDXDC1	GQKPFKRSLRGSDALSETSSVSHIEDLEKVE	S718	0.259535
Q96CP6	GRAMD1A	VIALSDITSSGAADRSQEPSPVGSRRGHVTP	S263	0.259827
Q96CP6	GRAMD1A	SDITSSGAADRSQEPSPVGSRRGHVTPNLSR	S267	0.259827
Q9Y3T9	NOC2L	LAELTVDEFLASGFDSESESESENSPQAETR	S26	0.259977
Q9Y3T9	NOC2L	ELTVDEFLASGFDSESESESENSPQAETREA	S28	0.259977
Q8NHQ9	DDX55	EKKKKMNEKRKREEGSDIEDEDMEELLNDTR	S544	0.26027
P26232	CTNNA2	DSDFEQEDYDVRSRTSVQTEDDQLIAGQSAR	S654	0.260367
Q92797	SYMPK	RSPQTLAPVGEDAMKTPSPAAEDAREPEAKG	T1257	0.260577
O95171	SCEL	KNITRGQSLDNLIKVTPEVKRSNQGSKDLNN	T397	0.260897
Q13547	HDAC1	GVQMQAIPEDAIPEESGDEDEDDPDKRISIC	S393	0.261158
Q9BQA9	CYBC1	LELHCLESPTELSQSSDSEAGDPASQS	S176	0.262101
Q9NQZ2	UTP3	KTSAAACAVTDLSDDSDFDEKAKLKYYKEIE	S368	0.262646
Q8IYB3	SRRM1	EPAAKKPPAPPSPVQSQSPSTNWSPAVPVKK	S773	0.262779
Q9UQC2	GAB2	DSLRNVSSAGHGPRSSPAELSSSSQHLLRER	S141	0.26343
O94885	SASH1	TAVELLQEYDSNSDQSGSQEKLLVDSQGLSG	S704	0.263595
Q86XP3	DDX42	EDSSNVDLPYIPAENSPTRQQFHSKPVDSDS	S96	0.263691
Q9GZP8	IMUP	QKPGVGAGHGGDPKLSPHKVQGRSEAGAGPG	S29	0.263743
Q6ZRV2	FAM83H	PELGPDGHQRLDYVPSSASREVRHGSDPAFA	S513	0.26426
Q15262	PTPRK	SRLLDVPRYLCEGTESPYQTGQLHPAIRVAD	S856	0.264274
Q99638	RAD9A	KFRSLFFGSILAPVRSPQGPSPVLAEDSEGE	S375	0.264515
Q99638	RAD9A	FFGSILAPVRSPQGPSPVLAEDSEGEG	S380	0.264515
Q99638	RAD9A	PVRSPQGPSPVLAEDSEGEG	S387	0.264515
Q9NYV4	CDK12	SHSKKKRSSSRSRHSSISPVRLPLNSSLGAE	S383	0.264527
P11831	SRF	AAAATTPAPTAGALYSGSEGDSESGEEEELG	S77	0.264873
Q9C0C2	TNKS1BP1	EMLAASSSKAVARRESAASGLGGLLEEEGAG	S1473	0.264911
O14639	ABLIM1	TSGYDDKQERQSLGESPRTLSPTPSAEGYQD	S138	0.265049
O95671	ASMTL	VKHDSIPAADTFEDLSDVEGGGSEPTQRDAG	S239	0.265076
O15530	PDPK1	TAKVLSPESKQARANSFVGTAQYVSPELLTE	S241	0.265986
Q9H4A3	WNK1	LSQSLSNSFNSSYMSSDNESDIEDEDLKLEL	S2061	0.266151
Q14160	SCRIB	ESPCSPSGQQPPSPPSPDELPANVKQAYRAF	S1309	0.266423
Q9Y446	PKP3	SFHERGGVGSRADYDTLSLRSLRLGPGGLDD	T178	0.266915
Q02880	TOP2B	LRRAAAERPKYTFDFSEEEDDDADDDDDDNN	S1375	0.267295
P26358	DNMT1	ADDDEEVDDNIPEMPSPKKMHQGKKKKQNKN	S714	0.267504
Q9ULS5	TMCC3	DMNTLSLPLNIRRGGSDTNLNFDVPDGILDF	S46	0.267644
P55081	MFAP1	LEENKRSLAALDALNTDDENDEEEYEAWKVR	T267	0.26776
Q09666	AHNAK	ASLGSLEGEAEAEASSPKGKFSLFKSKKPRH	S5763	0.267786
Q9C0C2	TNKS1BP1	NNLGLRDLEVTCDPDSGGSQGLRGCGVGQMD	S1328	0.267789
Q01082	SPTBN1	AQTLPTSVVTITSESSPGKREKDKEKDKEKR	S2341	0.267922
P46937	YAP1	QAPPAGHQIVHVRGDSETDLEALFNAVMNPK	S61	0.267928
Q14244	MAP7	VISKRLSSSSATLLNSPDRARRLQLSPWESS	S209	0.268398
Q7L8J4	SH3BP5L	KCDSVEHLRGLSDHVSLDGQELGTRSGGRRG	S362	0.269299
Q9P0P8	MTRES1	VDEEDSDEESHHDEMSEQEEELEDDPTVVKN	S116	0.269526
Q9NSY1	BMP2K	FGSTPFQPFLTSTSKSESNEDLFGLVPFDEI	S947	0.269633
O60841	EIF5B	MGKKQKNKSEDSTKDDIDLDALAA	S9	0.269944
Q3YEC7	RABL6	ARDEKKVGAKAAQQDSDSDGEALGGNPMVAG	S425	0.270042
Q3YEC7	RABL6	DEKKVGAKAAQQDSDSDGEALGGNPMVAGFQ	S427	0.270042
Q9UKL0	RCOR1	VMDRHARKQKREREESEDELEEANGNNPIDI	S260	0.270403
Q02880	TOP2B	SGKPSAKKVKKRNPWSDDESKSESDLEETEP	S1336	0.271094
Q02880	TOP2B	SAKKVKKRNPWSDDESKSESDLEETEPVVIP	S1340	0.271094
Q02880	TOP2B	KKVKKRNPWSDDESKSESDLEETEPVVIPRD	S1342	0.271094
Q02880	TOP2B	VKKRNPWSDDESKSESDLEETEPVVIPRDSL	S1344	0.271094
Q4LE39	ARID4B	VSKSPERLRKDIEVLSEDTDYEEDEVTKKRK	S790	0.271136
Q4LE39	ARID4B	SPERLRKDIEVLSEDTDYEEDEVTKKRKDVK	T793	0.271136
Q13470	TNK1	QRRNMPLERMKGISRSLESVLSLGPRPTGGG	S502	0.27122
Q15185	PTGES3	WLSVDFNNWKDWEDDSDEDMSNFDRFSEMMN	S113	0.271274
P43307	SSR1	MSWIPQETLNQINKASPRRLPRKRAQKRSVG	S268	0.271696
Q92900	UPF1	SYLGDEFKSQIDVALSQDSTYQGERAYQHGG	S1107	0.271933
P23528	CFL1	MASGVAVSDGVIKVFNDM	S3	0.272202
Q09666	AHNAK	SLFKSKKPRHRSNSFSDEREFSGPSTPTGTL	S5784	0.272694
Q9ULW0	TPX2	SRKTPAQPQRRSLRLSAQKDLEQKEKHHVKM	S125	0.27327
O00512	BCL9	RESPGVENKLIPSVGSPASSTPLPPDGTGPN	S291	0.27346
Q6ZN55	ZNF574	AIGRDRRGRRARRNNSGEAGGAATQELFCSA	S298	0.273677
Q8NI35	PATJ	TAPPPMKLPPPYKALTDDSDENEEEDAFTDQ	T1209	0.273745
Q96EB6	SIRT1	MADEAALALQPGGSPSAAGADREAASSPA	S14	0.273758
Q15424	SAFB	ASKSQDRKSASREKRSVVSFDKVKEPRKSRD	S601	0.274153
Q9NYF8	BCLAF1	STRQKSPEIHRRIDISPSTLRKHTRLAGEER	S658	0.275451
Q5BKY9	FAM133B	GLSKKRKMYSEDKPLSSESLSESEYIEEVRA	S191	0.275805
P26368	U2AF2	MSDFDEFERQLNENKQE	S2	0.275866
Q9H3Q1	CDC42EP4	ILKQLVSSSVHSKRRSRADLTAEMISAPLGD	S18	0.276138
Q13045	FLII	VLTVDYTRNAEAVLQSPGLSGKVKRDAEKKD	S856	0.276567
O95696	BRD1	MNHLSRVHGEPTSDLSDID	S1055	0.277504
P25054	APC	DAQHLSETFDNIDNLSPKASHRSKQRHKQSL	S780	0.277594
Q9UQ35	SRRM2	KDKDKKEKSATRPSPSPERSSTGPEPPAPTP	S353	0.277873
Q9UPN7	PPP6R1	RGARLGQPPGVRSGGSTDSEDEEEEDEEEEE	S667	0.277957
Q8TEW0	PARD3	RISHSLYSGIEGLDESPSRNAALSRIMGESG	S728	0.278001
P28715	ERCC5	NELCPYESKFDSSLLSSDDETKCKPNSASEV	S562	0.278015
Q9ULW0	TPX2	EAAISRKTPAQPQRRSLRLSAQKDLEQKEKH	S121	0.278046
Q02241	KIF23	PSRERDREKVTQRSVSPSPVPLLFQPDQNAP	S684	0.278141
P02794	FTH1	SGLAEYLFDKHTLGDSDNES	S179	0.278174
Q13501	SQSTM1	ESEGRPEEQMESDNCSGGDDDWTHLSSKEVD	S332	0.278559
Q7Z6J0	SH3RF1	SGASTKRKPRVSPPASPTLEVELGSAELPLQ	S739	0.278764
Q641Q2	WASHC2A	EDNLFAPPKLTDEDFSPFGSGGGLFSGGKGL	S352	0.278836
Q641Q2	WASHC2A	FAPPKLTDEDFSPFGSGGGLFSGGKGLFDDE	S356	0.278836
Q14C86	GAPVD1	DENKLHGKPDKTLRFSLCSDNLEGISEGPSN	S566	0.279026
Q14C86	GAPVD1	KLHGKPDKTLRFSLCSDNLEGISEGPSNRSN	S569	0.279026
Q9NQC3	RTN4	MEDLDQSPLVSSSDSPPRPQPAFKYQFVRE	S15	0.279458
Q14980	NUMA1	KKAAPASTKQADRRQSMAFSILNTPKKLGNS	S2047	0.27984
Q8TEW0	PARD3	ELPIETALDDRERRISHSLYSGIEGLDESPS	S715	0.279976
Q14669	TRIP12	HSRDDSLDLSPQGRLSDVLKRKRLPKRGPRR	S1030	0.280042
Q96S82	UBL7	SSYRDMPGGFLFEGLSDDEDDFHPNTRSTPS	S230	0.280181
Q12802	AKAP13	HPFSGEERVDSLVSLSEEDLESDQREHRMFD	S1647	0.280245
Q15717	ELAVL1	PNQNKNVALLSQLYHSPARRFGGPVHHQAQR	S202	0.280299
Q6P996	PDXDC1	FKRSLRGSDALSETSSVSHIEDLEKVERLSS	S722	0.280354
P20810	CAST	PDDAIDALSSDFTCGSPTAAGKKTEKEESTE	S243	0.280439
Q15424	SAFB	SQDRKSASREKRSVVSFDKVKEPRKSRDSES	S604	0.280772
Q9UDY2	TJP2	RDSQQTLINIPSLNDSDSEIEDISEIESNRS	S375	0.281032
Q6P0N0	MIS18BP1	NTSNIPVILEPETEESENEFYIKQKKARPSV	S824	0.281091
Q6P0N0	MIS18BP1	STRNTSNIPVILEPETEESENEFYIKQKKAR	T821	0.281091
Q5VTR2	RNF20	LTERKALVVPEPEPDSDSNQERKDDRERGEG	S136	0.281131
Q02880	TOP2B	KTTSKKPKKTSFDQDSDVDIFPSDFPTEPPS	S1581	0.281397
P42858	HTT	LTAAKEESGGRSRSGSIVELIAGGGSSCSPV	S419	0.281792
P42858	HTT	SGSIVELIAGGGSSCSPVLSRKQKGKVLLGE	S432	0.281792
Q09666	AHNAK	VDVTGREGAKDIDISSPEFKIKIPRHELTEI	S177	0.281911
P20020	ATP2B1	AEDDAPTKRNSSPPPSPNKNNNAVDSGIHLT	S1182	0.282711
Q8WUM0	NUP133	RTASRKGLPLGSAVSSPVLFSPVGRRSSLSS	S45	0.282814
O95696	BRD1	DRAMNHLSRVHGEPTSDLSDID	S1052	0.283408
Q96RL7	VPS13A	TSQISQKIIPLLELPSVSEDDSEEEFFDAPC	S833	0.2841
Q6PJG2	MIDEAS	KSAHRTLLRTNSAEVTPPVLSVMGEATPVSI	T704	0.284451
Q15633	TARBP2	VVLTRSPPMELQPPVSPQQSECNPVGALQEL	S152	0.285057
O94806	PRKD3	KSVLPTAIPAVLPAASPCSSPKTGLSARLSN	S27	0.285168
P06748	NPM1	DELHIVEAEAMNYEGSPIKVTLATLKMSVQP	S70	0.285261
Q9BVC5	C2orf49	NHDLTHRKSPSGPVKSPPLSPVGTTPVKLKR	S189	0.285564
P42166	TMPO	KLLKLREQGTESRSSTPLPTISSSAENTRQN	T160	0.285784
Q9Y618	NCOR2	DLTKDRSLTGKLEPVSPPSPPHTDPELELVP	S149	0.286217
Q9Y618	NCOR2	KDRSLTGKLEPVSPPSPPHTDPELELVPPRL	S152	0.286217
Q9Y618	NCOR2	YRDGEQTEPSRMGSKSPGNTSQPPAFFSKLT	S2258	0.286297
Q13283	G3BP1	EPVLEETAPEDAQKSSSPAPADIAQTVQEDL	S231	0.286757
O60271	SPAG9	DVAGLDTEGSKQRSASQSSLDKLDQELKEQQ	S716	0.28697
Q9UQ35	SRRM2	EDKDKDKKEKSATRPSPSPERSSTGPEPPAP	S351	0.287011
Q92615	LARP4B	PSVPASCAVSATYERSPSPAHLPDDPKVAEK	S599	0.287359
Q7Z417	NUFIP2	FLSKDYEIESQNPLASPTNTLLGSAKEQRYQ	S629	0.287366
P16989	YBX3	PRNYAGEEEEEGSGSSEGFDPPATDRQFSGA	S204	0.287486
Q12802	AKAP13	LRHPFSGEERVDSLVSLSEEDLESDQREHRM	S1645	0.287532
O00505	KPNA3	LLKKRNVPQEESLEDSDVDADFKAQNVTLEA	S60	0.287555
Q86YR5	GPSM1	DVRVHVPRTSIPRAPSSDEECFFDLLTKFQS	S492	0.287967
O00193	SMAP	MSAARESHPHGVKRSASPDDDLGSSNWEAA	S15	0.288004
Q04656	ATP7A	LYRVSITSEVESTSNSPSSSSLQKIPLNVVS	S357	0.2881
Q9UJF2	RASAL2	SVMLDVPIRLTGSQLSITQVASIKQLRETQS	S880	0.288345
O94885	SASH1	RAVLLTAVELLQEYDSNSDQSGSQEKLLVDS	S699	0.288597
Q9BTX1	NDC1	MNRMAGIFDVNTCYGSPQSPQLIRRGPRLWT	S471	0.288845
Q9Y3T9	NOC2L	DEDRKQFKDLFDLNSSEEDDTEGFSERGILR	S673	0.28916
Q15424	SAFB	EASSEELAEAPTEAPSPEARDSKEDGRKFDF	S344	0.289463
Q01581	HMGCS1	GVGLVHSNIATEHIPSPAKKVPRLPATAAEP	S495	0.289929
O00193	SMAP	SAARESHPHGVKRSASPDDDLGSSNWEAADL	S17	0.289953
Q96AJ1	CLUAP1	GSNDDSDIDIQEDDESDSELEERRLPKPQTA	S324	0.29007
O95359	TACC2	KTPEKLDNTPASPPRSPAEPNDIPIAKGTYT	S2321	0.290289
O76094	SRP72	TAGASSELDASKTVSSPPTSPRPGSAATVSA	S621	0.290984
Q9ULH0	KIDINS220	DLKLKGSGLRYQKLPSDEDESGTEESDNTPL	S1521	0.292184
Q9ULH0	KIDINS220	GSGLRYQKLPSDEDESGTEESDNTPLLKDDK	S1526	0.292184
Q9Y3E7	CHMP3	TDALPEPEPPGAMAASEDEEEEEEALEAMQS	S200	0.292255
P51580	TPMT	MDGTRTSLDIEEYSDTEVQKNQVLTLEEW	S14	0.292339
P16989	YBX3	RGPPRNYAGEEEEEGSGSSEGFDPPATDRQF	S201	0.29256
Q92766	RREB1	MRSRPRANSGGVDLDSSGEFASIEKMLATTD	S1174	0.292674
O95785	WIZ	PTPKNPEDKSPQLSLSPRPASPKAQWPQSED	S196	0.29314
Q9UKG1	APPL1	EETAARVNQSALEAVTPSPSFQQRHESLRPA	T399	0.293885
Q15154	PCM1	EKLKQRINFSDLDQRSIGSDSQGRATAANNK	S116	0.29393
Q9UKM9	RALY	GLLTHSEEELEHSQDTDADDGALQ	T298	0.294636
O60264	SMARCA5	LFAHFIQPAAQKTPTSPLKMKPGRPRIKKDE	S116	0.294877
O60271	SPAG9	GLDTEGSKQRSASQSSLDKLDQELKEQQKEL	S719	0.295011
Q5SW79	CEP170	QMLWERTEEDSKSIKSDVPVYLKRLKGNKHD	S359	0.295065
Q8TE77	SSH3	ALVTVSRSPPGSGASTPVGPWDQAVQRRSRL	T17	0.295441
Q9NYF3	FAM53C	AESLSPCPPQRRFSLSPSLGPQASRFLPSAR	S234	0.295715
O43166	SIPA1L1	SYTLGMKSLHGEFSASDSSLTDIQETRRQPM	S1647	0.295769
O43166	SIPA1L1	LGMKSLHGEFSASDSSLTDIQETRRQPMPDP	S1650	0.295769
P20042	EIF2S2	MSGDEMIFDPTMSKKKK	S2	0.29584
P20042	EIF2S2	MSGDEMIFDPTMSKKKKKKKKPFMLDEE	S13	0.29584
Q6P1N0	CC2D1A	ASLCMRDPDEDEEEGTDEDDLEADDDLLAEL	T92	0.296005
Q6WKZ4	RAB11FIP1	RRSEKDTAAVVSRQGSSLNLFEDVQITEPEA	S500	0.296271
E9PAV3	NACA	KVQGEAVSNIQENTQTPTVQEESEEEEVDET	T2022	0.296274
Q9Y2J4	AMOTL2	AATAAAQRDTTLIRHSPQPSPSSSFNEGLLT	S602	0.296616
Q709C8	VPS13C	GLLGTSLLLDTVESESDDEYFDAEDGEPQTC	S874	0.296902
Q86VR2	RETREG3	RATRGFLRSPSSDLDTDAEGDDFELLDQSEL	T440	0.296976
Q9Y2W1	THRAP3	HDKFSGEEGEIEDDESGTENREEKDNIQPTT	S939	0.297575
Q9UHR5	SAP30BP	GKKNVLSSLAVYAEDSEPESDGEAGIEAVGS	S18	0.297674
Q9UHR5	SAP30BP	VLSSLAVYAEDSEPESDGEAGIEAVGSAAEE	S22	0.297674
Q7Z2W4	ZC3HAV1	AYRARSKSRDRFFQGSQEFLASASASAERSC	S257	0.29785
P52756	RBM5	ENPLKRGLVAAYSGDSDNEEELVERLESEEE	S624	0.297951
O00418	EEF2K	GQSPRAGHDGDSDGDSDDEEGYFICPITDDP	S31	0.297956
Q02880	TOP2B	PKRAPKQKKVVEAVNSDSDSEFGIPKKTTTP	S1522	0.298071
Q02880	TOP2B	RAPKQKKVVEAVNSDSDSEFGIPKKTTTPKG	S1524	0.298071
P23588	EIF4B	NPASKFSSASKYAALSVDGEDENEGEDYAE	S597	0.298461
O75116	ROCK2	QLQALHIGLDSSSIGSGPGDAEADDGFPESR	S1137	0.298552
Q8WXI9	GATAD2B	TPSPDIIVLSDNEASSPRSSSRMEERLKAAN	S135	0.298603
P02545	LMNA	SGSSASSVTVTRSYRSVGGSGGGSFGDNLVT	S529	0.298694
P18583	SON	SPVVSSMPERASESSSEEKDDYEIFVKVKDT	S1784	0.298778
Q96RK0	CIC	RFAELPEFRPEEVLPSPTLQSLATSPRAILG	S1373	0.298936
Q96RK0	CIC	PEEVLPSPTLQSLATSPRAILGSYRKKRKNS	S1382	0.298936
Q6NV74	CRACDL	EEGGVPGEDPSSRPATPELAEPESAPTLRVE	T338	0.299879
Q96E09	FAM122A	CNSPAKVSTTTDSPVSPAQAASPFIPLDELS	S270	0.300178
P26232	CTNNA2	FEQEDYDVRSRTSVQTEDDQLIAGQSARAIM	T657	0.300546
Q9NZB2	FAM120A	PQTSLQAKPVAPQVPSPGGAPGQGPYPYSLS	S383	0.30092
P22059	OSBP	ALELAKAKAVKMLAESDESGDEESVSQTDKT	S190	0.301158
P22059	OSBP	LAKAKAVKMLAESDESGDEESVSQTDKTELQ	S193	0.301158
Q13614	MTMR2	SVVSSDSISTSADNFSPDLRVLRESNKLAEM	S58	0.302068
Q16204	CCDC6	PISPGLSYASHTVGFTPPTSLTRAGMSYYNS	T380	0.302379
Q9UPP1	PHF8	GACFKDAEYIYPSLESDDDDPALKSRPKKKK	S857	0.302451
Q13153	PAK1	LNVKAVSETPAVPPVSEDEDDDDDDATPPPV	S174	0.303271
O60841	EIF5B	DSKSKKTAKPKVEMYSGSDDDDDFNKLPKKA	S135	0.303409
O60841	EIF5B	KSKKTAKPKVEMYSGSDDDDDFNKLPKKAKG	S137	0.303409
O95359	TACC2	PKMKKTPEKLDNTPASPPRSPAEPNDIPIAK	S2317	0.303729
Q9UHI6	DDX20	TSSQSKGNKSYLEGSSDNQLKDSESTPVDDR	S678	0.303773
Q8N163	CCAR2	EEEFAGAKLEDSEVRSVASNQSEMEFSSLQD	S675	0.303887
Q15648	MED1	ESESGSSIAEKSYQNSPSSDDGIRPLPEYST	S1479	0.304211
P51116	FXR2	NRSRRRRNRGNRTDGSISGDRQPVTVADYIS	S601	0.304715
P51116	FXR2	SRRRRNRGNRTDGSISGDRQPVTVADYISRA	S603	0.304715
O75385	ULK1	FQTPRSSAIRRSGSTSPLGFARASPSPPAHA	S469	0.304866
Q9UPP1	PHF8	RLMAEQVMEDEFDLDSDDELQIDERLGKEKA	S651	0.305159
Q92917	GPKOW	VVELHYDAICQYMGPSDTDDD	S471	0.305568
Q9BUJ2	HNRNPUL1	RGRGYFEHREDRRGRSPQPPAEEDEDDFDDT	S194	0.30577
Q709C8	VPS13C	TKGLLGTSLLLDTVESESDDEYFDAEDGEPQ	S872	0.30578
O00567	NOP56	KPKKKKSFSKEELMSSDLEETAGSTSIPKRK	S520	0.306022
Q5H9R7	PPP6R3	RNTVDLVTTCHIHSSSDDEIDFKETGFSQDS	S525	0.306548
Q15121	PEA15	RIPSAKKYKDIIRQPSEEEIIKLAPPPKKA	S116	0.306575
Q9NPI6	DCP1A	QQTVTRSSDLERKASSPSPLTIGTPESQRKP	S523	0.306911
P56537	EIF6	LNEAQPSTIATSMRDSLIDSLT	S239	0.307052
P13861	PRKAR2A	PPEPGPDRVADAKGDSESEEDEDLEVPVPSR	S78	0.307094
P13861	PRKAR2A	EPGPDRVADAKGDSESEEDEDLEVPVPSRFN	S80	0.307094
P20042	EIF2S2	EGVKDLKIESDVQEPTEPEDDLDIMLGNKKK	T111	0.307106
Q14676	MDC1	AEVHLERAQPFGFIDSDTDAEEERIPATPVV	S329	0.307124
Q14676	MDC1	VHLERAQPFGFIDSDTDAEEERIPATPVVIP	T331	0.307124
Q13085	ACACA	NQHSRFIIGSVSEDNSEDEISNLVKLDLLEE	S29	0.307621
P36871	PGM1	IIRKIKAIGGIILTASHNPGGPNGDFGIKFN	S117	0.308285
Q86U86	PBRM1	EEDAALAAARYEEGESEAESITSFMDVSNPF	S371	0.308893
Q86U86	PBRM1	ALAAARYEEGESEAESITSFMDVSNPFYQLY	S375	0.308893
Q13283	G3BP1	QDEVFGGFVTEPQEESEEEVEEPEERQQTPE	S149	0.308953
Q92538	GBF1	RRPRTSSQHASRGGQSDDDEDEGVPASYHTV	S1476	0.309054
P05783	KRT18	FTTRSTFSTNYRSLGSVQAPSYGARPVSSAA	S18	0.309173
Q16204	CCDC6	EAEKRILQEKLDQPVSAPPSPRDISMEIDSP	S240	0.309197
O95436	SLC34A2	NTEAPVTKIELLPSYSTATLIDEPTEVDDPW	S55	0.310008
Q5H9R7	PPP6R3	NKRNTVDLVTTCHIHSSSDDEIDFKETGFSQ	S523	0.310053
Q9H3S7	PTPN23	PCLRRGAAAADLLSSSPESQHGGTQSPGGGQ	S1123	0.310371
Q9H3S7	PTPN23	DLLSSSPESQHGGTQSPGGGQPLLQPTKVDA	S1133	0.310371
Q14839	CHD4	EGPEFVEEEEEVALRSDSEGSDYTPGKKKKK	S103	0.310611
Q14839	CHD4	PEFVEEEEEVALRSDSEGSDYTPGKKKKKKL	S105	0.310611
Q14839	CHD4	VEEEEEVALRSDSEGSDYTPGKKKKKKLGPK	S108	0.310611
Q5JTD0	TJAP1	RSPKRMGVHHLHRKDSLTQAQEQGNLLN	S535	0.310685
O60841	EIF5B	MGKKQKNKSEDSTKDDIDLDALAAEIE	S12	0.310832
Q7Z3K3	POGZ	FLVASVLPGPDGNINSPTRNADMQEELIASL	S1338	0.310981
Q9Y2K1	ZBTB1	KDFNIIKVTDKDCNESTDNDELEDEPEEPFY	S355	0.311038
Q9Y2K1	ZBTB1	DFNIIKVTDKDCNESTDNDELEDEPEEPFYR	T356	0.311038
Q13153	PAK1	RDVATSPISPTENNTTPPDALTRNTEKQKKK	T230	0.311195
Q6ZN28	MACC1	FLFCREIENGNSFDSSGDELDVHQLLRQTSS	S116	0.311239
Q9H6F5	CCDC86	TPLRRSRRLGGLRPESPESLTSVSRTRRALV	S18	0.311341
Q09666	AHNAK	AAPDISVKGPAFNMASPESDFGINLKGPKIK	S5552	0.311395
P05386	RPLP1	AAPAEEKKVEAKKEESEESDDDMGFGLFD	S101	0.311708
P05386	RPLP1	AEEKKVEAKKEESEESDDDMGFGLFD	S104	0.311708
O60716	CTNND1	SDQYYWAPLAQHERGSLASLDSLRKGGPPPP	S346	0.312288
O60716	CTNND1	YYWAPLAQHERGSLASLDSLRKGGPPPPNWR	S349	0.312288
O60716	CTNND1	APLAQHERGSLASLDSLRKGGPPPPNWRQPE	S352	0.312288
P25205	MCM3	QPDAKDGDSYDPYDFSDTEEEMPQVHTPKTA	S711	0.312449
Q6WKZ4	RAB11FIP1	RSEKDTAAVVSRQGSSLNLFEDVQITEPEAE	S501	0.312568
Q16204	CCDC6	RILQEKLDQPVSAPPSPRDISMEIDSPENMM	S244	0.31261
Q8TE77	SSH3	MALVTVSRSPPGSGASTPVGPWDQ	S9	0.312739
P17544	ATF7	GPARTDSVIIADQTPTPTRFLKNCEEVGLFN	T53	0.313003
Q02241	KIF23	SFQAKRYVFKSNDRNSMDIQCEVDALLERQK	S160	0.313039
O43823	AKAP8	FQLYEEPDTKLARVDSEGDFSENDDAAGDFR	S323	0.313287
Q9UQ35	SRRM2	QSKSQTSPKGGRSRSSSPVTELASRSPIRQD	S1102	0.31353
P35221	CTNNA1	DSDFETEDFDVRSRTSVQTEDDQLIAGQSAR	S655	0.313557
P49790	NUP153	PAEILKEGSVLDILKSPGFASPKIDSVAAQP	S614	0.314279
Q9UPN7	PPP6R1	GARLGQPPGVRSGGSTDSEDEEEEDEEEEED	T668	0.3144
Q9BW85	YJU2	AALLEEARKRRLLEDSDSEDEAAPSPLQPAL	S211	0.314803
Q9BW85	YJU2	LLEEARKRRLLEDSDSEDEAAPSPLQPALRP	S213	0.314803
Q96N67	DOCK7	RPASLNLNRSRSLSNSNPDISGTPTSPDDEV	S900	0.314909
Q8WUM0	NUP133	KGLPLGSAVSSPVLFSPVGRRSSLSSRGTPT	S50	0.315615
P23497	SP100	RESFKKRVIGQDHDFSESSEEEAPAEASSGA	S407	0.315714
P23497	SP100	SFKKRVIGQDHDFSESSEEEAPAEASSGALR	S409	0.315714
P23497	SP100	FKKRVIGQDHDFSESSEEEAPAEASSGALRS	S410	0.315714
Q15154	PCM1	QTQTSEVYDGPKNVRSDISDQEEDEESEGCP	S1757	0.315735
Q15154	PCM1	TSEVYDGPKNVRSDISDQEEDEESEGCPVSI	S1760	0.315735
Q7Z4S6	KIF21A	TVRIWKARNLQDGQISDTGDLGEDIASN	S1662	0.315755
Q9C0C2	TNKS1BP1	TFPTRPSGLGVWRLDSPPPSPITEASEAAEA	S494	0.316061
Q9Y446	PKP3	HERGGVGSRADYDTLSLRSLRLGPGGLDDRY	S180	0.316714
Q9Y446	PKP3	GGVGSRADYDTLSLRSLRLGPGGLDDRYSLV	S183	0.316714
Q8IX21	SLF2	GRGIKSPIRIGEEDSTDDEDGLLEEHKEFLK	T711	0.31677
Q00610	CLTC	ALRTSIDAYDNFDNISLAQRLEKHELIEFRR	S1494	0.317062
Q6P2E9	EDC4	SLELQEVEPLGLPQASPSRTRSPDVISSAST	S723	0.317102
O43399	TPD52L2	MDSAGQDINLNSPNKGLLSDSMTDVPV	S12	0.317847
Q9NSI6	BRWD1	GCGRKATRKRVYLSDSDNNSLETGEILKARA	S1607	0.317882
Q7Z5K2	WAPL	PKVEEESTGDPFGFDSDDESLPVSSKNLAQV	S77	0.318247
Q7Z6Z7	HUWE1	RESQLAHIKDEPPPLSPAPLTPATPSSLDPF	S3919	0.318409
Q7Z6Z7	HUWE1	AHIKDEPPPLSPAPLTPATPSSLDPFFSREP	T3924	0.318409
Q7Z6Z7	HUWE1	KDEPPPLSPAPLTPATPSSLDPFFSREPSSM	T3927	0.318409
Q9H501	ESF1	KKRLKRKQKALAEEASEEELPSDVDLNDPYF	S657	0.31868
Q9H501	ESF1	KQKALAEEASEEELPSDVDLNDPYFAEEVKQ	S663	0.31868
Q9ULU4	ZMYND8	GKDETDSPTVHLGLDSDSESELVIDLGEDHS	S707	0.319351
Q9ULU4	ZMYND8	DETDSPTVHLGLDSDSESELVIDLGEDHSGR	S709	0.319351
Q9BTX1	NDC1	MAGIFDVNTCYGSPQSPQLIRRGPRLWTSAS	S474	0.320214
Q15021	NCAPD2	KPSTGSRYQPLASTASDNDFVTPEPRRTTRR	S1333	0.320973
Q5QJE6	DNTTIP2	KSLTDPSQESHTEAISDAETSSSDISFSGIA	S184	0.321609
P20020	ATP2B1	DDTDAEDDAPTKRNSSPPPSPNKNNNAVDSG	S1178	0.321659
O95714	HERC2	KLAELPAAAQPSAEDSDTEDDSEAEQTERNI	S1942	0.321669
Q9UPP1	PHF8	GACFKDAEYIYPSLESDDDDPALKSRPKKKK	S857	0.321777
Q5JTV8	TOR1AIP1	QPSPVMTRRGLRDSHSSEEDEASSQTDLSQT	S156	0.321994
O43823	AKAP8	EPDTKLARVDSEGDFSENDDAAGDFRSGDEE	S328	0.322254
P60174	TPI1	KFFVGGNWKMNGRKQSLGELIGTLNAAKVPA	S58	0.322335
Q5H9R7	PPP6R3	KRNTVDLVTTCHIHSSSDDEIDFKETGFSQD	S524	0.322599
O00418	EEF2K	GVDGGQSPRAGHDGDSDGDSDDEEGYFICPI	S27	0.322978
Q00059	TFAM	PQEKLKTVKENWKNLSDSEKELYIQHAKEDE	S193	0.323282
P50851	LRBA	VSSVDSAQASDMGGESPGSRSSNAKLPSVPT	S1767	0.324181
O43166	SIPA1L1	SPTYKTGPSLHREYGSTSSIDKQGTSGESFF	S208	0.324183
Q9UPN7	PPP6R1	RLGQPPGVRSGGSTDSEDEEEEDEEEEEDEE	S670	0.324309
P20042	EIF2S2	DIDEAEEGVKDLKIESDVQEPTEPEDDLDIM	S105	0.324384
P49792	RANBP2	LVGPPLAETVFTPKTSPENVQDRFALVTPKK	S1400	0.324458
P49790	NUP153	KEGSVLDILKSPGFASPKIDSVAAQPTATSP	S619	0.324493
O15231	ZNF185	PTQQPADPSTPEQQNSPSGSEQFVRRESCTS	S520	0.324799
Q8WUM0	NUP133	RTASRKGLPLGSAVSSPVLFSPVGRRSSLSS	S45	0.325147
O15085	ARHGEF11	SLMNRNSVLSDPGLDSPRTSPVIMARVAQHH	S251	0.3261
Q12789	GTF3C1	SMVENEVIKSLGKDGSLEDDEDEEDDLDEGV	S1611	0.326715
Q86WB0	ZC3HC1	RSMGTGDTPGLEVPSSPLRKAKRARLCSSSS	S395	0.326817
Q92538	GBF1	LQATARADAPDAGAQSDSELPSYHQNDVSLD	S1299	0.326928
O75122	CLASP2	RLSSSVSAMRVLNTGSDVEEAVADALKKPAR	S596	0.327102
Q9NYF8	BCLAF1	PEQVKSEKLKDLFDYSPPLHKNLDAREKSTF	S512	0.327192
Q92615	LARP4B	VPASCAVSATYERSPSPAHLPDDPKVAEKQR	S601	0.327352
Q15366	PCBP2	CVKQICVVMLETLSQSPPKGVTIPYRPKPSS	S173	0.327913
Q4VCS5	AMOT	LLGGDYRAEYVPSTPSPVPPSTPLLSAHSKT	S842	0.328163
Q96AT1	KIAA1143	TKRIQPQPPDEDGDHSDKEDEQPQVVVLKKG	S50	0.328524
Q9H3Z4	DNAJC5	MADQRQRSLSTSGESLYHVLGLDKN	S10	0.328621
Q8WY36	BBX	GNDKSTPKKTCKKRQSSESDIESVIYTIEAV	S478	0.328748
Q8WY36	BBX	NDKSTPKKTCKKRQSSESDIESVIYTIEAVA	S479	0.328748
Q8WY36	BBX	KSTPKKTCKKRQSSESDIESVIYTIEAVAKG	S481	0.328748
Q6P2E9	EDC4	RPPYHLLQQRDSQDASAEQSDHDDEVASLAS	S875	0.328998
Q52LW3	ARHGAP29	LRLPVSRETKSFENVSVESVDSSSEKGNFSP	S176	0.329479
Q9NYV4	CDK12	SKKKRSSSRSRHSSISPVRLPLNSSLGAELS	S385	0.329595
Q12888	TP53BP1	VCIDLTCDSGSQAVPSPATRSEALSSVLDQE	S630	0.33012
Q8NDX5	PHC3	DECVRMDRTPPPPTLSPAAITVGRGEDLTSE	S616	0.330553
Q8NDX5	PHC3	EEMPEESDECVRMDRTPPPPTLSPAAITVGR	T609	0.330553
Q13541	EIF4EBP1	DRKFLMECRNSPVTKTPPRDLPTIPGVTSPS	T70	0.330684
O43237	DYNC1LI2	KDFQDYMEPEEGCQGSPQRRGPLTSGSDEEN	S194	0.330731
Q9NSI6	BRWD1	ANGCGRKATRKRVYLSDSDNNSLETGEILKA	S1605	0.330995
Q7Z333	SETX	QNNVGDTSRGQVIIISDSDDDDDERILSLEK	S1017	0.33108
Q15029	EFTUD2	DLYDEFGNYIGPELDSDEDDDELGRETKDLD	S19	0.331102
Q99959	PKP2	VYNLHLVENDFVGGRSPVPKTYDMLKAGTTA	S102	0.331192
Q9UPP1	PHF8	REPGEVEFDIEEDYTTDEDMVEGVEGKLGNG	T706	0.331304
P35580	MYH10	SSSRSGRRQLHLEGASLELSDDDTESKTSDV	S1952	0.331455
Q15424	SAFB	EASSEELAEAPTEAPSPEARDSKEDGRKFDF	S344	0.331848
O95104	SCAF4	SNAAPVAENVTNNEGSPPPPVKVSSEPPTQA	S154	0.332256
Q9Y2W1	THRAP3	AKNKKSPEIHRRIDISPSTFRKHGLAHDEMK	S682	0.33247
Q6P2E9	EDC4	HLLQQRDSQDASAEQSDHDDEVASLASASGG	S879	0.332506
P35221	CTNNA1	FETEDFDVRSRTSVQTEDDQLIAGQSARAIM	T658	0.332646
P46013	MKI67	GSEIHVEVKAQSLVISPPAPSPRKTPVASDQ	S579	0.333774
Q52LW3	ARHGAP29	PVSRETKSFENVSVESVDSSSEKGNFSPLEL	S179	0.334133
Q5UIP0	RIF1	QKLRELDPSLVSANDSPSGMQTRCVWSPLAS	S2161	0.334169
Q7Z333	SETX	NVGDTSRGQVIIISDSDDDDDERILSLEKLT	S1019	0.334669
Q15154	PCM1	KQRINFSDLDQRSIGSDSQGRATAANNKRQL	S119	0.334928
Q13541	EIF4EBP1	TRIIYDRKFLMECRNSPVTKTPPRDLPTIPG	S65	0.335165
Q9Y4B4	RAD54L2	KAPDPEGLARPVSPDSPEIISELQQYADVAA	S1172	0.336077
O14950	MYL12B	KAKTKTTKKRPQRATSNVFAMFDQSQIQEFK	S20	0.33623
O14950	MYL12B	KKAKTKTTKKRPQRATSNVFAMFDQSQIQEF	T19	0.33623
Q9BRK4	LZTS2	PVTSFTYINEDFRTESPPSPSSDVEDAREQR	S99	0.336397
Q00587	CDC42EP1	SPAPPAISPIIKNAISLPQLNQAAYDSLVVG	S121	0.337316
O43166	SIPA1L1	RPSYTLGMKSLHGEFSASDSSLTDIQETRRQ	S1645	0.337789
O43166	SIPA1L1	SYTLGMKSLHGEFSASDSSLTDIQETRRQPM	S1647	0.337789
O43166	SIPA1L1	LGMKSLHGEFSASDSSLTDIQETRRQPMPDP	S1650	0.337789
Q9UDY2	TJP2	PSTPIPPQEGEEVGESSEEQDNAPKSVLGKV	S1044	0.337891
Q9Y6X4	FAM169A	QLDQFTQSAEKAVDSSSEEIEVEVPVVDRRN	S636	0.338082
Q9UPP1	PHF8	DSLGACFKDAEYIYPSLESDDDDPALKSRPK	S854	0.338188
P05783	KRT18	FTTRSTFSTNYRSLGSVQAPSYGARPVSSAA	S18	0.338232
Q12851	MAP4K2	RSLTIRSASEFQELDSPDDTMGTIKRAPFLG	S394	0.338383
Q86WB0	ZC3HC1	SQDATFSPGSEQAEKSPGPIVSRTRSWDSSS	S344	0.33841
P46013	MKI67	AQSLVISPPAPSPRKTPVASDQRRRSCKTAP	T588	0.339408
Q86WB0	ZC3HC1	RRMMTRSQDATFSPGSEQAEKSPGPIVSRTR	S338	0.339494
Q86W92	PPFIBP1	DLAGASSRPKDSQRNSPFQIPPPSPDSKKKS	S571	0.33983
Q99618	CDCA3	MRNRWKPNSSKVLGRSPLTILQDDNSPGTLT	S199	0.340013
Q99618	CDCA3	KVLGRSPLTILQDDNSPGTLTLRQGKRPSPL	S209	0.340013
Q9UDY2	TJP2	TAMGADYLSCDSRLISDFEDTDGEGGAYTDN	S897	0.340338
Q9UDY2	TJP2	DYLSCDSRLISDFEDTDGEGGAYTDNELDEP	T902	0.340338
Q9UDY2	TJP2	LISDFEDTDGEGGAYTDNELDEPAEEPLVSS	T910	0.340338
Q9BRR8	GPATCH1	MAARDSDSEEDLVSYGTGLEP	S6	0.340453
Q9BVS4	RIOK2	GPDDKNIETKEGSEFSFSDGEVAEKAEVYGS	S335	0.340937
Q16204	CCDC6	GLRPRTVSSPIPYTPSPSSSRPISPGLSYAS	S359	0.340954
Q92614	MYO18A	DNTSRPRYSHSYLSDSDTEAKLTETNA	S2043	0.341094
Q7KZ85	SUPT6H	PGITPSSSSRTRTPASINATPANINLADLTR	S1535	0.341181
Q7KZ85	SUPT6H	DPVPGITPSSSSRTRTPASINATPANINLAD	T1532	0.341181
Q7KZ85	SUPT6H	PSSSSRTRTPASINATPANINLADLTRAVNA	T1539	0.341181
Q9UPP1	PHF8	VREPGEVEFDIEEDYTTDEDMVEGVEGKLGN	T705	0.341568
Q08J23	NSUN2	QRAGEPNSPDAEEANSPDVTAGCDPAGVHPP	S751	0.341599
Q96GA3	LTV1	EPLEDQDLPMNELDESEEEEMITVVLEEAKE	S331	0.342252
Q96KC8	DNAJC1	RAKRQKDFDIAEQNESSDEESLRKERARSAE	S479	0.342298
Q96KC8	DNAJC1	AKRQKDFDIAEQNESSDEESLRKERARSAEE	S480	0.342298
P02545	LMNA	TVTRSYRSVGGSGGGSFGDNLVTRSYLLGNS	S537	0.342417
P46013	MKI67	VEVKAQSLVISPPAPSPRKTPVASDQRRRSC	S584	0.342866
Q9NRZ9	HELLS	KEKMGIFKILENSEDSSPECLF	S832	0.342949
O00178	GTPBP1	MATERSRSAMDSPVPASMFAPEPSSPG	S12	0.343152
Q08J23	NSUN2	PDNDVTEGQRAGEPNSPDAEEANSPDVTAGC	S743	0.343414
O94876	TMCC1	SKPREIASLIRNKFGSADNIPNLKDSLEEGQ	S382	0.343438
O60244	MED14	QDARRRSVNEDDNPPSPIGGDMMDSLISQLQ	S986	0.343566
Q92614	MYO18A	PLDNTSRPRYSHSYLSDSDTEAKLTETNA	S2041	0.343765
O75674	TOM1L1	SEPSAPSQDLLDLSPSPRMPRATLGELNTMN	S323	0.343898
Q96HH9	GRAMD2B	ADRPSSLPLDFNDEFSDLDGVVQQRRQDMEG	S252	0.344006
Q14677	CLINT1	TIDLGAAAHYTGDKASPDQNASTHTPQSSVK	S299	0.344088
P05783	KRT18	GAGGSGSRISVSRSTSFRGGMGSGGLATGIA	S53	0.344197
Q09666	AHNAK	GKHGKLKFGTFGGLGSKSKGHYEVTGSDDET	S5830	0.344219
Q16513	PKN2	HIVVSDPEDITDCPRTPDTPNNDPRCSTSNN	T121	0.344504
Q9Y4B4	RAD54L2	SSPKAPDPEGLARPVSPDSPEIISELQQYAD	S1169	0.344588
Q8IY81	FTSJ3	AKKLKEQAKALDISLSSGEEDEGDEEDSTAG	S335	0.344708
Q8IY81	FTSJ3	KKLKEQAKALDISLSSGEEDEGDEEDSTAGT	S336	0.344708
Q8N556	AFAP1	ISLGKKKPSTDEQTSSAEEDVPTCGYLNVLS	S343	0.344818
Q15018	ABRAXAS2	DLPPPQRAAGDSGEDSDDSDYENLIDPTEPS	S372	0.344849
Q96PE2	ARHGEF17	GSSGDRGSNPLDGRDSPSAGGPVGQLEPIPI	S507	0.344955
Q8N556	AFAP1	KIISLGKKKPSTDEQTSSAEEDVPTCGYLNV	T341	0.345175
O95714	HERC2	AELPAAAQPSAEDSDTEDDSEAEQTERNIHP	T1944	0.345286
Q8IVH2	FOXP4	QVARQFLLQQASGLSSPGNNDSKQSASAVQV	S86	0.345291
O94880	PHF14	VLSRNSADDEELTNDSLTLSQSKSNEDSLIL	S290	0.345432
Q86WB0	ZC3HC1	ESPRRMMTRSQDATFSPGSEQAEKSPGPIVS	S335	0.34569
Q8N556	AFAP1	IISLGKKKPSTDEQTSSAEEDVPTCGYLNVL	S342	0.346127
O94880	PHF14	KSKVLSRNSADDEELTNDSLTLSQSKSNEDS	T287	0.346341
P40425	PBX2	SAAAAAAAAASGGGVSPDNSIEHSDYRSKLA	S151	0.346495
Q86YP4	GATAD2A	MKSERRPPSPDVIVLSDNEQPSSPRVNGLTT	S107	0.346607
Q9NYV4	CDK12	LTDLPLPPELPGGDLSPPDSPEPKAITPPQQ	S681	0.346642
Q9NYV4	CDK12	PLPPELPGGDLSPPDSPEPKAITPPQQPYKK	S685	0.346642
O15084	ANKRD28	GEQEYLYTDVDELNDSDSETY	S1048	0.346903
Q15022	SUZ12	CRPKRTKASMSEFLESEDGEVEQQRTYSSGH	S546	0.347258
Q9UDY2	TJP2	TAMGADYLSCDSRLISDFEDTDGEGGAYTDN	S897	0.347261
Q99959	PKP2	KGRSSVGNGNLHRTSSVPEYVYNLHLVENDF	S82	0.347342
Q86W92	PPFIBP1	PKDSQRNSPFQIPPPSPDSKKKSRGIMKLFG	S579	0.347408
P00352	ALDH1A1	MSSSGTPDLPVLLTDLKIQYT	T6	0.348377
O95714	HERC2	AAAQPSAEDSDTEDDSEAEQTERNIHPTAMM	S1948	0.348686
Q9C0C9	UBE2O	LESLKNMTVEQLLTGSPTSPTVEPEKPTREK	S836	0.348736
Q14126	DSG2	EDKVVPSFLPVDQGGSLVGRNGVGGMAKEAT	S680	0.349288
O95785	WIZ	PEDKSPQLSLSPRPASPKAQWPQSEDEGPLN	S201	0.349682
Q9P2K5	MYEF2	ADANKAEVPGATGGDSPHLQPAEPPGEPRRE	S17	0.349745
Q13426	XRCC4	HISAENMSLETLRNSSPEDLFDEI	S328	0.350031
Q6PL18	ATAD2	KQQNASESKLELRNNSNTCNIENELEDSRKT	S1243	0.350386
Q9BRR8	GPATCH1	MAARDSDSEEDLVSYGTGLEPLE	S8	0.350742
P17812	CTPS1	QKGCRLSPRDTYSDRSGSSSPDSEITELKFP	S571	0.350754
P04049	RAF1	SPSSEGSLSQRQRSTSTPNVHMVSTTLPVDS	S259	0.350804
Q13428	TCOF1	ATAAQAQTGPEEDSGSSEEESDSEEEAETLA	S870	0.350869
Q12888	TP53BP1	TVAEDVCIDLTCDSGSQAVPSPATRSEALSS	S625	0.350904
Q8IVT2	MISP	SEGPQPGLRRALSSDSILSPAPDARAADPAP	S397	0.350909
Q13428	TCOF1	TGPEEDSGSSEEESDSEEEAETLAQVKPSGK	S877	0.351284
Q8ND56	LSM14A	QDTRSLKTQLSQGRSSPQLDPLRKSPTMEQA	S183	0.351626
Q96JM3	CHAMP1	KKLKKDNQESSDAELSSSEYIKTDLDAMDIK	S632	0.351659
Q9C0C2	TNKS1BP1	AEERYESQEPLAGQESPLPLATREAALPILE	S601	0.351978
Q14839	CHD4	PLKIKLGGFGSKRKRSSSEDDDLDVESDFDD	S308	0.352381
Q14839	CHD4	LKIKLGGFGSKRKRSSSEDDDLDVESDFDDA	S309	0.352381
Q14839	CHD4	KIKLGGFGSKRKRSSSEDDDLDVESDFDDAS	S310	0.352381
Q14839	CHD4	KRKRSSSEDDDLDVESDFDDASINSYSVSDG	S319	0.352381
Q15018	ABRAXAS2	GSGADLPPPQRAAGDSGEDSDDSDYENLIDP	S368	0.352461
Q9UKM9	RALY	DEEGLLTHSEEELEHSQDTDADDGALQ	S295	0.35299
O15085	ARHGEF11	NRNSVLSDPGLDSPRTSPVIMARVAQHHRRQ	T254	0.353606
Q05209	PTPN12	NTENMVSSIEPEKQDSPPPKPPRTRSCLVEG	S332	0.353958
Q13428	TCOF1	AVATAAQAQTGPEEDSGSSEEESDSEEEAET	S868	0.353959
Q9H4L7	SMARCAD1	ISYFKNQRGIQYIDLSSDSEDVVSPNCSNTV	S95	0.354458
Q9Y6X4	FAM169A	EQLDQFTQSAEKAVDSSSEEIEVEVPVVDRR	S635	0.354502
P49736	MCM2	EGLALDDEDVEELTASQREAAERAMRQRDRE	S108	0.354671
Q15018	ABRAXAS2	PPQRAAGDSGEDSDDSDYENLIDPTEPSNSE	S375	0.354716
P85037	FOXK1	LMSPRSGGLQTPECLSREGSPIPHDPEFGSK	S441	0.354735
Q16643	DBN1	SHRRMAPTPIPTRSPSDSSTASTPVAEQIER	S339	0.35483
Q8WXI9	GATAD2B	MSARRSEPERGRLTPSPDIIVLSDNEASSPR	S122	0.35506
Q96MD7	C9orf85	NLSSNHRRSCRRNEESDDDLDFDIDLEDTGG	S137	0.355268
Q7Z6Z7	HUWE1	SGNSTIIVSRSGEDESQEDVLMDEAPSNLSQ	S2377	0.355472
O60292	SIPA1L3	HTGALPLFREYGSTSSIDVQGMPEQSFFDIL	S207	0.355582
O60292	SIPA1L3	GARHTGALPLFREYGSTSSIDVQGMPEQSFF	S204	0.355722
Q12923	PTPN13	LQAESVRGFNMGRAISTGSLASSTLNKLAVR	S908	0.355862
Q86YP4	GATAD2A	MRTSHSDMKSERRPPSPDVIVLSDNEQPSSP	S100	0.356075
Q6P2E9	EDC4	LDGSLTMSSSGSLQASPRGLLPGLLPAPADK	S676	0.356206
Q9NQS3	NECTIN3	QKESQIDVLQQDELDSYPDSVKKENKNPVNN	S465	0.356543
Q8ND56	LSM14A	LSQGRSSPQLDPLRKSPTMEQAVQTASAHLP	S192	0.356819
P85037	FOXK1	RSGGLQTPECLSREGSPIPHDPEFGSKLASV	S445	0.356849
Q13470	TNK1	ESVLSLGPRPTGGGSSPPEIRQARAVPQGPP	S519	0.357174
Q9H814	PHAX	MALEVGDMEDGQLSDSDSDMTVAPSDRPL	S14	0.357255
Q9H814	PHAX	MALEVGDMEDGQLSDSDSDMTVAPSDRPLQL	S16	0.357255
Q06265	EXOSC9	VEVSDIGSQDAPIILSDSEEEEMIILEPDKN	S392	0.357296
Q06265	EXOSC9	VSDIGSQDAPIILSDSEEEEMIILEPDKNPK	S394	0.357296
Q13428	TCOF1	TAAQAQTGPEEDSGSSEEESDSEEEAETLAQ	S871	0.357559
Q13428	TCOF1	AQTGPEEDSGSSEEESDSEEEAETLAQVKPS	S875	0.357582
Q9H4L7	SMARCAD1	SYFKNQRGIQYIDLSSDSEDVVSPNCSNTVQ	S96	0.357661
Q13501	SQSTM1	GELQSLQMPESEGPSSLDPSQEGPTGLKEAA	S366	0.358339
Q9Y3S1	WNK2	AQTASSIEVGVGEPVSSDSGDEGPRARPPVQ	S1843	0.358471
Q9Y3S1	WNK2	QTASSIEVGVGEPVSSDSGDEGPRARPPVQK	S1844	0.358471
Q9Y3S1	WNK2	ASSIEVGVGEPVSSDSGDEGPRARPPVQKQA	S1846	0.358471
Q9ULL5	PRR12	LDEELKRNLETLPSFSSDEEDSVAKNRDLQE	S1381	0.35855
Q9ULL5	PRR12	DEELKRNLETLPSFSSDEEDSVAKNRDLQES	S1382	0.35855
Q96JM3	CHAMP1	LFPSSKKLKKDNQESSDAELSSSEYIKTDLD	S627	0.358584
Q13033	STRN3	GDVLETFNFLENADDSDEDEENDMIEGIPEG	S257	0.358661
P17812	CTPS1	RLSPRDTYSDRSGSSSPDSEITELKFPSINH	S575	0.359172
Q96JM3	CHAMP1	KSVPVCESQKLAPVPSPEPQKPAPVSPESVK	S204	0.359301
Q96JM3	CHAMP1	LAPVPSPEPQKPAPVSPESVKATLSNPKPQK	S214	0.359301
Q07157	TJP1	PYSPQAQPQPIHRIDSPGFKPASQQVYRKDP	S912	0.360102
Q96Q42	ALS2	GGSRRLSLPGLLSQVSPRLLRKAARVKTRTV	S492	0.360333
Q52LW3	ARHGAP29	TGGSSESRSLDSESISPGDFHRKLPRTPSSG	S559	0.360953
Q13769	THOC5	ALFKPPEDSQDDESDSDAEEEQTTKRRRPTL	S314	0.361237
Q13769	THOC5	AKALFKPPEDSQDDESDSDAEEEQTTKRRRP	S312	0.361266
Q13769	THOC5	GSVDEAKALFKPPEDSQDDESDSDAEEEQTT	S307	0.361294
Q9UQ35	SRRM2	SPEHKELSNSPLRENSFGSPLEFRNSGPLGT	S1326	0.361558
Q9UDY2	TJP2	DYLSCDSRLISDFEDTDGEGGAYTDNELDEP	T902	0.361576
Q8WW12	PCNP	PKTLSVAAAFNEDEDSEPEEMPPEAKMRMKN	S119	0.361905
Q86WB0	ZC3HC1	SQDATFSPGSEQAEKSPGPIVSRTRSWDSSS	S344	0.361911
P23396	RPS3	DHVSIVEPKDEILPTTPISEQKGGKPEPPAM	T221	0.3624
O00712	NFIB	NMEPSPTGDFYPSPSSPAAGSRTWHERDQDM	S295	0.362411
Q9BQ61	TRIR	GGSRWAESGSGTSPESGDEEVSGAGSSPVSG	S39	0.362423
O95251	KAT7	VTPKKYPLRQTRSSGSETEQVVDFSDRETKN	S102	0.36253
Q9NPI6	DCP1A	TQSNEKHAPTYTIPLSPVLSPTLPAEAPTAQ	S315	0.363165
Q96TC7	RMDN3	YSQRWKRTQRHGRSQSLPNSLDYTQTSDPGR	S46	0.363298
O76021	RSL1D1	KKRGRGKAQVKATNESEDEIPQLVPIGKKTP	S361	0.363571
Q9HC35	EML4	TLTKAPVSSTESVIQSNTPTPPPSQPLNETA	S895	0.363719
Q9HC35	EML4	TKAPVSSTESVIQSNTPTPPPSQPLNETAEE	T897	0.363719
Q9HC35	EML4	APVSSTESVIQSNTPTPPPSQPLNETAEEES	T899	0.363719
Q9UHD8	SEPTIN9	AQLDGIISDFEALKRSFEVEEVETPNSTPPR	S23	0.363873
Q6P2E9	EDC4	VEPLGLPQASPSRTRSPDVISSASTALSQDI	S729	0.363985
Q8IXJ6	SIRT2	HPLETQAGKVQEAQDSDSDSEGGAAGGEADM	S23	0.364221
Q8IXJ6	SIRT2	LETQAGKVQEAQDSDSDSEGGAAGGEADMDF	S25	0.364221
Q9NPI6	DCP1A	EKHAPTYTIPLSPVLSPTLPAEAPTAQVPPS	S319	0.364415
Q9UMN6	KMT2B	RRCVKQRPSYDIFEDSDDSEPGGPPAPRRRT	S1092	0.365383
Q9UMN6	KMT2B	VKQRPSYDIFEDSDDSEPGGPPAPRRRTPRE	S1095	0.365383
Q13435	SF3B2	SGDREKDSTRSRGSDSPAADVEIEYVTEEPE	S362	0.365528
P78332	RBM6	QGVAFEHESPADFQNSQSPVQDQDKSQLSGR	S360	0.365561
P11137	MAP2	TQSPGRSSVASPRRLSNVSSSGSINLLESPQ	S1795	0.365582
Q9ULU4	ZMYND8	KSTASPASTKTGQAGSLSGSPKPFSPQLSAP	S486	0.365726
Q9ULU4	ZMYND8	SPASTKTGQAGSLSGSPKPFSPQLSAPITTK	S490	0.365726
P42166	TMPO	PPLPAGTNSKGPPDFSSDEEREPTPVLGSGA	S66	0.36573
P42166	TMPO	PLPAGTNSKGPPDFSSDEEREPTPVLGSGAA	S67	0.36573
O94992	HEXIM1	TGLYSKRAAAKSDDTSDDDFMEEGGEEDGGS	S237	0.365886
O94992	HEXIM1	KTGLYSKRAAAKSDDTSDDDFMEEGGEEDGG	T236	0.365886
O15014	ZNF609	EASSVKTNSPAYSDISDAGEDGEGKVDSVKS	S849	0.366075
Q96EB6	SIRT1	GGSPSAAGADREAASSPAGEPLRKRPRRDGP	S27	0.366474
Q03001	DST	RAGSKAGSRASSRRGSDASDFDISEIQSVCS	S7510	0.366527
P17812	CTPS1	GCRLSPRDTYSDRSGSSSPDSEITELKFPSI	S573	0.366784
P49815	TSC2	DILGDPGDKADVGRLSPEVKARSQSGTLDGE	S1411	0.366873
Q1ED39	KNOP1	TRYSVLNNDDYFADVSPLRATSPSKSVAHGQ	S42	0.366932
Q9Y6G9	DYNC1LI1	RDFQEYVEPGEDFPASPQRRNTASQEDKDDS	S207	0.36699
P11137	MAP2	RSSVASPRRLSNVSSSGSINLLESPQLATLA	S1800	0.367323
Q9UKI2	CDC42EP3	FRANSTSDSVFTETPSPVLKNAISLPTIGGS	S100	0.367733
Q96TA1	NIBAN2	VQDEEVGLPFEASPESPPPASPDGVTEIRGL	S641	0.36776
Q96TA1	NIBAN2	VGLPFEASPESPPPASPDGVTEIRGLLAQGL	S646	0.36776
O15014	ZNF609	NGAEASSVKTNSPAYSDISDAGEDGEGKVDS	S846	0.367823
Q03001	DST	SKAGSRASSRRGSDASDFDISEIQSVCSDVE	S7513	0.368153
Q8TEW8	PARD3B	DFGPTLGLKKSSSLESLQTAVAEVRKNDLPF	S749	0.368312
Q9BVJ6	UTP14A	DPEQLPELEAHGVSESEGEERPVAEEEILLR	S407	0.36838
Q9Y618	NCOR2	GYHGSSYSPEGVEPVSPVSSPSLTHDKGLPK	S2054	0.368451
P11137	MAP2	PGRSSVASPRRLSNVSSSGSINLLESPQLAT	S1798	0.368617
Q9BVJ6	UTP14A	QEDPEQLPELEAHGVSESEGEERPVAEEEIL	S405	0.36921
Q9BRT9	GINS4	MTEEVDFLGQDSDGGSEEVVLTPAELI	S12	0.369736
Q6IN85	PPP4R3A	QSSTTNLPGSPGSPGSPGSPGSPGSVPKNTS	S774	0.369787
Q96MW1	CCDC43	EKQRKAALLAQYADVTDEEDEADEKDDSGAT	T139	0.369894
Q7KZ85	SUPT6H	MSDFVESEAEESEEEYNDEGEV	S7	0.370534
Q7KZ85	SUPT6H	MSDFVESEAEESEEEYNDEGEVVPRVT	S12	0.370534
Q8TBF4	ZCRB1	SDDSRRPRIKKSTYFSDEEELSD	S210	0.370611
Q8TBF4	ZCRB1	PRIKKSTYFSDEEELSD	S216	0.370611
Q9BRT9	GINS4	MTEEVDFLGQDSDGGSEEVVLTPAELIERLE	S16	0.370699
Q13426	XRCC4	EHISAENMSLETLRNSSPEDLFDEI	S327	0.37091
Q9UHD8	SEPTIN9	DFEALKRSFEVEEVETPNSTPPRRVQTPLLR	T31	0.371676
Q9UHD8	SEPTIN9	LKRSFEVEEVETPNSTPPRRVQTPLLRATVA	T35	0.371676
Q96ST2	IWS1	TDSENDEPLNLNASDSESEELHRQKDSDSES	S82	0.371792
Q13469	NFATC2	TTRPGPPPVSQGQRLSPGSYPTVIQQQNATS	S856	0.371854
O43166	SIPA1L1	PTKLSDFLITGGGKGSGFSLDVIDGPISQRE	S255	0.372296
O96013	PAK4	GALTLLLDEFENMSVTRSNSLRRDSPPPPAR	T95	0.372821
Q96TA1	NIBAN2	PAGESPQPKAAPEASSPPASPLQHLLPGKAV	S692	0.372894
Q96TA1	NIBAN2	SPQPKAAPEASSPPASPLQHLLPGKAVDLGP	S696	0.372894
Q07820	MCL1	GESGNNTSTDGSLPSTPPPAEEEEDELYRQS	T163	0.373328
Q07820	MCL1	LELVGESGNNTSTDGSLPSTPPPAEEEEDEL	S159	0.373343
Q86TB9	PATL1	SERALPRRSTSPIIGSPPVRAVPIGTPPKQM	S184	0.373433
P49023	PXN	PSVESLLDELESSVPSPVPAITVNQGEMSSP	S230	0.373717
A6NKD9	CCDC85C	GGGGGGGAGSRSSIDSQASLSGPLSGGAPGA	S182	0.37381
Q8N3U4	STAG2	DFNLLQESETHFSSDTDFEDIEGKNQKQGKG	T25	0.373869
A6NKD9	CCDC85C	GGGGAGSRSSIDSQASLSGPLSGGAPGAGAR	S185	0.373949
Q8NCF5	NFATC2IP	SPSRGTLDVVSVDLVTDSDEEILEVATARGA	T52	0.374107
Q8NCF5	NFATC2IP	SRGTLDVVSVDLVTDSDEEILEVATARGAAD	S54	0.374383
Q7L2J0	MEPCE	GGFKHPAFKRRRRVNSDCDSVLPSNFLLGGN	S175	0.374454
Q9Y4H2	IRS2	AGAAAAGARPVSVAGSPLSPGPVRAPLSRSH	S388	0.375149
Q9Y4H2	IRS2	AAAGARPVSVAGSPLSPGPVRAPLSRSHTLS	S391	0.375149
Q14566	MCM6	ELVNWYLKEIESEIDSEEELINKKRIIEKVI	S762	0.375329
Q3YEC7	RABL6	DTQRRADDFPVRDDPSDVTDEDEGPAEPPPP	S596	0.375479
Q3YEC7	RABL6	RRADDFPVRDDPSDVTDEDEGPAEPPPPPKL	T599	0.375479
Q9H8Y8	GORASP2	SEKPVSAAVDANASESP	S451	0.375619
O60716	CTNND1	MGYDDLDYGMMSDYGTARRTGTPSDPRRRLR	T304	0.375752
O94992	HEXIM1	PDLKTGLYSKRAAAKSDDTSDDDFMEEGGEE	S233	0.375971
P35222	CTNNB1	FRMSEDKPQDYKKRLSVELTSSLFRTEPMAW	S675	0.376139
Q96T23	RSF1	LPSEQESTKKPYRIESDEEEDFENVGKVGSP	S1345	0.376159
Q9BVS4	RIOK2	DDKNIETKEGSEFSFSDGEVAEKAEVYGSEN	S337	0.376233
Q9HCK8	CHD8	TRHFSTLKDDDLVEFSDLESEDDERPRSRRH	S1420	0.376356
Q9HCK8	CHD8	STLKDDDLVEFSDLESEDDERPRSRRHDRHH	S1424	0.376356
Q9UBB9	TFIP11	AGLKKGAAEEAELEDSDDEEKPVKQDDFPKD	S98	0.376624
Q8WXI9	GATAD2B	PERGRLTPSPDIIVLSDNEASSPRSSSRMEE	S129	0.377451
P54259	ATN1	APKKTKTEQELPRPQSPSDLDSLDGRSLNDD	S101	0.377711
Q5T1M5	FKBP15	GSDGHSVSSRDSAAPSPIPGADNLSADPVVS	S311	0.377926
Q9H8Y8	GORASP2	TAKAPTTVEDRVGDSTPVSEKPVSAAVDANA	T433	0.378061
Q8WWY3	PRPF31	TIRDRSSGTASSVAFTPLQGLEIVNPQAAEK	T455	0.378184
Q9H8Y8	GORASP2	SEKPVSAAVDANASESP	S451	0.378714
Q99549	MPHOSPH8	DIQRLSLNNDIFEANSDSDQQSETKEDTSPK	S136	0.378843
Q12888	TP53BP1	TRRTDVGAGALRRSDSPEIPFQAAAGPSDGL	S1462	0.379201
Q9UQ35	SRRM2	DAVEKAGMSSNQSISSPVLDAVPRTPSRERS	S1404	0.379597
Q9UQ35	SRRM2	SNQSISSPVLDAVPRTPSRERSSSASSPEMK	T1413	0.379597
O75475	PSIP1	LVGEGDSVITQVLNKSLAEQRQHEEANKTKD	S443	0.379989
Q9NYV6	RRN3	PPRVIIKEGDVDVSDSDDEDDNLPANFDTCH	S172	0.380145
O75643	SNRNP200	QEYKFSVDVKEAETDSDSD	S2133	0.380234
O75643	SNRNP200	YKFSVDVKEAETDSDSD	S2135	0.380234
O75643	SNRNP200	CDQEYKFSVDVKEAETDSDSD	T2131	0.380234
Q6PJF5	RHBDF2	YGRLKASCQRDLELPSQEAPSFQGTESPKPC	S166	0.380287
Q92541	RTF1	RKGRVVIDSDTEDSGSDENLDQELLSLAKRK	S60	0.38083
Q96CW6	SLC7A6OS	DVQKEFGYDSPHDLDSD	S308	0.381089
P49023	PXN	PSPVPAITVNQGEMSSPQRVTSTQQQTRISA	S244	0.381691
Q86U42	PABPN1	KLKELQNEVEKQMNMSPPPGNAGPVIMSIEE	S150	0.381842
Q96QR8	PURB	SLGDFIEHYAQLGPSSPEQLAAGAEEGGGPR	S101	0.381895
Q52LW3	ARHGAP29	TKSFENVSVESVDSSSEKGNFSPLELDNVLL	S184	0.382132
Q96ST2	IWS1	SENDEPLNLNASDSESEELHRQKDSDSESEE	S84	0.382175
Q9HAU0	PLEKHA5	KGSHFPVGVVPPRAKSPTPESSTIASYVTLR	S855	0.382417
Q92541	RTF1	TMVKKRKGRVVIDSDTEDSGSDENLDQELLS	T55	0.3826
Q96TA1	NIBAN2	VTEIRGLLAQGLRPESPPPAGPLLNGAPAGE	S665	0.382746
Q96TA1	NIBAN2	PPPAGPLLNGAPAGESPQPKAAPEASSPPAS	S681	0.382746
Q5T200	ZC3H13	ERGNIETTSEDGQVFSPKKGQKKKSIEKKRK	S993	0.382864
Q8TF72	SHROOM3	SSEPEREPEWRDRPGSPESPLLDAPFSRAYR	S910	0.383226
Q8N3U4	STAG2	SYRNSLLAGGDDDTMSVISGISSRGSTVRSK	S1058	0.383655
Q9NWQ4	GPATCH2L	TKDCREVAPVTNFSDSDDTMVAKRHPALNAI	S88	0.383753
Q6PJF5	RHBDF2	ASCQRDLELPSQEAPSFQGTESPKPCKMPKI	S171	0.383917
Q9P2I0	CPSF2	EAAKKLEQSKEADIDSSDESDIEEDIDQPSA	S419	0.384102
Q9P2I0	CPSF2	AAKKLEQSKEADIDSSDESDIEEDIDQPSAH	S420	0.384102
Q9P2I0	CPSF2	KLEQSKEADIDSSDESDIEEDIDQPSAHKTK	S423	0.384102
O60264	SMARCA5	AGPADAEMEEIFDDASPGKQKEIQEPDPTYE	S66	0.3842
P29590	PML	RSSPEQPRPSTSKAVSPPHLDGPPSPRSPVI	S518	0.384474
O94842	TOX4	TILPPAQSPEDRLSTTPSPTSSLHEDGVEDF	T176	0.384556
P29590	PML	STSKAVSPPHLDGPPSPRSPVIGSEVFLPNS	S527	0.384809
O95197	RTN3	SSSFGAEPSAPGGGGSPGACPALGTKSCSSS	S30	0.384885
P78332	RBM6	VVNPLIGLLGEYGGDSDYEEEEEEEQTPPPQ	S912	0.385095
P29590	PML	KAVSPPHLDGPPSPRSPVIGSEVFLPNSNHV	S530	0.385183
O60256	PRPSAP2	GEAQDAESDLVDGRHSPPMVRSVAAIHPSLE	S227	0.385229
A0FGR8	ESYT2	LLASPGHISVKEPTPSIASDISLPIATQELR	S755	0.385426
A0FGR8	ESYT2	SPGHISVKEPTPSIASDISLPIATQELRQRL	S758	0.385426
A0FGR8	ESYT2	HISVKEPTPSIASDISLPIATQELRQRLRQL	S761	0.385426
P78332	RBM6	YGGDSDYEEEEEEEQTPPPQPRTAQPQKREE	T923	0.385568
Q5T0N5	FNBP1L	RHSSDINHLVTQGRESPEGSYTDDANQEVRG	S501	0.385907
Q8N5A5	ZGPAT	EGDGILPPLRTEATESDSDSDGTGDSSYARV	S276	0.386175
Q9NWQ4	GPATCH2L	EATKDCREVAPVTNFSDSDDTMVAKRHPALN	S86	0.38684
Q15648	MED1	PQPSIQRMVRLSSSDSIGPDVTDILSDIAEE	S774	0.387
Q86W92	PPFIBP1	SRGIMKLFGKLRRSQSTTFNPDDMSEPEFKR	S601	0.387154
P30622	CLIP1	TKTASESISNLSEAGSIKKGERELKIGDRVL	S204	0.387201
Q9H2Y7	ZNF106	LRKKKSLRAAHVPENSDTEQDVLTVKPVRKV	S1370	0.387929
O43318	MAP3K7	VPEIVISGNGQPRRRSIQDLTVTGTEPGQVS	S439	0.388007
Q9H0W5	CCDC8	VRKMPVSYLGSKFLGSDLESEDDEELVEAFL	S142	0.388155
Q9H0W5	CCDC8	PVSYLGSKFLGSDLESEDDEELVEAFLRRQE	S146	0.388155
O60716	CTNND1	NNASRSQSSHSYDDSTLPLIDRNQKSDKKPD	T869	0.388159
Q8N5A5	ZGPAT	ILPPLRTEATESDSDSDGTGDSSYARVVGSD	S280	0.388259
P04626	ERBB2	AGGMVHHRHRSSSTRSGGGDLTLGLEPSEEE	S1054	0.388305
Q12802	AKAP13	SHSTDSLNKISKVNESTESLTDEGVGTDMNE	S1942	0.388369
Q12802	AKAP13	TDSLNKISKVNESTESLTDEGVGTDMNEGQL	S1945	0.388369
Q9BQG0	MYBBP1A	LMTVLQAGKALGGEDSENEEELGDEAMMALD	S775	0.388485
Q9H501	ESF1	DLKRFYDLSDSDSNLSGEDSKALSQKKIKKK	S82	0.388559
Q9UDY2	TJP2	AQMRRAASSDQLRDNSPPPAFKPEPPKAKTQ	S963	0.388622
Q9P0K7	RAI14	PTQLSDVSSPRSITSTPLSGKESVFFAEPPF	T297	0.388679
Q09666	AHNAK	PRLGSPSGKTGTCRISMSEVDLNVAAPKVKG	S570	0.38874
Q9NYV6	RRN3	FVPPRVIIKEGDVDVSDSDDEDDNLPANFDT	S170	0.388781
Q9UDY2	TJP2	RKPSPEPRAQMRRAASSDQLRDNSPPPAFKP	S955	0.388838
P55196	AFDN	AKEKRSKSQDADSPGSSGAPENLTFKERQRL	S1782	0.388951
Q99549	MPHOSPH8	QRLSLNNDIFEANSDSDQQSETKEDTSPKKK	S138	0.389603
Q92541	RTF1	KKRKGRVVIDSDTEDSGSDENLDQELLSLAK	S58	0.389752
Q9Y6D5	ARFGEF2	GDGKGLDMARRCSVTSMESTVSSGTQTTVQD	S617	0.390193
Q8WVM7	STAG1	ELPVLQDSTNETTAHSDAGSELEETEVKGKR	S20	0.390462
Q15527	SURF2	LFTRKDLGSTEDGDGTDDFLTDKEDEKAKPP	T190	0.390559
Q14527	HLTF	SSRPKRRKTAVQYIESSDSEEIETSELPQKM	S397	0.39065
Q14527	HLTF	SRPKRRKTAVQYIESSDSEEIETSELPQKMK	S398	0.39065
Q14527	HLTF	PKRRKTAVQYIESSDSEEIETSELPQKMKGK	S400	0.39065
P20700	LMNB1	RKLLEGEEERLKLSPSPSSRVTVSRASSSRS	S393	0.390699
Q8WWY3	PRPF31	GGKSTIRDRSSGTASSVAFTPLQGLEIVNPQ	S451	0.390856
Q8WVM7	STAG1	LQDSTNETTAHSDAGSELEETEVKGKRKRGR	S24	0.390958
Q8N5A5	ZGPAT	DGILPPLRTEATESDSDSDGTGDSSYARVVG	S278	0.391478
Q86WB0	ZC3HC1	ESPRRMMTRSQDATFSPGSEQAEKSPGPIVS	S335	0.391539
Q9H1E3	NUCKS1	PVRNRKVVDYSQFQESDDADEDYGRDSGPPT	S19	0.391836
Q13428	TCOF1	PRKARASESTARSSSSESEDEDVIPATQCLT	S1035	0.391929
P78316	NOP14	GQSLADIEKHNDIVDSDSDAEDRGTLSAELT	S146	0.39195
Q13263	TRIM28	AAASAASGSPGPGEGSAGGEKRSTAPSAAAS	S26	0.392065
Q52LW3	ARHGAP29	VSVESVDSSSEKGNFSPLELDNVLLKNTDSI	S190	0.392131
P55196	AFDN	CRDAKEKRSKSQDADSPGSSGAPENLTFKER	S1779	0.392181
Q8WWI1	LMO7	VAATEEDVTRLPSPTSPFSSLSQDQAATSKA	S991	0.392258
P51003	PAPOLA	SLDLSMDSDNSMSVPSPTSATKTSPLNSSGS	S537	0.392417
P11717	IGF2R	KSVKALSSLHGDDQDSEDEVLTIPEVKVHSG	S2409	0.392642
P20700	LMNB1	AYRKLLEGEEERLKLSPSPSSRVTVSRASSS	S391	0.392685
P32004	L1CAM	YSGKKEKEAAGGNDSSGATSPINPAVALE	S1244	0.392685
P20700	LMNB1	AAGVVVEEELFHQQGTPRASNRSCAIM	T575	0.392787
Q92541	RTF1	GTTMVKKRKGRVVIDSDTEDSGSDENLDQEL	S53	0.392932
Q13428	TCOF1	STPRKARASESTARSSSSESEDEDVIPATQC	S1033	0.393006
P78316	NOP14	SLADIEKHNDIVDSDSDAEDRGTLSAELTAA	S148	0.393187
Q13242	SRSF9	RSGSRGRDSPYQSRGSPHYFSPFRPY	S211	0.393235
Q9H501	ESF1	HSTTEDLKRFYDLSDSDSNLSGEDSKALSQK	S77	0.39346
P22234	PAICS	KLYEGKTKEVYELLDSPGKVLLQSKDQITAG	S27	0.393637
Q92766	RREB1	TQDEVAGAPADHHGPSDEEQGSPPEDKLLRA	S1219	0.393681
Q15527	SURF2	DLGSTEDGDGTDDFLTDKEDEKAKPPREKAT	T195	0.39415
Q96RT1	ERBIN	IVNHDDVFEESEELSSDEEMKMAEMRPPLIE	S603	0.395304
Q9BZE4	GTPBP4	LEKEEELRTAAGEYDSVSESEDEEMLEIRQL	S468	0.395365
Q9BZE4	GTPBP4	KEEELRTAAGEYDSVSESEDEEMLEIRQLAK	S470	0.395365
Q9BZE4	GTPBP4	EELRTAAGEYDSVSESEDEEMLEIRQLAKQI	S472	0.395365
Q9UK76	JPT1	GGREDLESSGLQRRNSSEASSGDFLDLKGEG	S87	0.395521
Q13263	TRIM28	MALAEGPGAEGPRLASPSGSTSSGLEVVAPE	S594	0.395531
Q9Y2W2	WBP11	GREVEEFSEDDDEDDSDDSEAEKQSQKQHKE	S361	0.395876
Q15154	PCM1	HKISEQNDADNASVLSVSSNFEPFATDDLGN	S1497	0.395959
Q9H0D6	XRN2	AAYEMRMQNNSSPSISPNTSFTSDGSPSPLG	S475	0.396095
P85037	FOXK1	PTHPGLMSPRSGGLQTPECLSREGSPIPHDP	T436	0.3962
Q9Y2W2	WBP11	VEEFSEDDDEDDSDDSEAEKQSQKQHKEESH	S364	0.396268
Q13428	TCOF1	KARASESTARSSSSESEDEDVIPATQCLTPG	S1037	0.396492
O75822	EIF3J	MAAAAAAAGDSDSWDADAFSVEDPVRKV	S13	0.396551
Q13428	TCOF1	ASTPRKARASESTARSSSSESEDEDVIPATQ	S1032	0.397131
Q8WWI1	LMO7	QKEVAATEEDVTRLPSPTSPFSSLSQDQAAT	S988	0.397258
Q13085	ACACA	DFVRIFDEVMGCFSDSPPQSPTFPEAGHTSL	S1259	0.397399
Q92766	RREB1	GAPADHHGPSDEEQGSPPEDKLLRAKRNSYT	S1225	0.397762
Q9Y2X7	GIT1	SQSDLDDQHDYDSVASDEDTDQEPLRSTGAT	S388	0.397945
Q9BTA9	WAC	SQAAQLSTQAQPSNQSPMSLTSDASSPRSYV	S436	0.398065
Q99733	NAP1L4	MADHSFSDGVPSDSVEAAKN	S5	0.398395
Q6WKZ4	RAB11FIP1	EDLVRRSEKDTAAVVSRQGSSLNLFEDVQIT	S496	0.398505
Q6WKZ4	RAB11FIP1	RRSEKDTAAVVSRQGSSLNLFEDVQITEPEA	S500	0.398505
Q13085	ACACA	IFDEVMGCFSDSPPQSPTFPEAGHTSLYDED	S1263	0.398744
Q13177	PAK2	VLKFYDSNTVKQKYLSFTPPEKDGFPSGTPA	S141	0.398812
Q13177	PAK2	QKYLSFTPPEKDGFPSGTPALNAKGTEAPAV	S152	0.398812
O94885	SASH1	RAVLLTAVELLQEYDSNSDQSGSQEKLLVDS	S699	0.398814
Q8WWM7	ATXN2L	KEKEVDGLLTSEPMGSPVSSKTESVSDKEDK	S594	0.399364
Q9H501	ESF1	TTEDLKRFYDLSDSDSNLSGEDSKALSQKKI	S79	0.400334
P30622	CLIP1	ISNLTKTASESISNLSEAGSIKKGERELKIG	S200	0.400436
Q9H4L7	SMARCAD1	GDAGGGPRKRKLSSSSEPYEEDEFNDDQSIK	S214	0.400691
Q13263	TRIM28	SAAAASAAAASAASGSPGPGEGSAGGEKRST	S19	0.400841
Q8TF40	FNIP1	EAAQTKVTFLIGDSMSPDSDTELRSQAVVDQ	S760	0.401033
O95218	ZRANB2	GFNERENVEYIEREESDGEYDEFGRKKKKYR	S120	0.401084
Q9Y2W2	WBP11	AGQEIPEEGREVEEFSEDDDEDDSDDSEAEK	S353	0.401721
Q8N556	AFAP1	IISLGKKKPSTDEQTSSAEEDVPTCGYLNVL	S342	0.402065
Q13428	TCOF1	TPRKARASESTARSSSSESEDEDVIPATQCL	S1034	0.40252
Q86XP3	DDX42	SPTRQQFHSKPVDSDSDDDPLEAFMAEVEDQ	S111	0.402583
P27816	MAP4	VAPSTVKEVGLLKDMSPLSETEMALGKDVTP	S507	0.402816
Q9BXB4	OSBPL11	EAIGKNNPPLKSRSFSLASSSNSPISQRRPS	S174	0.402956
Q8TDD1	DDX54	KGLRKRRGAASQARGSDSEDGEFEIQAEDDA	S39	0.403128
Q8TDD1	DDX54	LRKRRGAASQARGSDSEDGEFEIQAEDDARA	S41	0.403128
Q8N556	AFAP1	ISLGKKKPSTDEQTSSAEEDVPTCGYLNVLS	S343	0.404025
Q8N163	CCAR2	EEEFAGAKLEDSEVRSVASNQSEMEFSSLQD	S675	0.404573
Q8N163	CCAR2	FAGAKLEDSEVRSVASNQSEMEFSSLQDMPK	S678	0.404573
Q8N163	CCAR2	AKLEDSEVRSVASNQSEMEFSSLQDMPKELD	S681	0.404573
Q9H6T3	RPAP3	ELDKDDSTHESLSQESESEEDGIHVDSQKAL	S119	0.405344
Q13330	MTA1	SSLTPAKVAPVINNGSPTILGKRSYEQHNGV	S576	0.405492
P46060	RANGAP1	KILDPNTGEPAPVLSSPPPADVSTFLAFPSP	S428	0.405579
P46060	RANGAP1	SSPPPADVSTFLAFPSPEKLLRLGPKSSVLI	S442	0.405579
P85037	FOXK1	LMSPRSGGLQTPECLSREGSPIPHDPEFGSK	S441	0.406914
Q9Y4C8	RBM19	KRSVVLDEILEQLEGSDSDSEEQTLQL	S949	0.406989
Q9NXG2	THUMPD1	DMYGPEKFTDKDQQPSGSEGEDDDAEAALKK	S86	0.407444
P85037	FOXK1	RSGGLQTPECLSREGSPIPHDPEFGSKLASV	S445	0.407456
Q12802	AKAP13	SHSTDSLNKISKVNESTESLTDEGTDMNEGQ	S1924	0.407686
Q14676	MDC1	QAVPLEKSQASMVINSDTDDEEEVSAALTLA	S402	0.407946
Q14676	MDC1	VPLEKSQASMVINSDTDDEEEVSAALTLAHL	T404	0.407946
Q13153	PAK1	VIEPLPVTPTRDVATSPISPTENNTTPPDAL	S220	0.408151
Q9C0C2	TNKS1BP1	RTLDAQDRSFGTRPLSSGFSPEEAQQQDEEF	S983	0.408298
Q9H0D6	XRN2	NPRQAAYEMRMQNNSSPSISPNTSFTSDGSP	S471	0.408942
Q9H501	ESF1	ISHSTTEDLKRFYDLSDSDSNLSGEDSKALS	S75	0.409182
Q9Y4E8	USP15	RETKGASAATGIPLESDEDSNDNDNDIENEN	S961	0.40945
Q96FW1	OTUB1	MAAEEPQQQKQEPLGSDSEGVNCLAYDEAIM	S16	0.409648
Q96B97	SH3KBP1	FGDIFKDKPIKLRPRSIEVENDFLPVEKTIG	S230	0.409752
O15027	SEC16A	ETTVSQNYRGSVSQPSTPSPPKPTGIFQTSA	S592	0.409819
Q9UHR5	SAP30BP	SEPESDGEAGIEAVGSAAEEKGGLVSDAYGE	S33	0.409901
Q66K74	MAP1S	ELPLAASSIPRPRTPSPESHRSPAEGSERLS	S640	0.410129
Q66K74	MAP1S	ALELPLAASSIPRPRTPSPESHRSPAEGSER	T638	0.410129
Q9Y2X7	GIT1	RSTGATRSNRARSMDSSDLSDGAVTLQEYLE	S413	0.410153
Q9C0C2	TNKS1BP1	TLDAQDRSFGTRPLSSGFSPEEAQQQDEEFE	S984	0.410322
Q8TDJ6	DMXL2	LVKVGSVLDSRVSVDSNLFVYSKSDALLSKD	S1143	0.410597
Q86TV6	TTC7B	VAASRVEQALSEVASSLQSSAPKQGPLHPWM	S678	0.410598
Q5VSL9	STRIP1	LPEDSIKVIRNMRAASPPASASDLIEQQQKR	S335	0.410669
Q96E09	FAM122A	ASPKRIDFIPVSPAPSPTRGIGKQCFSPSLQ	S147	0.410795
Q9Y2X7	GIT1	SLRSQSDLDDQHDYDSVASDEDTDQEPLRST	S385	0.411071
Q96Q42	ALS2	VDIREEETEGGSRRLSLPGLLSQVSPRLLRK	S483	0.412392
P27816	MAP4	STVKEVGLLKDMSPLSETEMALGKDVTPPPE	S510	0.412465
P05387	RPLP2	APAAAEEKKDEKKEESEESDDDMGFGLFD	S102	0.413099
P05387	RPLP2	AAEEKKDEKKEESEESDDDMGFGLFD	S105	0.413099
Q9UQ35	SRRM2	SPEHKELSNSPLRENSFGSPLEFRNSGPLGT	S1326	0.414025
Q9UKN8	GTF3C4	LWKPTHEDSKILLVDSPGMGNADDEQQEEGT	S611	0.414283
Q15583	TGIF1	PSTNTQSGLFNTPPPTPPDLNQDFSGFQLLV	T239	0.414427
Q9UHR5	SAP30BP	VLSSLAVYAEDSEPESDGEAGIEAVGSAAEE	S22	0.414561
Q14669	TRIP12	AKLASLRKSTKKRSESPPAELPSLRRSTRQK	S312	0.414676
Q9H4L7	SMARCAD1	LMFGDAGGGPRKRKLSSSSEPYEEDEFNDDQ	S211	0.414864
Q14CS0	UBXN2B	GEGQKLGSLTPEIVSTPSSPEEEDKSILNAV	T232	0.414957
Q09666	AHNAK	ASLGSLEGEAEAEASSPKGKFSLFKSKKPRH	S5763	0.415184
O43159	RRP8	LEAASLSQHPPSLCISDSEEEEEERKKKCPK	S62	0.415282
Q8N0Z3	SPICE1	IEQQKLVGLNLSPPMSPVQLPLRAWTEGAKR	S764	0.415367
Q86U86	PBRM1	QGGRLSAITMALQYGSESEEDAALAAARYEE	S353	0.415375
Q86U86	PBRM1	GRLSAITMALQYGSESEEDAALAAARYEEGE	S355	0.415375
O14950	MYL12B	KAKTKTTKKRPQRATSNVFAMFDQSQIQEFK	S20	0.415461
Q9BXB4	OSBPL11	GKNNPPLKSRSFSLASSSNSPISQRRPSQNA	S177	0.415464
Q5VTR2	RNF20	ERKALVVPEPEPDSDSNQERKDDRERGEGQE	S138	0.415816
Q9NXG2	THUMPD1	YGPEKFTDKDQQPSGSEGEDDDAEAALKKEV	S88	0.41647
Q9UHR4	BAIAP2L1	IKTPASTPVSGTPQASPMIERSNVVRKDYDT	S261	0.416668
Q9UHR4	BAIAP2L1	MIEEIKTPASTPVSGTPQASPMIERSNVVRK	T257	0.416668
P28715	ERCC5	PSPRTLLAMQAALLGSSSEEELESENRRQAR	S355	0.416699
Q9Y3S1	WNK2	RYSAPPDVYLDEAPSSPDVKLAVRRAQTASS	S1818	0.416783
Q86W92	PPFIBP1	HMLKEDDMFKDFAARSPSASITDEDSNV	S999	0.416983
Q9H832	UBE2Z	QKVLERLHNENAEMDSDSSSSGTETDLHGSL	S337	0.417123
Q9H832	UBE2Z	VLERLHNENAEMDSDSSSSGTETDLHGSLRV	S339	0.417123
Q9H832	UBE2Z	LERLHNENAEMDSDSSSSGTETDLHGSLRV	S340	0.417123
Q9H832	UBE2Z	RLHNENAEMDSDSSSSGTETDLHGSLRV	S342	0.417123
Q6ZRV2	FAM83H	ERKGSPTPGFSTRRGSPTTGFIEQKGSPTSA	S892	0.417153
Q08AD1	CAMSAP2	SVQRSTPNRGITRSISNEGLTLNNSHVSKHI	S464	0.417681
Q4V328	GRIPAP1	REILREKESSAVPARSLSSSPQAQPPRPAEL	S688	0.417845
Q15678	PTPN14	HHKKTFSDATMLIHSSESEEEEEEAPESVPQ	S708	0.418293
Q15678	PTPN14	KKTFSDATMLIHSSESEEEEEEAPESVPQIP	S710	0.41952
Q9UKI2	CDC42EP3	PTPCELIKGKTKSEESLSDLTGSLLSLQLDL	S223	0.419797
Q719H9	KCTD1	MSRPLITRSPASPLNNQGIPTPAQ	S9	0.419953
Q9BTC0	DIDO1	QEAIPDLEDSPPVSDSEEQQESARAVPEKST	S811	0.42008
Q9H4L7	SMARCAD1	MFGDAGGGPRKRKLSSSSEPYEEDEFNDDQS	S212	0.420083
P41227	NAA10	SEVSETTESTDVKDSSEASDSAS	S228	0.420347
P11831	SRF	PTAGALYSGSEGDSESGEEEELGAERRGLKR	S85	0.420684
Q9C0C9	UBE2O	DKKGESKTKSEAESASPEETPDGSASPVEMQ	S431	0.421426
Q9BTA9	WAC	QPSNQSPMSLTSDASSPRSYVSPRISTPQTN	S446	0.421561
Q86TV6	TTC7B	SRVEQALSEVASSLQSSAPKQGPLHPWMTLA	S681	0.422157
Q5VV41	ARHGEF16	KGLGKPGGQGDAIQLSPKLQALAEEPSQPHT	S174	0.422239
O43159	RRP8	AASLSQHPPSLCISDSEEEEEERKKKCPKKA	S64	0.422307
P43487	RANBP1	MAAAKDTHEDHDTSTENTDESNHDPQFE	T13	0.422418
Q96B23	C18orf25	TSAGNAPLNEEINIASSDSEVEIVGVQEHAR	S266	0.422779
Q96B23	C18orf25	SAGNAPLNEEINIASSDSEVEIVGVQEHARC	S267	0.422779
Q96B23	C18orf25	GNAPLNEEINIASSDSEVEIVGVQEHARCVH	S269	0.422779
Q9Y4C8	RBM19	SVVLDEILEQLEGSDSDSEEQTLQL	S951	0.422841
O00418	EEF2K	NKYYSNLTKSERYSSSGSPANSFHFKEAWKH	S72	0.423222
Q9HAW4	CLSPN	PGRMRKFRWKNIDDASQMDLFHRDSDDDQTE	S1147	0.423383
Q96TA1	NIBAN2	VSVVQDEEVGLPFEASPESPPPASPDGVTEI	S638	0.423451
Q05682	CALD1	MWEKGNVFSSPTAAGTPNKETAGLKVGVSSR	T730	0.42358
Q96Q42	ALS2	ERKSFCTGKSDSRSESPEPGYVVTSSGLLLP	S1464	0.423865
P35580	MYH10	SGRRQLHLEGASLELSDDDTESKTSDVNETQ	S1956	0.423885
Q32MZ4	LRRFIP1	PGLSAATLASLGGTSSRRGSGDTSISIDTEA	S116	0.424171
P17252	PRKCA	QLVIANIDQSDFEGFSYVNPQFVHPILQSAV	S657	0.424517
P17252	PRKCA	AENFDKFFTRGQPVLTPPDQLVIANIDQSDF	T638	0.424517
Q9UPN4	CEP131	RRSNSTTQVSQPRSGSPRPTEPTDFLMLFEG	S89	0.424913
Q9C0C9	UBE2O	EAESASPEETPDGSASPVEMQDEGAEEPHEA	S441	0.425484
O43159	RRP8	TLRALEAASLSQHPPSLCISDSEEEEEERKK	S58	0.425524
P50402	EMD	DADAFHHQVHDDDLLSSSEEECKDRERPMYG	S141	0.42613
P50402	EMD	ADAFHHQVHDDDLLSSSEEECKDRERPMYGR	S142	0.42613
P50402	EMD	DAFHHQVHDDDLLSSSEEECKDRERPMYGRD	S143	0.42613
P49768	PSEN1	RSTPESRAAVQELSSSILAGEDPEERGVKLG	S367	0.426226
Q8IYB3	SRRM1	AAKKPPAPPSPVQSQSPSTNWSPAVPVKKAK	S775	0.426462
Q96ST2	IWS1	HVTDSENDEPLNLNASDSESEELHRQKDSDS	S80	0.426614
Q719H9	KCTD1	MSRPLITRSPASPLNNQGIPTPAQLTK	S12	0.426828
Q8N0Z3	SPICE1	LLQLIEQQKLVGLNLSPPMSPVQLPLRAWTE	S760	0.426995
Q9Y6D5	ARFGEF2	KVSTENGDAPRERGSSLSGTDDGAQEVVKDI	S277	0.427028
Q9NQC3	RTN4	PPSTPAAPKRRGSSGSVDETLFALPAASEPV	S184	0.427212
A0FGR8	ESYT2	HISVKEPTPSIASDISLPIATQELRQRLRQL	S761	0.427673
Q13085	ACACA	PLELNQHSRFIIGSVSEDNSEDEISNLVKLD	S25	0.42806
Q9UQC2	GAB2	FLPGKMIVGRSDSTNSEDNYVPMNPGSSTLL	S448	0.428125
Q9UQ35	SRRM2	WGGPHFSPEHKELSNSPLRENSFGSPLEFRN	S1320	0.428144
Q9UQ35	SRRM2	HKELSNSPLRENSFGSPLEFRNSGPLGTEMN	S1329	0.428144
P41227	NAA10	SEVSETTESTDVKDSSEASDSAS	S228	0.428707
Q9NUN5	LMBRD1	CCKGKKSVIEGVDEDSDISDDEPSVYSA	S528	0.428825
Q9NUN5	LMBRD1	GKKSVIEGVDEDSDISDDEPSVYSA	S531	0.428825
Q9Y3S1	WNK2	LRYSAPPDVYLDEAPSSPDVKLAVRRAQTAS	S1817	0.428963
Q15678	PTPN14	YHHKKTFSDATMLIHSSESEEEEEEAPESVP	S707	0.428964
P33240	CSTF2	MQGASIQGGSQPGGFSPGQNQVTPQDHEKAA	S524	0.430214
Q8WUB8	PHF10	ALYEPPLDPELPALDSDGDSDDGEDGRGDEK	S297	0.430279
O94806	PRKD3	MQDPDPDHEDANRTISPSTSNNIPLMRVVQS	S391	0.430706
Q8N163	CCAR2	FAGAKLEDSEVRSVASNQSEMEFSSLQDMPK	S678	0.430846
Q96JC9	EAF1	KPPVGPKTSPLKDNPSPEPQLDDIKRELRAE	S165	0.430922
O95394	PGM3	RSKQTKSTIGVMVTASHNPEEDNGVKLVDPL	S64	0.430929
P05388	RPLP0	PAAAAAPAKVEAKEESEESDEDMGFGLFD	S304	0.431019
P05388	RPLP0	AAAPAKVEAKEESEESDEDMGFGLFD	S307	0.431019
Q9NS69	TOMM22	MAAAVAAAGAGEPQSPDELLPKGDAEKPEE	S15	0.431258
O43290	SART1	QPLPSDDTRVENMDISDEEEGGAPPPGSPQV	S474	0.431281
O43290	SART1	MDISDEEEGGAPPPGSPQVLEEDEAELELQK	S486	0.431281
Q9HB90	RRAGC	MSLQYGAEETPLAGSYG	S2	0.431833
Q9Y6D5	ARFGEF2	QEIGDGKGLDMARRCSVTSMESTVSSGTQTT	S614	0.432016
Q96CW6	SLC7A6OS	WSKYPLDVQKEFGYDSPHDLDSD	S302	0.432861
Q96AY2	EME1	EIAETVTQTQPVRLLSSESEDEEEFIPLAQR	S84	0.43296
O95049	TJP3	PRESSYDIYRVPSSQSMEDRGYSPDTRVVRF	S371	0.432986
Q05682	CALD1	VRNIKSMWEKGNVFSSPTAAGTPNKETAGLK	S724	0.433006
Q8TDJ6	DMXL2	LDDLVKVGSVLDSRVSVDSNLFVYSKSDALL	S1140	0.433016
Q8TF72	SHROOM3	SSEPEREPEWRDRPGSPESPLLDAPFSRAYR	S910	0.433372
Q8TF72	SHROOM3	PEREPEWRDRPGSPESPLLDAPFSRAYRNSI	S913	0.433372
Q9UHR5	SAP30BP	GKKNVLSSLAVYAEDSEPESDGEAGIEAVGS	S18	0.433404
Q9C0C2	TNKS1BP1	AQDRSFGTRPLSSGFSPEEAQQQDEEFEKKI	S987	0.4345
Q96D71	REPS1	FASGNTVADGYSSSDSFTSDPEQIGSNVTRQ	S518	0.434835
Q8N8S7	ENAH	VLNSQETGPTLPRQNSQLPAQVQNGPSQEEL	S125	0.43494
Q96AY2	EME1	IAETVTQTQPVRLLSSESEDEEEFIPLAQRL	S85	0.434999
P53621	COPA	TVRVWDISGLRKKNLSPGAVESDVRGITGVD	S173	0.43505
O43166	SIPA1L1	PTKLSDFLITGGGKGSGFSLDVIDGPISQRE	S255	0.435239
P28370	SMARCA1	QTELFAHFIQPSAQKSPTSPLNMKLGRPRIK	S116	0.435262
P28370	SMARCA1	LFAHFIQPSAQKSPTSPLNMKLGRPRIKKDE	S119	0.435262
Q6BDS2	UHRF1BP1	ARLRFFSMKRTVSQQSFDGVSLDSSGPEDRI	S1106	0.435448
Q5TGY3	AHDC1	NLFTGYFRSLLDSDDSSDLLDFALSASRPES	S849	0.436274
O60825	PFKFB2	TPLSSSNTIRRPRNYSVGSRPLKPLSPLRAQ	S483	0.436687
O60825	PFKFB2	RPRNYSVGSRPLKPLSPLRAQDMQEGAD	S493	0.436687
Q8IYB3	SRRM1	QEEPVAAPEPKKETESEAEDNLDDLEKHLRE	S874	0.436832
Q9NVU7	SDAD1	FLGKDEDEKQDSDSESEDDGPTARDLLVQYA	S236	0.437089
Q96JC9	EAF1	MPFRAPTKPPVGPKTSPLKDNPSPEPQLDDI	S158	0.438088
P11137	MAP2	AALPLAAEETANLPPSPPPSPASEQTVTVEE	S136	0.438183
P61247	RPS3A	AKVERADGYEPPVQESV	S263	0.438519
Q9H7P9	PLEKHG2	VTTPVPKQEGHLDSESPTNIPLTKQGGSRDV	S1049	0.438808
Q9HCH0	NCKAP5L	YENILDLSRSTFRGPSPEPPPSPLQVPTYPQ	S567	0.438897
Q8NDI1	EHBP1	VLNENTVSAGKDLSTSPKPSPIPSPVLGRKP	S428	0.439096
Q86X29	LSR	PSRPGPPSGRVERAMSEVTSLHEDDWRSRPS	S432	0.439483
P35221	CTNNA1	ELDDSDFETEDFDVRSRTSVQTEDDQLIAGQ	S652	0.439904
P35221	CTNNA1	RKAVLMIRTPEELDDSDFETEDFDVRSRTSV	S641	0.439904
P29590	PML	STSKAVSPPHLDGPPSPRSPVIGSEVFLPNS	S527	0.44035
Q12888	TP53BP1	TRRTDVGAGALRRSDSPEIPFQAAAGPSDGL	S1462	0.440411
Q9HC35	EML4	MDGFAGSLDDSISAASTSDVQDRLSALESRV	S16	0.440439
Q15365	PCBP1	CVKQICLVMLETLSQSPQGRVMTIPYQPMPA	S173	0.440899
Q9HC35	EML4	APVSSTESVIQSNTPTPPPSQPLNETAEEES	T899	0.441234
Q9UQ35	SRRM2	WGGPHFSPEHKELSNSPLRENSFGSPLEFRN	S1320	0.441589
Q9UQ35	SRRM2	HKELSNSPLRENSFGSPLEFRNSGPLGTEMN	S1329	0.441589
Q14669	TRIP12	LVVRGYGRVREDDEDSDDDGSDEEIDESLAA	S1350	0.442247
Q14669	TRIP12	YGRVREDDEDSDDDGSDEEIDESLAAQFLNS	S1355	0.442247
O43166	SIPA1L1	KSTIEEDLKKLIDLESPTPESQKSFKFHALS	S1549	0.442873
Q7L014	DDX46	NERKKLQKAALGLQDSDDEDAAVDIDEQIES	S804	0.443211
P28715	ERCC5	PRTLLAMQAALLGSSSEEELESENRRQARGR	S357	0.443296
Q96HH9	GRAMD2B	ADRPSSLPLDFNDEFSDLDGVVQQRRQDMEG	S252	0.444185
P49768	PSEN1	PHRSTPESRAAVQELSSSILAGEDPEERGVK	S365	0.444746
Q86W92	PPFIBP1	EDDMFKDFAARSPSASITDEDSNV	S1003	0.444805
Q14694	USP10	FMGDMPPSVTPRTCNSPQNSTDSVSDIVPDS	S211	0.44491
P43487	RANBP1	MAAAKDTHEDHDTSTENTDESNHDPQFEPI	T15	0.444996
Q15633	TARBP2	AAAAATPVPSVVLTRSPPMELQPPVSPQQSE	S142	0.445078
Q9UQ35	SRRM2	TTPLSQEPVNPPSEASPTRDRSPPKSPEKLP	S398	0.445095
Q96AY2	EME1	ETVTQTQPVRLLSSESEDEEEFIPLAQRLTC	S87	0.445405
Q96G74	OTUD5	KRRRQAPGVGAVGGGSPEREEVGAGYNSEDE	S165	0.445662
O75821	EIF3G	TSELLKGIPLATGDTSPEPELLPGAPLPPPK	S42	0.445847
O75821	EIF3G	VTSELLKGIPLATGDTSPEPELLPGAPLPPP	T41	0.445847
Q9UER7	DAXX	DSPSHGLVTSSLCIPSPARLSQTPHSQPPRP	S702	0.446065
A0FGR8	ESYT2	SPGHISVKEPTPSIASDISLPIATQELRQRL	S758	0.446382
Q9UDY2	TJP2	STPIPPQEGEEVGESSEEQDNAPKSVLGKVK	S1045	0.446556
Q5VT06	CEP350	IDSVSEGPLLSEGSLSEEEGDQDGQPLLKVA	S994	0.446593
Q9P2E9	RRBP1	MKSHVEDGDIAGAPASSPEAPPAEQDPVQLK	S1276	0.446694
O95684	CEP43	GEGALDLSDVHSPPKSPEGKTSAQTTPSKIP	S160	0.447173
Q9Y3T9	NOC2L	LAELTVDEFLASGFDSESESESENSPQAETR	S26	0.447236
Q9Y3T9	NOC2L	ELTVDEFLASGFDSESESESENSPQAETREA	S28	0.447236
Q9Y3T9	NOC2L	TVDEFLASGFDSESESESENSPQAETREARE	S30	0.447236
Q5VT06	CEP350	SLGSSIDSVSEGPLLSEGSLSEEEGDQDGQP	S989	0.447807
Q8IVT2	MISP	PQPGLRRALSSDSILSPAPDARAADPAPEVR	S400	0.448012
P35580	MYH10	SGRRQLHLEGASLELSDDDTESKTSDVNETQ	S1956	0.448141
Q5VT06	CEP350	SSIDSVSEGPLLSEGSLSEEEGDQDGQPLLK	S992	0.448531
P53367	ARFIP1	MAQESPKNSAAEIPVTSNGE	S5	0.448612
Q9P2M7	CGN	ASRSAAESALKNEGLSSDEEFDSVYDPSSIA	S1169	0.449239
Q9P2M7	CGN	SRSAAESALKNEGLSSDEEFDSVYDPSSIAS	S1170	0.449239
P60981	DSTN	MASGVQVADEVCRIFYDM	S3	0.449338
Q12923	PTPN13	TVRTSTTPRKKEARYSDGSIALDIFGPQKMD	S345	0.449645
Q86TV6	TTC7B	VAASRVEQALSEVASSLQSSAPKQGPLHPWM	S678	0.450455
Q9NVU7	SDAD1	ALTFFLGKDEDEKQDSDSESEDDGPTARDLL	S232	0.450628
Q8WUM0	NUP133	GSTPRTASRKGLPLGSAVSSPVLFSPVGRRS	S41	0.450936
Q8WUM0	NUP133	KGLPLGSAVSSPVLFSPVGRRSSLSSRGTPT	S50	0.450936
Q96EB6	SIRT1	MADEAALALQPGGSPSAAGADREAASSPA	S14	0.451357
Q96AY2	EME1	MALKKSSPSLDSGDSDSEELPTFAFLK	S12	0.451685
Q92766	RREB1	MRSRPRANSGGVDLDSSGEFASIEKMLATTD	S1174	0.452144
Q9C0B5	ZDHHC5	HFDPLSSGSRSSSLKSAQGTGFELGQLQSIR	S432	0.452464
Q8TDZ2	MICAL1	QALVAMEKEEKESPFSSEEEEEDVPLDSDVE	S875	0.452975
Q96A00	PPP1R14A	AKLQGLHRQPGLRQPSPSHDGSLSPLQDRAR	S128	0.453129
Q9P1Y5	CAMSAP3	RGTEASPPQNNSGSSSPVFTFRHPLLSSGGP	S351	0.453222
Q6BDS2	UHRF1BP1	GGAARLRFFSMKRTVSQQSFDGVSLDSSGPE	S1103	0.453982
Q16513	PKN2	FDLEPEPPPAPPRASSLGEIDESSELRVLDI	S583	0.454951
O00178	GTPBP1	MDSPVPASMFAPEPSSPGAARAAAAAARLHG	S25	0.455014
Q6ZNB6	NFXL1	NQAAARKLVEEQFSSSSEEGDEDFEGKQGKI	S108	0.45502
Q9UPS8	ANKRD26	GTVRTGNRTLFEDRDSDSQDEVVVESLPTTS	S312	0.455349
Q9UPS8	ANKRD26	VRTGNRTLFEDRDSDSQDEVVVESLPTTSIK	S314	0.455349
P30622	CLIP1	SATPPISNLTKTASESISNLSEAGSIKKGER	S195	0.455387
O00515	LAD1	QAPIQERLEAEEGRNSLSPVQATQKPLVSKK	S121	0.455428
Q14980	NUMA1	MTKKLDVEEPDSANSSFYSTRSAPASQASLR	S1834	0.455732
Q9UPT8	ZC3H4	PAEAPSPTASPSGDASPPATAPYDPRVLAAG	S1114	0.455792
Q15154	PCM1	NGKETKNRWKNNCPFSADENYRPLAKTRQQN	S960	0.456688
Q09666	AHNAK	KAPKISMPDLDLHLKSPKAKGEVDVDVPKLE	S2397	0.457842
O43159	RRP8	LEAASLSQHPPSLCISDSEEEEEERKKKCPK	S62	0.458265
O43159	RRP8	AASLSQHPPSLCISDSEEEEEERKKKCPKKA	S64	0.458265
Q09666	AHNAK	KFSLFKSKKPRHRSNSFSDEREFSGPSTPTG	S5782	0.458675
O95684	CEP43	GPTTGEGALDLSDVHSPPKSPEGKTSAQTTP	S156	0.458801
O00139	KIF2A	NPDLVPDEEIEPSPETPPPPASSAKVNKIVK	T78	0.459339
Q5VV41	ARHGEF16	LYQEIQERGLNTSQESDDDILDESSSPEGTQ	S230	0.460279
Q9BQA9	CYBC1	FLELHCLESPTELSQSSDSEAGDPASQS	S175	0.461084
P29323	EPHB2	KVSDFGLSRFLEDDTSDPTYTSALGGKIPIR	S776	0.462387
Q8N3U4	STAG2	SYRNSLLAGGDDDTMSVISGISSRGSTVRSK	S1058	0.462457
Q8N3U4	STAG2	NSLLAGGDDDTMSVISGISSRGSTVRSKKSK	S1061	0.462457
Q8N3U4	STAG2	LAGGDDDTMSVISGISSRGSTVRSKKSKPST	S1064	0.462457
Q7Z406	MYH14	TRTVRQVFRLEEGVASDEEAEEAQPGSGPSP	S1969	0.462473
Q86W92	PPFIBP1	FGRGFFKIKSNKRTASAPNLAETEKETAEHL	S540	0.463316
Q92804	TAF15	GGHRDYGPRTDADSESDNSDNNTIFVQGLGE	S228	0.463603
Q5UIP0	RIF1	SGTAISELIIEDNNASPQKLRELDPSLVSAN	S2144	0.46363
O00515	LAD1	PIQERLEAEEGRNSLSPVQATQKPLVSKKEL	S123	0.463715
P28715	ERCC5	SPRTLLAMQAALLGSSSEEELESENRRQARG	S356	0.464814
O14950	MYL12B	KKAKTKTTKKRPQRATSNVFAMFDQSQIQEF	T19	0.465245
Q14C86	GAPVD1	GLGSTSDDTDVREVSSRPSTPGLSVVSGISA	S758	0.465302
Q15269	PWP2	VSKQRGTKRSLDPLGSEEEAEASEDDSLHLL	S891	0.465366
Q15269	PWP2	KRSLDPLGSEEEAEASEDDSLHLLGGGGRDS	S898	0.465366
Q15269	PWP2	DPLGSEEEAEASEDDSLHLLGGGGRDSEEEM	S902	0.465366
Q15269	PWP2	SEDDSLHLLGGGGRDSEEEMLA	S913	0.465366
Q9BXI6	TBC1D10A	QDLAPQVSAHHRSQESLTSQESEDTYL	S497	0.466228
Q9BXI6	TBC1D10A	APQVSAHHRSQESLTSQESEDTYL	S500	0.466228
Q9NQS3	NECTIN3	QKESQIDVLQQDELDSYPDSVKKENKNPVNN	S465	0.46642
Q63ZY3	KANK2	ASLVGVGLPPPTPRSSGLSTPVPPSAGHLAH	S172	0.46659
Q63ZY3	KANK2	GVGLPPPTPRSSGLSTPVPPSAGHLAHVREQ	T176	0.46659
Q9P1Y5	CAMSAP3	DLPDGHAASPRGTEASPPQNNSGSSSPVFTF	S341	0.466984
Q6ZNB6	NFXL1	ANQAAARKLVEEQFSSSSEEGDEDFEGKQGK	S107	0.467031
Q09666	AHNAK	SGSKGDLKSSKASLGSLEGEAEAEASSPKGK	S5752	0.467062
Q9Y2U5	MAP3K2	DNPTLTVMDISPPSRSPRAPTNWRLGKLLGQ	S349	0.467076
Q9UJF2	RASAL2	EHASVMLDVPIRLTGSQLSITQVASIKQLRE	S877	0.467879
O00139	KIF2A	FSLNPDLVPDEEIEPSPETPPPPASSAKVNK	S75	0.46811
Q9UPT8	ZC3H4	TASSRAAKPGPAEAPSPTASPSGDASPPATA	S1104	0.468203
Q15459	SF3A1	YEKFGESEEVEMEVESDEEDDKQEKAEEPPS	S329	0.468324
Q8NDI1	EHBP1	AGKDLSTSPKPSPIPSPVLGRKPNASQSLLV	S436	0.468402
Q96RT1	ERBIN	HIVNHDDVFEESEELSSDEEMKMAEMRPPLI	S602	0.468513
Q8IYD8	FANCM	AHSKKKLSRIILPDDSSEEENNVNDKRESNI	S1673	0.469254
Q96A00	PPP1R14A	QPGLRQPSPSHDGSLSPLQDRARTAHP	S136	0.46943
O60832	DKC1	QVVAEAAKTAKRKRESESESDETPPAAPQLI	S451	0.470024
O60832	DKC1	VAEAAKTAKRKRESESESDETPPAAPQLIKK	S453	0.470024
O60832	DKC1	EAAKTAKRKRESESESDETPPAAPQLIKKEK	S455	0.470024
Q6P2E9	EDC4	HLLQQRDSQDASAEQSDHDDEVASLASASGG	S879	0.470561
P28715	ERCC5	ELCPYESKFDSSLLSSDDETKCKPNSASEVI	S563	0.470604
Q8WUB8	PHF10	PPLDPELPALDSDGDSDDGEDGRGDEKRKNK	S301	0.471887
Q4KMP7	TBC1D10B	HEERRRQQPPLGPSSSLLSLPGLKSRGSRAA	S658	0.472075
Q4KMP7	TBC1D10B	RRRQQPPLGPSSSLLSLPGLKSRGSRAAGGA	S661	0.472075
Q27J81	INF2	PTSLLGVLQAEADSTSEGLEDAVHSRGARPP	S1149	0.472673
Q8WUM0	NUP133	NVSILAEDLEGSLASSVAGPNSESMIFETTT	S493	0.472797
Q8NDT2	RBM15B	LGYLPLHGGYQYKQRSLSPVAAPPLREPRAR	S265	0.473041
Q7Z3K3	POGZ	ETIEPESLHQLFEGESETESFYGFEEADLDL	S1392	0.473519
Q7Z3K3	POGZ	PESLHQLFEGESETESFYGFEEADLDLMEI	S1396	0.473519
Q96GN5	CDCA7L	YFTEELRRIFIEDTDSETEDFAGFTQSDLNG	S79	0.47386
Q96GN5	CDCA7L	SKYFTEELRRIFIEDTDSETEDFAGFTQSDL	T77	0.47386
Q8NDI1	EHBP1	NTVSAGKDLSTSPKPSPIPSPVLGRKPNASQ	S432	0.474303
Q86TV6	TTC7B	SVAASRVEQALSEVASSLQSSAPKQGPLHPW	S677	0.474427
Q9P0V3	SH3BP4	PVRRDNPFFRSKRSYSLSELSVLQAKSDAPT	S246	0.474496
Q9P0V3	SH3BP4	NPFFRSKRSYSLSELSVLQAKSDAPTSSSFF	S251	0.474496
P55081	MFAP1	KRYVSGKRPDYAPMESSDEEDEEFQFIKKAK	S52	0.474731
P55081	MFAP1	RYVSGKRPDYAPMESSDEEDEEFQFIKKAKE	S53	0.474731
Q14694	USP10	NHSVNEEEQEEQGEGSEDEWEQVGPRNKTSV	S576	0.474825
P35269	GTF2F1	ASELRIHDLEDDLEMSSDASDASGEEGGRVP	S217	0.475177
P35269	GTF2F1	SELRIHDLEDDLEMSSDASDASGEEGGRVPK	S218	0.475177
P35269	GTF2F1	RIHDLEDDLEMSSDASDASGEEGGRVPKAKK	S221	0.475177
P35269	GTF2F1	DLEDDLEMSSDASDASGEEGGRVPKAKKKAP	S224	0.475177
O75925	PIAS1	SNKNKKVEVIDLTIDSSSDEEEEEPSAKRTC	S466	0.475375
O75925	PIAS1	NKNKKVEVIDLTIDSSSDEEEEEPSAKRTCP	S467	0.475375
O75925	PIAS1	KNKKVEVIDLTIDSSSDEEEEEPSAKRTCPS	S468	0.475375
Q9Y6X9	MORC2	KLSPATPSRKRSVAVSDEEEVEEEAERRKER	S743	0.476799
Q13501	SQSTM1	GELQSLQMPESEGPSSLDPSQEGPTGLKEAA	S366	0.476898
Q8N302	AGGF1	MASEAPSPPRSPPPPTSPEPEL	S7	0.476907
Q8N302	AGGF1	MASEAPSPPRSPPPPTSPEPELAQLR	S11	0.476907
Q8N302	AGGF1	ASEAPSPPRSPPPPTSPEPELAQLRRKVEKL	S17	0.476907
P49023	PXN	VGEEEHVYSFPNKQKSAEPSPTVMSTSLGSN	S126	0.476989
Q8NDT2	RBM15B	YLPLHGGYQYKQRSLSPVAAPPLREPRARHA	S267	0.477714
Q14687	GSE1	QEKGYYYDLDDSYDESDEEEVRAHLRCVAEQ	S766	0.478116
Q8NC44	RETREG2	KNAPPGGDEPLAETESESEAELAGFSPVVDV	S281	0.478233
Q8NC44	RETREG2	QGKNAPPGGDEPLAETESESEAELAGFSPVV	T279	0.478233
Q9UDY2	TJP2	LVVLRDSQQTLINIPSLNDSDSEIEDISEIE	S371	0.478584
Q8WXE0	CASKIN2	GEAEGPVGSTLGSYATLTRRPGRSALVRTSP	T828	0.479045
O15013	ARHGEF10	GDSLGSMTQKSDLSSSSGSLSLSHGSSSLEH	S1221	0.479247
P51610	HCFC1	PVPGPSVPPPEELQVSPGPRQQLPPRQLLQS	S1507	0.479873
Q9NQG5	RPRD1B	QQIQEEEDDDYPGSYSPQDPSAGPLLTEELI	S166	0.481082
Q5VT52	RPRD2	PEPVTDNRDVEDMELSDVEDDGSKIIVEDRK	S374	0.481252
Q96A00	PPP1R14A	HRQPGLRQPSPSHDGSLSPLQDRARTAHP	S134	0.481401
Q86TB9	PATL1	DDRDLSERALPRRSTSPIIGSPPVRAVPIGT	S179	0.482148
P51003	PAPOLA	ALNDSSLDLSMDSDNSMSVPSPTSATKTSPL	S532	0.482411
P49959	MRE11	ARALRSQSEESASAFSADDLMSIDLAEQMAN	S541	0.482913
Q9NVU7	SDAD1	TFFLGKDEDEKQDSDSESEDDGPTARDLLVQ	S234	0.482989
Q8IYB3	SRRM1	QEEPVAAPEPKKETESEAEDNLDDLEKHLRE	S874	0.484381
Q8IYB3	SRRM1	LAQEEPVAAPEPKKETESEAEDNLDDLEKHL	T872	0.484381
Q9UHD8	SEPTIN9	LKRSFEVEEVETPNSTPPRRVQTPLLRATVA	T35	0.484475
Q92766	RREB1	RSRPRANSGGVDLDSSGEFASIEKMLATTDT	S1175	0.484814
Q12888	TP53BP1	LSAQELMESGLQIQKSPEPEVLSTQEDLFDQ	S294	0.484885
[truncated: 979 more rows]

## Sheet: OVCAR3_Shear_Phosphopeptides
Protein	Gene	Peptide	Residue.Both	p
Q9P0K7	RAI14	DKLQAKSPKEAEADLSFDSYHSTQTDLGPSL	S383	5.09041e-06
Q13443	ADAM9	QANPSRQPGSVPRHVSPVTPPREVPIYANRF	S758	0.000172555
Q96PE2	ARHGEF17	DGGFEPEKSRQRKSLSNPDIASETLTLLSFL	S463	0.000287095
Q5H9R7	PPP6R3	NKRNTVDLVTTCHIHSSSDDEIDFKETGFSQ	S523	0.000380572
Q13501	SQSTM1	ESEGRPEEQMESDNCSGGDDDWTHLSSKEVD	S332	0.000381073
Q99613	EIF3C	MSRFFTTGSDSESESSLSGEELVTKP	S11	0.000436772
O60292	SIPA1L3	IMDNLGPEQERDTGQSPQKGLQRTLSDESLC	S1534	0.000710728
Q99459	CDC5L	GGLNTPLHESDFSGVTPQRQVVQTPNTVLST	T396	0.000807213
P17812	CTPS1	PRDTYSDRSGSSSPDSEITELKFPSINHD	S578	0.000839801
Q96RL7	VPS13A	QISQKIIPLLELPSVSEDDSEEEFFDAPCSP	S835	0.000887611
Q15149	PLEC	TEFADMLSGNAGGFRSRSSSVGSSSSYPISP	S4245	0.00094889
Q96RL7	VPS13A	TSQISQKIIPLLELPSVSEDDSEEEFFDAPC	S833	0.00108253
Q13501	SQSTM1	KIALESEGRPEEQMESDNCSGGDDDWTHLSS	S328	0.00133266
Q8TDJ6	DMXL2	LDDLVKVGSVLDSRVSVDSNLFVYSKSDALL	S1140	0.00166566
Q8TDJ6	DMXL2	LVKVGSVLDSRVSVDSNLFVYSKSDALLSKD	S1143	0.00166566
P17812	CTPS1	GCRLSPRDTYSDRSGSSSPDSEITELKFPSI	S573	0.00184283
Q8WVB6	CHTF18	AEASARVENSPQVDGSPPGLEGLLGGIGEKG	S871	0.00247982
Q7Z7F0	KHDC4	KTTEKGFGLVAYAADSSDEEEEHGGHKNASS	S571	0.00248775
Q7Z7F0	KHDC4	TTEKGFGLVAYAADSSDEEEEHGGHKNASSF	S572	0.00248775
Q96PC5	MIA2	AFLSPPTLLEGPLRLSPLLPGGGGRGSRGPG	S1156	0.0026924
O15027	SEC16A	LERAQQELVPPQQQASPPQLPKAMFSELSNP	S1069	0.00277727
Q9H4A3	WNK1	NLSQSLSNSFNSSYMSSDNESDIEDEDLKLE	S2060	0.00337594
Q99613	EIF3C	MSRFFTTGSDSESESSLSGEELVT	S9	0.00350035
Q5H9R7	PPP6R3	RNTVDLVTTCHIHSSSDDEIDFKETGFSQDS	S525	0.00372336
Q08357	SLC20A2	SRVSDESLSKVQEAESPVFKELPGAKANDDS	S268	0.0037803
Q15366	PCBP2	CVKQICVVMLETLSQSPPKGVTIPYRPKPSS	S173	0.00430308
Q9HAW4	CLSPN	TGRGTSFFPTAGGFRSPSPGLFRASLVSSAS	S808	0.00447175
Q9HAW4	CLSPN	RGTSFFPTAGGFRSPSPGLFRASLVSSASKS	S810	0.00447175
Q01082	SPTBN1	AQTLPTSVVTITSESSPGKREKDKEKDKEKR	S2341	0.00463749
P31751	AKT2	TRYFDDEFTAQSITITPPDRYDSLGLLELDQ	T451	0.00467195
Q9UPP1	PHF8	VREPGEVEFDIEEDYTTDEDMVEGVEGKLGN	T705	0.00502437
Q9UPP1	PHF8	REPGEVEFDIEEDYTTDEDMVEGVEGKLGNG	T706	0.00502437
Q13443	ADAM9	PSRQPGSVPRHVSPVTPPREVPIYANRFAVP	T761	0.00518744
Q9H6T3	RPAP3	DRILDELDKDDSTHESLSQESESEEDGIHVD	S114	0.00540388
Q8IX21	SLF2	GRGIKSPIRIGEEDSTDDEDGLLEEHKEFLK	T711	0.00543304
Q01804	OTUD4	ELDTLEVADEDNSEISDSEDDSCKSKTAAAA	S202	0.00565951
Q9NQ55	PPAN	RLQDISELLATGAGLSESEAEPDGDHNITEL	S238	0.00708629
Q9NQ55	PPAN	QDISELLATGAGLSESEAEPDGDHNITELPQ	S240	0.00708629
Q9H2P0	ADNP	HLTEEPTKLMHNASDSEVDQDDVVEWKDGAS	S955	0.0071987
Q93008	USP9X	ILAIEGTGSDVDDDMSGDEKQDNESNVDPRD	S1600	0.00731272
P04049	RAF1	SPSSEGSLSQRQRSTSTPNVHMVSTTLPVDS	S259	0.00738527
Q96RL7	VPS13A	KIIPLLELPSVSEDDSEEEFFDAPCSPLEEP	S839	0.00803623
Q9NSY1	BMP2K	STPFQPFLTSTSKSESNEDLFGLVPFDEITG	S949	0.00818774
Q9UDY2	TJP2	SEIEDISEIESNRSFSPEERRHQYSDYDYHS	S392	0.00880686
Q709C8	VPS13C	TKGLLGTSLLLDTVESESDDEYFDAEDGEPQ	S872	0.00882889
Q709C8	VPS13C	GLLGTSLLLDTVESESDDEYFDAEDGEPQTC	S874	0.00882889
Q9HC35	EML4	MDGFAGSLDDSISAASTSDVQDRLSALE	S13	0.00908314
Q9UDY2	TJP2	SQQTLINIPSLNDSDSEIEDISEIESNRSFS	S377	0.00942095
Q96PC5	MIA2	PSPLGWPSSETRAFLSPPTLLEGPLRLSPLL	S1144	0.00982068
Q92766	RREB1	TQDEVAGAPADHHGPSDEEQGSPPEDKLLRA	S1219	0.0100667
O75717	WDHD1	RVEKDYNDLFDGDDMSNAGDFLNDNAVEIPS	S333	0.0102684
O00712	NFIB	YGLNIIGEPFLQAETSN	S308	0.0105737
Q4G0J3	LARP7	KEASEASKENRDIEISTEEEKDTGDLKDSSL	S337	0.0107176
Q4G0J3	LARP7	EASEASKENRDIEISTEEEKDTGDLKDSSLL	T338	0.0107176
Q12923	PTPN13	TVRTSTTPRKKEARYSDGSIALDIFGPQKMD	S345	0.0111624
Q13470	TNK1	QRRNMPLERMKGISRSLESVLSLGPRPTGGG	S502	0.0112603
Q9HAW4	CLSPN	PGRMRKFRWKNIDDASQMDLFHRDSDDDQTE	S1147	0.011625
Q5H9R7	PPP6R3	KRNTVDLVTTCHIHSSSDDEIDFKETGFSQD	S524	0.0118951
Q15262	PTPRK	SRLLDVPRYLCEGTESPYQTGQLHPAIRVAD	S856	0.0125489
Q15262	PTPRK	DVPRYLCEGTESPYQTGQLHPAIRVADLLQH	T860	0.0125489
P49790	NUP153	PAEILKEGSVLDILKSPGFASPKIDSVAAQP	S614	0.0128308
P49790	NUP153	KEGSVLDILKSPGFASPKIDSVAAQPTATSP	S619	0.0128308
Q13428	TCOF1	TPSRTETLVEETAAESSEDDVVAPSQSLLSG	S1226	0.0131358
Q12802	AKAP13	TDSLNKISKVNESTESLTDEGVGTDMNEGQL	S1945	0.0137149
Q5HYI7	MTX3	KLTPAEEENNSFQRLSP	S311	0.0140219
P58107	EPPK1	ERLSKVSFRGLRRQVSASELHTSGILGPETL	S2718	0.0145642
Q15583	TGIF1	CKSGPSTNTQSGLFNTPPPTPPDLNQDFSGF	T235	0.014796
Q15583	TGIF1	PSTNTQSGLFNTPPPTPPDLNQDFSGFQLLV	T239	0.014796
Q8N3U4	STAG2	APEIPTDFNLLQESETHFSSDTDFEDIEGKN	T19	0.01534
P04183	TK1	VAARKLFAPQQILQCSPAN	S231	0.0158121
Q14684	RRP1B	SEGSSISQLSFAEDISADEDDQILSQGKHKK	S350	0.0158379
Q13177	PAK2	VLKFYDSNTVKQKYLSFTPPEKDGFPSGTPA	S141	0.0159235
Q13177	PAK2	QKYLSFTPPEKDGFPSGTPALNAKGTEAPAV	S152	0.0159235
P50747	HLCS	ENIPDLPYDYSSSLESVADETSPEREGRRVN	S141	0.016341
Q9P0V3	SH3BP4	PVRRDNPFFRSKRSYSLSELSVLQAKSDAPT	S246	0.0164184
Q9P0V3	SH3BP4	NPFFRSKRSYSLSELSVLQAKSDAPTSSSFF	S251	0.0164184
Q5SNT2	TMEM201	DSGYLFSGSRPPSQVSRSGEFPVSDYFSLLS	S480	0.0167778
Q13428	TCOF1	PSRTETLVEETAAESSEDDVVAPSQSLLSGY	S1227	0.0170435
P46013	MKI67	ETPVQKLDLLGNLPGSKRQPQTPKEKAEALE	S2420	0.0173355
P46013	MKI67	LDLLGNLPGSKRQPQTPKEKAEALEDLVGFK	T2426	0.0173355
O00629	KPNA4	CEDSDIDGDYRVQNTSLEAIVQNASSDNQGI	S72	0.0173775
Q09666	AHNAK	WTREVFSSCSSEVVLSGDDEEYQRIYTTKIK	S115	0.0175208
Q9H2P0	ADNP	TIHLTEEPTKLMHNASDSEVDQDDVVEWKDG	S953	0.0180324
Q13501	SQSTM1	HLSSKEVDPSTGELQSLQMPESEGPSSLDPS	S355	0.0185224
Q04721	NOTCH2	TPLMLASLRGGSSDLSDEDEDAEDSSANIIT	S1845	0.0192978
Q9C0C2	TNKS1BP1	SRDAELQDQEFGKRDSLGTYSSRDVSLGDWE	S872	0.0199098
Q9UHB6	LIMA1	SLEMENENLVENGADSDEDDNSFLKQQSPQE	S686	0.0200412
Q9BQG0	MYBBP1A	KARLSLVIRSPSLLQSGAKKKAQVRKAGKP	S1314	0.0200576
Q14980	NUMA1	MTKKLDVEEPDSANSSFYSTRSAPASQASLR	S1834	0.0207471
P05386	RPLP1	AAPAEEKKVEAKKEESEESDDDMGFGLFD	S101	0.0208957
P05386	RPLP1	AEEKKVEAKKEESEESDDDMGFGLFD	S104	0.0208957
Q15434	RBMS2	PYNITPNRMLAQSALSPYLSSPVSSYQRVTQ	S280	0.021101
Q5TKA1	LIN9	PLQSPIIDNDPLLGQSPWRSKISGSDTETLG	S321	0.021279
Q12923	PTPN13	TSTTPRKKEARYSDGSIALDIFGPQKMDPIY	S348	0.0213946
Q09666	AHNAK	KGPEVDIKGPKVDIDTPDINIEGSEGKFKGP	T3716	0.0215405
Q6P996	PDXDC1	GQKPFKRSLRGSDALSETSSVSHIEDLEKVE	S718	0.0216781
Q6P996	PDXDC1	PFKRSLRGSDALSETSSVSHIEDLEKVERLS	S721	0.0216781
Q6P996	PDXDC1	FKRSLRGSDALSETSSVSHIEDLEKVERLSS	S722	0.0216781
Q6P996	PDXDC1	RSLRGSDALSETSSVSHIEDLEKVERLSSGP	S724	0.0216781
P25440	BRD2	ADTTTPTPTAILAPGSPASPPGSLEPKAARL	S298	0.0218063
P25440	BRD2	TTPTPTAILAPGSPASPPGSLEPKAARLPPM	S301	0.0218063
Q5QJE6	DNTTIP2	PKVTPTKESYTEEIVSEAESHVSGISRIVLP	S141	0.0222525
Q5QJE6	DNTTIP2	PTKESYTEEIVSEAESHVSGISRIVLPTEKT	S145	0.0222525
Q5QJE6	DNTTIP2	ESYTEEIVSEAESHVSGISRIVLPTEKTTGA	S148	0.0222525
Q13428	TCOF1	TLGPTPSRTETLVEETAAESSEDDVVAPSQS	T1222	0.0223967
Q5T1M5	FKBP15	GSDGHSVSSRDSAAPSPIPGADNLSADPVVS	S311	0.0224115
O43290	SART1	EVVVRADDLLPLGDQTQDGDFGSRLRGRGRR	T430	0.0225243
P11388	TOP2A	EKKNKKKIKNENTEGSPQEDGVELEGLKQRL	S1247	0.0225628
Q9H4A3	WNK1	LSQSLSNSFNSSYMSSDNESDIEDEDLKLEL	S2061	0.0226369
Q14978	NOLC1	RGGSISVQVNSIKFDSE	S698	0.0227325
O43166	SIPA1L1	FKFHALSSPQSPFPSTPTSRRALHRTLSDES	T1573	0.0236543
Q5TAQ9	DCAF8	RRRVQRKRANRDQDSSDDERALEDWVSSETS	S130	0.023763
Q6WKZ4	RAB11FIP1	RSEKDTAAVVSRQGSSLNLFEDVQITEPEAE	S501	0.0237926
Q9UPN4	CEP131	PRPTEPTDFLMLFEGSPSGKKRPASLSTAPS	S105	0.0245082
Q9UJX2	CDC23	LPASLSANNTPTRRVSPLNLSSVTP	S588	0.0250594
P50548	ERF	PISEGESEEVEVTDISDEDEEDGEVFKTPRA	S444	0.0252319
P50548	ERF	KVEPISEGESEEVEVTDISDEDEEDGEVFKT	T441	0.0252319
Q5T8D3	ACBD5	KTVNGKAESSDSGAESEEEEAQEEVKGAEQS	S191	0.025824
Q9UER7	DAXX	TSVATQCDPEEIIVLSDSD	S737	0.0261801
Q9UER7	DAXX	VATQCDPEEIIVLSDSD	S739	0.0261801
P11388	TOP2A	AKSVRAKKPIKYLEESDEDDLF	S1525	0.0273453
Q8IVT2	MISP	SEGPQPGLRRALSSDSILSPAPDARAADPAP	S397	0.0274534
Q9UPT8	ZC3H4	QDRENEEGDTGNWYSSDEDEGGSSVTSILKT	S808	0.0285776
Q9UDY2	TJP2	RDSQQTLINIPSLNDSDSEIEDISEIESNRS	S375	0.029572
Q92558	WASF1	NDVATILSRRIAVEYSDSEDDSEFDEVDWLE	S544	0.0297277
Q6PJG2	MIDEAS	KSAHRTLLRTNSAEVTPPVLSVMGEATPVSI	T704	0.0297604
Q6PJG2	MIDEAS	SAEVTPPVLSVMGEATPVSIEPRINVGSRFQ	T715	0.0297604
Q8TEW0	PARD3	RISHSLYSGIEGLDESPSRNAALSRIMGESG	S728	0.0300994
Q86UU0	BCL9L	PLKSPQVLGSSLSVRSPTGSPSRLKSPSMAV	S987	0.0302904
P52948	NUP98	IKKLVLKNLNNSNLFSPVNRDSENLASPSEY	S612	0.0306721
O75396	SEC22B	TKKLYIDSCARRNLGSINTELQDVQRIMVAN	S137	0.0307101
Q02880	TOP2B	KTTSKKPKKTSFDQDSDVDIFPSDFPTEPPS	S1581	0.0307188
O14950	MYL12B	KAKTKTTKKRPQRATSNVFAMFDQSQIQEFK	S20	0.0309256
O94888	UBXN7	DGLSSSPPKKCARSESLIDASEDSQLEAAIR	S280	0.0317691
O94888	UBXN7	KKCARSESLIDASEDSQLEAAIRASLQETHF	S288	0.0317691
Q641Q2	WASHC2A	GGKAKSPMFPALGEASSDDDLFQSAKPKPAK	S1179	0.0318087
O75821	EIF3G	TSELLKGIPLATGDTSPEPELLPGAPLPPPK	S42	0.0323214
O75821	EIF3G	VTSELLKGIPLATGDTSPEPELLPGAPLPPP	T41	0.0323214
Q13439	GOLGA4	GDTQSFAQKLQLRVPSVESLFRSPIKESLFR	S93	0.0325649
Q92766	RREB1	GAPADHHGPSDEEQGSPPEDKLLRAKRNSYT	S1225	0.0326689
Q96T23	RSF1	IPLKKREIKLSDDFDSPVKGPLCKSVTPTKE	S397	0.0328059
Q9ULS5	TMCC3	DMNTLSLPLNIRRGGSDTNLNFDVPDGILDF	S46	0.0328322
Q9C0C2	TNKS1BP1	SRDAELQDQEFGKRDSLGTYSSRDVSLGDWE	S872	0.0335165
Q9BUA3	SPINDOC	GRPMTKNLDPDPEPPSPDSPTETFAAPAEVR	S248	0.035629
Q9BUA3	SPINDOC	MTKNLDPDPEPPSPDSPTETFAAPAEVRHFT	S251	0.035629
O75822	EIF3J	MAAAAAAAGDSDSWDADAFSVEDPVRKV	S13	0.0358707
Q6PD62	CTR9	RSKKGGEFDEFVNDDTDDDLPISKKKKRRKG	T925	0.0362065
Q14669	TRIP12	GSPSLQHSRDDSLDLSPQGRLSDVLKRKRLP	S1024	0.0368317
Q14669	TRIP12	HSRDDSLDLSPQGRLSDVLKRKRLPKRGPRR	S1030	0.0370792
P52292	KPNA2	KAKKDDQMLKRRNVSSFPDDATSPLQENRNN	S55	0.0371211
Q9Y3F4	STRAP	IGFPETTEEELEEIASENSDCIFPSAPDVKA	S335	0.0372069
Q9Y3F4	STRAP	PETTEEELEEIASENSDCIFPSAPDVKA	S338	0.0372069
Q9H4L7	SMARCAD1	TVQEKTFNKDTVIIVSEPSEDEESQGLPTMA	S124	0.037744
Q9H4L7	SMARCAD1	EKTFNKDTVIIVSEPSEDEESQGLPTMARRN	S127	0.037744
Q9H4L7	SMARCAD1	KDTVIIVSEPSEDEESQGLPTMARRNDDISE	S132	0.037744
Q86YR5	GPSM1	DVRVHVPRTSIPRAPSSDEECFFDLLTKFQS	S492	0.0380323
Q15678	PTPN14	IINTHAYNQPEDLVYSQPEMRERHPYTVPYG	S486	0.0382559
Q6P0N0	MIS18BP1	NTSNIPVILEPETEESENEFYIKQKKARPSV	S824	0.0387006
Q6P0N0	MIS18BP1	STRNTSNIPVILEPETEESENEFYIKQKKAR	T821	0.0387006
P31350	RRM2	RVPLAPITDPQQLQLSPLKGLSLVDKENTPP	S20	0.0389208
O95049	TJP3	PRESSYDIYRVPSSQSMEDRGYSPDTRVVRF	S371	0.0393499
P78316	NOP14	GQSLADIEKHNDIVDSDSDAEDRGTLSAELT	S146	0.0409806
P78316	NOP14	SLADIEKHNDIVDSDSDAEDRGTLSAELTAA	S148	0.0409806
Q14161	GIT2	LETTASKTNRQKSLDSDLSDGPVTVQEFMEV	S418	0.0418197
P31323	PRKAR2B	GTPSKGVNFAEEPMQSDSEDGEEEEAAPADA	S83	0.0434979
P31323	PRKAR2B	PSKGVNFAEEPMQSDSEDGEEEEAAPADAGA	S85	0.0434979
Q52LW3	ARHGAP29	RETKSFENVSVESVDSSSEKGNFSPLELDNV	S182	0.0436561
Q8WWI1	LMO7	QKEVAATEEDVTRLPSPTSPFSSLSQDQAAT	S988	0.0464324
Q12888	TP53BP1	DKLASRSKLPDGPTGSSEEEEEFLEIPPFNK	S1758	0.0464746
Q12888	TP53BP1	KLASRSKLPDGPTGSSEEEEEFLEIPPFNKQ	S1759	0.0464746
Q9NQT8	KIF13B	RLGAPEARRSATLSGSATNLASLTAALAKAD	S1797	0.0465199
Q01831	XPC	KKAHHLKRGATMNEDSNEEEEESENDWEEVE	S122	0.0469474
Q13330	MTA1	SSLTPAKVAPVINNGSPTILGKRSYEQHNGV	S576	0.0471303
Q0JRZ9	FCHO2	ASLDELKVSIGNITLSPAISRHSPVQMNRNL	S387	0.0479516
Q9UKI2	CDC42EP3	PTPCELIKGKTKSEESLSDLTGSLLSLQLDL	S223	0.0481021
Q07157	TJP1	PYSPQAQPQPIHRIDSPGFKPASQQVYRKDP	S912	0.0494547
Q8NCF5	NFATC2IP	SRGTLDVVSVDLVTDSDEEILEVATARGAAD	S54	0.0499041
Q8NCF5	NFATC2IP	SPSRGTLDVVSVDLVTDSDEEILEVATARGA	T52	0.0499041
O00567	NOP56	KPKKKKSFSKEELMSSDLEETAGSTSIPKRK	S520	0.0500715
Q9H7P9	PLEKHG2	PKSKPVLEPLTPPLGSPRPRDARSFTPGRRN	S450	0.0503748
Q9H7P9	PLEKHG2	SLHCAPKSKPVLEPLTPPLGSPRPRDARSFT	T445	0.0503748
Q641Q2	WASHC2A	GKAKSPMFPALGEASSDDDLFQSAKPKPAKK	S1180	0.051046
Q9BUJ2	HNRNPUL1	RKKRNYILDQTNVYGSAQRRKMRPFEGFQRK	S512	0.0515844
Q96RS0	TGS1	GTAESHDSKGIGLDESELDSEAELMRSMGLP	S85	0.05262
Q96RS0	TGS1	SHDSKGIGLDESELDSEAELMRSMGLPLQFG	S89	0.05262
Q86UU1	PHLDB1	SSGDLRVPVTRERKNSITEISDNEDDLLEYH	S578	0.0534831
Q86UU1	PHLDB1	RVPVTRERKNSITEISDNEDDLLEYHRRQRQ	S583	0.0534831
Q9UN86	G3BP2	VHNDMFRYEDEVFGDSEPELDEESEDEVEEE	S141	0.0535875
Q9UN86	G3BP2	EDEVFGDSEPELDEESEDEVEEEQEERQPSP	S149	0.0535875
O43379	WDR62	SLPEGPSVPSSSLPQTPEQEKFLRHHFETLT	T1053	0.0546341
Q9UIG0	BAZ1B	RLCLRRSDVQEESEGSDTDDNKDSAAFEDNE	S708	0.055332
Q9BUJ2	HNRNPUL1	RGRGYFEHREDRRGRSPQPPAEEDEDDFDDT	S194	0.0556001
P22059	OSBP	VGSGKDQCCSGKGDMSDEDDENEFFDAPEII	S351	0.0566013
P51003	PAPOLA	SLDLSMDSDNSMSVPSPTSATKTSPLNSSGS	S537	0.0568
Q7Z406	MYH14	TRTVRQVFRLEEGVASDEEAEEAQPGSGPSP	S1969	0.0568692
Q96PE2	ARHGEF17	LRDGGFEPEKSRQRKSLSNPDIASETLTLLS	S461	0.0570981
Q96PE2	ARHGEF17	DGGFEPEKSRQRKSLSNPDIASETLTLLSFL	S463	0.0570981
P21127	CDK11B	EKMEERDLLSDLQDISDSERKTSSAESSSAE	S283	0.0576571
P29590	PML	RSSPEQPRPSTSKAVSPPHLDGPPSPRSPVI	S518	0.0580673
P29590	PML	STSKAVSPPHLDGPPSPRSPVIGSEVFLPNS	S527	0.0580673
P29590	PML	KAVSPPHLDGPPSPRSPVIGSEVFLPNSNHV	S530	0.0580673
Q99501	GAS2L1	PRARSPAAPRLSRVSSPSPELGTTPASIFRT	S490	0.0585779
Q99501	GAS2L1	ARSPAAPRLSRVSSPSPELGTTPASIFRTPL	S492	0.0585779
Q15149	PLEC	RTGSRTGSRAGSRRGSFDATGSGFSMTFSSS	S4505	0.0585947
Q02880	TOP2B	PSYSQKSEDDSAKFDSNEEDSASVFSPSFGL	S1466	0.0604765
Q9ULX6	AKAP8L	PDSKATRTDCSDNSDSDNDEGTEGEATEGLE	S302	0.0625532
Q3YEC7	RABL6	ARDEKKVGAKAAQQDSDSDGEALGGNPMVAG	S425	0.0630791
Q3YEC7	RABL6	DEKKVGAKAAQQDSDSDGEALGGNPMVAGFQ	S427	0.0630791
O75717	WDHD1	GRPRQRSHILEDDENSVDISMLKTGSSLLKE	S383	0.0639034
P25054	APC	LMANRPAKYKDANIMSPGSSLPSLHVRKQKA	S744	0.0642819
P25054	APC	RPAKYKDANIMSPGSSLPSLHVRKQKALEAE	S748	0.0642819
Q5T4S7	UBR4	SHLSVDGEERAIEVDSDWVEELAVEEEDSQA	S1634	0.0644972
P46100	ATRX	NKLPKSKQSETVDQNSDSDEMLAILKEVSRM	S729	0.0650056
Q6WKZ4	RAB11FIP1	RRSEKDTAAVVSRQGSSLNLFEDVQITEPEA	S500	0.0662413
Q14980	NUMA1	QRLPPKVESLESLYFTPIPARSQAPLESSLD	T1776	0.0675164
Q9BQG0	MYBBP1A	SALARKKARLSLVIRSPSLLQSGAKKKAQVR	S1308	0.0677725
Q5QJE6	DNTTIP2	PKVTPTKESYTEEIVSEAESHVSGISRIVLP	S141	0.0677927
Q5QJE6	DNTTIP2	PTKESYTEEIVSEAESHVSGISRIVLPTEKT	S145	0.0677927
O43815	STRN	VLDNFKFLESAAADFSDEDEDDDVDGREKSV	S245	0.0680768
P49790	NUP153	SSPLADAKRIPSIVSSPLNSPLDRSGIDITD	S334	0.0690886
P49790	NUP153	ADAKRIPSIVSSPLNSPLDRSGIDITDFQAK	S338	0.0690886
Q5FWE3	PRRT3	VVEAPDGAAAAASGSSLDSFSRGSLKISWNP	S903	0.0691586
Q6ZN28	MACC1	KEDPFLFCREIENGNSFDSSGDELDVHQLLR	S112	0.0694462
P25205	MCM3	QPDAKDGDSYDPYDFSDTEEEMPQVHTPKTA	S711	0.0699855
P25205	MCM3	PYDFSDTEEEMPQVHTPKTADSQETKESQKV	T722	0.0699855
Q96N67	DOCK7	DGNSYQDDQDDLKRRSMSIDDTPRGSWACSI	S180	0.070158
O95490	ADGRL2	AGHQLQMCYQISRGNSDGYIIPINKEGCIPE	S1374	0.0710549
Q9UPN9	TRIM33	PEFEQEEDDGEVTEDSDEDFIQPRRKRLKSD	S1105	0.0711582
Q9UPN9	TRIM33	APLPEFEQEEDDGEVTEDSDEDFIQPRRKRL	T1102	0.0711582
Q16204	CCDC6	RILQEKLDQPVSAPPSPRDISMEIDSPENMM	S244	0.072054
Q7Z4S6	KIF21A	DGQISDTGDLGEDIASN	S1673	0.0721048
O60271	SPAG9	KAFDRNTESLFEELSSAGSGLIGDVDEGADL	S374	0.0726594
O60271	SPAG9	DRNTESLFEELSSAGSGLIGDVDEGADLLGM	S377	0.0726594
Q14980	NUMA1	EPASPISQRLPPKVESLESLYFTPIPARSQA	S1769	0.0727942
Q92621	NUP205	LFASRTLFKSRRLQDSFASETNLDFRSGLAI	S1939	0.0733009
Q92621	NUP205	SRTLFKSRRLQDSFASETNLDFRSGLAIVSQ	S1942	0.0733009
Q7Z2W4	ZC3HAV1	AYRARSKSRDRFFQGSQEFLASASASAERSC	S257	0.0737955
Q7Z6Z7	HUWE1	RESQLAHIKDEPPPLSPAPLTPATPSSLDPF	S3919	0.0739662
Q7Z6Z7	HUWE1	AHIKDEPPPLSPAPLTPATPSSLDPFFSREP	T3924	0.0739662
Q7Z6Z7	HUWE1	KDEPPPLSPAPLTPATPSSLDPFFSREPSSM	T3927	0.0739662
P05387	RPLP2	RYVASYLLAALGGNSSPSAKDIKKILDSVGI	S17	0.0740738
Q9BTX1	NDC1	MNRMAGIFDVNTCYGSPQSPQLIRRGPRLWT	S471	0.0746459
Q9BTX1	NDC1	MAGIFDVNTCYGSPQSPQLIRRGPRLWTSAS	S474	0.0746459
Q5SW79	CEP170	QMLWERTEEDSKSIKSDVPVYLKRLKGNKHD	S359	0.0753185
P54259	ATN1	KKTKTEQELPRPQSPSDLDSLDGRSLNDDGS	S103	0.075666
Q14147	DHX34	RRRKVLRLQEEQDGGSSDEDRAGPAPPGASD	S749	0.0763181
Q14147	DHX34	RRKVLRLQEEQDGGSSDEDRAGPAPPGASDG	S750	0.0763181
Q9Y5B6	PAXBP1	AREQTGKMADHLEGLSSDDEETSTDITNFNL	S557	0.0763405
Q9Y5B6	PAXBP1	REQTGKMADHLEGLSSDDEETSTDITNFNLE	S558	0.0763405
A0FGR8	ESYT2	LLASPGHISVKEPTPSIASDISLPIATQELR	S755	0.0765887
A0FGR8	ESYT2	SPGHISVKEPTPSIASDISLPIATQELRQRL	S758	0.0765887
A0FGR8	ESYT2	HISVKEPTPSIASDISLPIATQELRQRLRQL	S761	0.0765887
Q99733	NAP1L4	MADHSFSDGVPSDSVEAAKNASNTEKL	S12	0.0772515
Q9NRY4	ARHGAP35	SPRAGSPLCNSNLQDSEEDIEPSYSLFREDT	S985	0.0773769
Q9BQK8	LPIN3	RRRKPKQKEDAVATDSSPEELEAGAESELSL	S161	0.0774202
Q9BQK8	LPIN3	RRKPKQKEDAVATDSSPEELEAGAESELSLP	S162	0.0774202
Q9BQK8	LPIN3	RRRRRKPKQKEDAVATDSSPEELEAGAESEL	T159	0.0774202
P36871	PGM1	IIRKIKAIGGIILTASHNPGGPNGDFGIKFN	S117	0.0775547
Q9H334	FOXP1	LLLQQQQQQQVSGLKSPKRNDKQPALQVPVS	S83	0.0778294
O76021	RSL1D1	KKRGRGKAQVKATNESEDEIPQLVPIGKKTP	S361	0.0784268
Q9HCK8	CHD8	TRHFSTLKDDDLVEFSDLESEDDERPRSRRH	S1420	0.0784738
Q9HCK8	CHD8	STLKDDDLVEFSDLESEDDERPRSRRHDRHH	S1424	0.0784738
Q15398	DLGAP5	LFDNKSLTTECHLLDSPGLNCSNPFTQLERR	S806	0.0791502
Q15398	DLGAP5	LTTECHLLDSPGLNCSNPFTQLERRHQEHAR	S812	0.0791502
Q96Q42	ALS2	GGSRRLSLPGLLSQVSPRLLRKAARVKTRTV	S492	0.0791714
P20042	EIF2S2	DIDEAEEGVKDLKIESDVQEPTEPEDDLDIM	S105	0.0792095
P20042	EIF2S2	EGVKDLKIESDVQEPTEPEDDLDIMLGNKKK	T111	0.0792095
O75475	PSIP1	LVGEGDSVITQVLNKSLAEQRQHEEANKTKD	S443	0.0801972
Q14161	GIT2	DTDLETTASKTNRQKSLDSDLSDGPVTVQEF	S415	0.0805657
Q86WB0	ZC3HC1	ESPRRMMTRSQDATFSPGSEQAEKSPGPIVS	S335	0.0807391
Q86U86	PBRM1	EEDAALAAARYEEGESEAESITSFMDVSNPF	S371	0.0810537
Q86U86	PBRM1	ALAAARYEEGESEAESITSFMDVSNPFYQLY	S375	0.0810537
Q6ZN28	MACC1	FLFCREIENGNSFDSSGDELDVHQLLRQTSS	S116	0.0811184
Q01831	XPC	RGATMNEDSNEEEEESENDWEEVEELSEPVL	S129	0.0811283
Q13435	SF3B2	EEEEMETDARSSLGQSASETEEDTVSVSKKE	S307	0.0811404
Q13435	SF3B2	EEMETDARSSLGQSASETEEDTVSVSKKEKN	S309	0.0811404
Q96CP6	GRAMD1A	VIALSDITSSGAADRSQEPSPVGSRRGHVTP	S263	0.0823545
Q96CP6	GRAMD1A	SDITSSGAADRSQEPSPVGSRRGHVTPNLSR	S267	0.0823545
Q08357	SLC20A2	KITGKLQKEGALSRVSDESLSKVQEAESPVF	S256	0.0828491
P49792	RANBP2	ADTLKLPPTFFCGVCSDTDEDNGNGEDFQSE	S2741	0.0839939
O75122	CLASP2	RLSSSVSAMRVLNTGSDVEEAVADALKKPAR	S596	0.0845335
Q08174	PCDH1	YRSNSPLPSIQLQPQSPSASKKHQVVQDLPP	S984	0.0864939
P11137	MAP2	GRSSVASPRRLSNVSSSGSINLLESPQLATL	S1799	0.086779
Q9UPT8	ZC3H4	TLFGTVKQTPKTGSGSPFAGNSPAREGEQDA	S1269	0.0871464
Q9UPT8	ZC3H4	KQTPKTGSGSPFAGNSPAREGEQDAASLKDV	S1275	0.0871464
Q9BQG0	MYBBP1A	LMTVLQAGKALGGEDSENEEELGDEAMMALD	S775	0.0871951
Q09666	AHNAK	VDVETQSGKTVIRLPSGSGAASPTGSAVDIR	S210	0.0876136
P05783	KRT18	LEDGEDFNLGDALDSSNSMQTIQKTTTRRIV	S399	0.0880199
O94888	UBXN7	KKCARSESLIDASEDSQLEAAIRASLQETHF	S288	0.0886615
Q15029	EFTUD2	DLYDEFGNYIGPELDSDEDDDELGRETKDLD	S19	0.0893918
Q13596	SNX1	PFPGLEPESEGAAGGSEPEAGDSDTEGEDIF	S32	0.089844
Q13596	SNX1	ESEGAAGGSEPEAGDSDTEGEDIFTGAAVVS	S39	0.089844
Q13596	SNX1	EGAAGGSEPEAGDSDTEGEDIFTGAAVVSKH	T41	0.089844
Q99549	MPHOSPH8	EDNDAAARGAEAFGDSEEDGEDVFEVEKILD	S51	0.0900857
Q02880	TOP2B	LRRAAAERPKYTFDFSEEEDDDADDDDDDNN	S1375	0.0901229
O76094	SRP72	TAGASSELDASKTVSSPPTSPRPGSAATVSA	S621	0.0907361
O76094	SRP72	SSELDASKTVSSPPTSPRPGSAATVSASTSN	S625	0.0907361
Q96GY3	LIN37	RAWMRNSPSVRERECSPSSPLPPLPEDEEGS	S135	0.091184
Q9P0K7	RAI14	PTQLSDVSSPRSITSTPLSGKESVFFAEPPF	T297	0.0922764
Q9H4L7	SMARCAD1	SYFKNQRGIQYIDLSSDSEDVVSPNCSNTVQ	S96	0.0925148
Q86YP4	GATAD2A	MRTSHSDMKSERRPPSPDVIVLSDNEQPSSP	S100	0.0930066
Q86YP4	GATAD2A	PSPDVIVLSDNEQPSSPRVNGLTTVALKETS	S114	0.0930066
P49736	MCM2	EGLALDDEDVEELTASQREAAERAMRQRDRE	S108	0.0936381
O75052	NOS1AP	VQELELKLSGQNAMGSQDSLLEITFRSGALP	S371	0.0944956
Q15021	NCAPD2	KPSTGSRYQPLASTASDNDFVTPEPRRTTRR	S1333	0.0953001
Q15149	PLEC	FDATGSGFSMTFSSSSYSSSGYGRRYASGSS	S4521	0.0955413
O75448	MED24	MRLLSSNEDDANILSSPTDRSMSSSLSASQL	S873	0.0957628
O94880	PHF14	VLSRNSADDEELTNDSLTLSQSKSNEDSLIL	S290	0.0960933
Q12888	TP53BP1	VCIDLTCDSGSQAVPSPATRSEALSSVLDQE	S630	0.0963035
Q6P5R6	RPL22L1	TYELRYFQISQDEDESESED	S118	0.0966267
Q6ZN28	MACC1	PFLFCREIENGNSFDSSGDELDVHQLLRQTS	S115	0.0971721
Q9H0B6	KLC2	GTPQEPPNPRMKRASSLNFLNKSVEEPTQPG	S582	0.0972212
Q5H9R7	PPP6R3	NKRNTVDLVTTCHIHSSSDDEIDFKETGFSQ	S523	0.0972275
Q5H9R7	PPP6R3	KRNTVDLVTTCHIHSSSDDEIDFKETGFSQD	S524	0.0972275
Q5H9R7	PPP6R3	RNTVDLVTTCHIHSSSDDEIDFKETGFSQDS	S525	0.0972275
Q0JRZ9	FCHO2	TSGKLSGINEIPRPFSPPVTSNTSPPPAAPL	S488	0.0972525
Q27J81	INF2	PTSLLGVLQAEADSTSEGLEDAVHSRGARPP	S1149	0.0974894
Q5TKA1	LIN9	FFMTPPRLHYTPPLQSPIIDNDPLLGQSPWR	S309	0.0980472
Q14160	SCRIB	PEDAPAQPPTPGPAASPEQLSFRERQKYFEL	S1348	0.0985076
Q14160	SCRIB	VPTSHPPEDAPAQPPTPGPAASPEQLSFRER	T1342	0.0985076
Q5T4S7	UBR4	VDSDWVEELAVEEEDSQAEDSDEDSLCNKLC	S1647	0.0988564
Q92558	WASF1	VATILSRRIAVEYSDSEDDSEFDEVDWLE	S546	0.0991696
Q6KC79	NIPBL	TNARNKAITSLLGGGSPKNNTAAETEDDESD	S2658	0.0993274
Q8IWZ3	ANKHD1	AAAVLRTGGGGGASGSDEDEVSEVESFILDQ	S95	0.10086
Q09666	AHNAK	ASISGSKGDLKSSKASLGSLEGEAEAEASSP	S5749	0.101116
Q09666	AHNAK	SGSKGDLKSSKASLGSLEGEAEAEASSPKGK	S5752	0.101116
O94885	SASH1	RAVLLTAVELLQEYDSNSDQSGSQEKLLVDS	S699	0.10139
P07814	EPRS1	EYIPGQPPLSQSSDSSPTRNSEPAGLETPEA	S886	0.1015
Q5PRF9	SAMD4B	EWPSPEELGARAAFTTPDHAPLSPQSSVASS	T264	0.10262
Q96PE2	ARHGEF17	LRDGGFEPEKSRQRKSLSNPDIASETLTLLS	S461	0.102657
Q99549	MPHOSPH8	DIQRLSLNNDIFEANSDSDQQSETKEDTSPK	S136	0.102672
Q14166	TTLL12	MEAERGPERRPAERSSPGQTPEEGAQALAE	S15	0.102845
P49768	PSEN1	PHRSTPESRAAVQELSSSILAGEDPEERGVK	S365	0.10345
Q12888	TP53BP1	PFQAAAGPSDGLDASSPGNSFVGLRVVAKWS	S1481	0.103701
O60716	CTNND1	HRFHPEPYGLEDDQRSMGYDDLDYGMMSDYG	S288	0.103996
Q08945	SSRP1	GLKEGMNPSYDEYADSDEDQHDAYLERMKEE	S444	0.103997
P50402	EMD	MDNYADLSDTELTTLLRRYNIPH	S8	0.104424
Q6PKG0	LARP1	VPRQHYQKETESAPGSPRAVTPVPTKTEEVS	S521	0.104527
Q99549	MPHOSPH8	QRLSLNNDIFEANSDSDQQSETKEDTSPKKK	S138	0.104753
O75674	TOM1L1	SEPSAPSQDLLDLSPSPRMPRATLGELNTMN	S323	0.105106
P17096	HMGA1	TEKRGRGRPRKQPPVSPGTALVGSQKEPSEV	S36	0.105112
P17096	HMGA1	GTALVGSQKEPSEVPTPKRPRGRPKGSKNKG	T53	0.105112
O00567	NOP56	MEDPSISFSKPKKKKSFSKEELMSSDLEETA	S511	0.105375
Q14980	NUMA1	KKAAPASTKQADRRQSMAFSILNTPKKLGNS	S2047	0.105996
Q9H307	PNN	MEEETEVRESEKQQDSQPEEVMDVLEMVENV	S381	0.106117
Q08357	SLC20A2	GKLQKEGALSRVSDESLSKVQEAESPVFKEL	S259	0.10633
Q12888	TP53BP1	LKSGTAETEPVEQDSSQPSLPLVRADDPLRL	S831	0.106539
Q9Y2U5	MAP3K2	DNPTLTVMDISPPSRSPRAPTNWRLGKLLGQ	S349	0.106599
Q6PKG0	LARP1	YQKETESAPGSPRAVTPVPTKTEEVSNLKTL	T526	0.107166
Q9H0H5	RACGAP1	RQFVDGPPGPVKKTRSIGSAVDQGNESIVAK	S203	0.107699
P49768	PSEN1	RSTPESRAAVQELSSSILAGEDPEERGVKLG	S367	0.108538
Q16204	CCDC6	PISPGLSYASHTVGFTPPTSLTRAGMSYYNS	T380	0.108568
Q6WKZ4	RAB11FIP1	RRSEKDTAAVVSRQGSSLNLFEDVQITEPEA	S500	0.108652
Q8NHQ9	DDX55	LTTGKRTIKTVDLGISDLEDDC	S594	0.108868
Q06265	EXOSC9	VEVSDIGSQDAPIILSDSEEEEMIILEPDKN	S392	0.108889
Q06265	EXOSC9	VSDIGSQDAPIILSDSEEEEMIILEPDKNPK	S394	0.108889
Q9UPT8	ZC3H4	KQDRENEEGDTGNWYSSDEDEGGSSVTSILK	S807	0.109093
P11137	MAP2	ARRTTRSEPIRRAGKSGTSTPTTPGSTAITP	S1588	0.109543
Q8NDI1	EHBP1	VLNENTVSAGKDLSTSPKPSPIPSPVLGRKP	S428	0.10978
Q6P2E9	EDC4	LDGSLTMSSSGSLQASPRGLLPGLLPAPADK	S676	0.109826
P16383	GCFC2	RQARVLSGNCNHQEGTSSDDELPSAEMIDFQ	T428	0.110749
Q8WX92	NELFB	SQLGEKLEQLDHRKPSPAQAAETPALELPLP	S557	0.110929
Q6P2E9	EDC4	RPPYHLLQQRDSQDASAEQSDHDDEVASLAS	S875	0.111553
P20962	PTMS	MSEKSVEAAAELSAKDLKEK	S5	0.111899
Q86X29	LSR	HEDDWRSRPSRGPALTPIRDEEWGGHSPRSP	T453	0.111941
Q9UK58	CCNL1	DGTPALSTLGGFSPASKPSSPREVKAEEKSP	S338	0.11227
Q6PKG0	LARP1	CPEFVPRQHYQKETESAPGSPRAVTPVPTKT	S517	0.112411
Q9Y3T9	NOC2L	KDEDRKQFKDLFDLNSSEEDDTEGFSERGIL	S672	0.112428
O15027	SEC16A	ETTVSQNYRGSVSQPSTPSPPKPTGIFQTSA	S592	0.112687
P17096	HMGA1	PKKLEKEEEEGISQESSEEEQ	S102	0.112729
P17096	HMGA1	KKLEKEEEEGISQESSEEEQ	S103	0.112729
Q9UQ80	PA2G4	MSGEDEQQEQTIAEDLV	S2	0.113626
Q9NX40	OCIAD1	KFKKLENSPLGEALRSGQARRSSPPGHYYQK	S116	0.114108
Q9H832	UBE2Z	RLHNENAEMDSDSSSSGTETDLHGSLRV	S342	0.11422
Q14669	TRIP12	LVVRGYGRVREDDEDSDDDGSDEEIDESLAA	S1350	0.114516
Q14669	TRIP12	YGRVREDDEDSDDDGSDEEIDESLAAQFLNS	S1355	0.114516
Q13263	TRIM28	MALAEGPGAEGPRLASPSGSTSSGLEVVAPE	S594	0.114683
Q9P035	HACD3	RPLFLAPDFDRWLDESDAEMELRAKEEERLN	S114	0.114696
Q6P2E9	EDC4	SLELQEVEPLGLPQASPSRTRSPDVISSAST	S723	0.114757
O15164	TRIM24	ANYPRSILTSLLLNSSQSSTSEETVLRSDAP	S768	0.114817
Q07820	MCL1	GESGNNTSTDGSLPSTPPPAEEEEDELYRQS	T163	0.114859
Q9ULD2	MTUS1	LQSPRNSGSFPSPSISPR	S1268	0.114971
Q16643	DBN1	LDSHRRMAPTPIPTRSPSDSSTASTPVAEQI	S337	0.115033
P49023	PXN	VGEEEHVYSFPNKQKSAEPSPTVMSTSLGSN	S126	0.11504
P49023	PXN	EHVYSFPNKQKSAEPSPTVMSTSLGSNLSEL	S130	0.11504
P42858	HTT	SGSIVELIAGGGSSCSPVLSRKQKGKVLLGE	S432	0.115156
Q15149	PLEC	SGNAGGFRSRSSSVGSSSSYPISPAVSRTQL	S4252	0.115504
Q8WY36	BBX	NDKSTPKKTCKKRQSSESDIESVIYTIEAVA	S479	0.115532
O14979	HNRNPDL	MEDMNEYSNIEEFAEGSKINASK	S8	0.115839
P50402	EMD	GRDSAYQSITHYRPVSASRSSLDLSYYPTSS	S171	0.115854
P18583	SON	RSAASPVVSSMPERASESSSEEKDDYEIFVK	S1780	0.11587
P18583	SON	AASPVVSSMPERASESSSEEKDDYEIFVKVK	S1782	0.11587
P18583	SON	ASPVVSSMPERASESSSEEKDDYEIFVKVKD	S1783	0.11587
Q9H6T3	RPAP3	KLDVDRILDELDKDDSTHESLSQESESEEDG	S110	0.116019
Q9NX40	OCIAD1	SYVKTCQEKFKKLENSPLGEALRSGQARRSS	S108	0.116044
Q9C0C2	TNKS1BP1	GLRDLEVTCDPDSGGSQGLRGCGVGQMDWTQ	S1331	0.116476
Q9H0H5	RACGAP1	PQTPDIKVSLLGPVTTPEHQLLKTPSSSSLS	T580	0.116721
Q14676	MDC1	VQGETQPQRLLLAEDSEEEVDFLSERRMVKK	S168	0.117207
Q9ULX6	AKAP8L	DEPDSKATRTDCSDNSDSDNDEGTEGEATEG	S300	0.117414
O14617	AP3D1	VPEGLDLDAWINEPLSDSESEDERPRAVFHE	S632	0.11785
O14617	AP3D1	EGLDLDAWINEPLSDSESEDERPRAVFHEEE	S634	0.11785
O14617	AP3D1	LDLDAWINEPLSDSESEDERPRAVFHEEEQR	S636	0.11785
P42167	TMPO	VERDILKEMFPYEASTPTGISASCRRPIKGA	T355	0.11811
O94992	HEXIM1	SDDDFMEEGGEEDGGSDGMGGDGSEFLQRDF	S252	0.118167
Q9NQS3	NECTIN3	KESQIDVLQQDELDSYPDSVKKENKNPVNNL	Y466	0.118172
Q14980	NUMA1	EEMKTGDPQETLRRASMQPIQIAEGTGITTR	S1969	0.118213
Q13435	SF3B2	SGDREKDSTRSRGSDSPAADVEIEYVTEEPE	S362	0.118308
Q5T0W9	FAM83B	ENLKNQQTENLLKRRSFPLFDNSKANLDPGN	S664	0.118664
Q96E09	FAM122A	VEKSASPKRIDFIPVSPAPSPTRGIGKQCFS	S143	0.118881
Q15154	PCM1	NGKETKNRWKNNCPFSADENYRPLAKTRQQN	S960	0.119212
Q13428	TCOF1	TPSRTETLVEETAAESSEDDVVAPSQSLLSG	S1226	0.119353
Q4V328	GRIPAP1	REILREKESSAVPARSLSSSPQAQPPRPAEL	S688	0.119662
Q6P2E9	EDC4	HLLQQRDSQDASAEQSDHDDEVASLASASGG	S879	0.120046
Q9BXB4	OSBPL11	PPLKSRSFSLASSSNSPISQRRPSQNAISFF	S181	0.120503
Q9UET6	FTSJ1	HTLLAPEMEDNEMSCSP	S328	0.120515
P52565	ARHGDIA	EQLAQIAAENEEDEHSVNYKPPAQKSIQEIQ	S24	0.120679
Q8IYB3	SRRM1	APPSPVQSQSPSTNWSPAVPVKKAKSPTPSP	S781	0.120867
P11474	ESRRA	QVVGIEPLYIKAEPASPDSPKGSSETETEPP	S19	0.121529
P54105	CLNS1A	EGQATLERLEGMLSQSVSSQYNMAGVRTEDS	S195	0.12157
O43399	TPD52L2	QDINLNSPNKGLLSDSMTDVPVDTGVAARTP	S21	0.121628
Q6WCQ1	MPRIP	LKAEEQQLPPPLSPPSPSTPNHRRSQVIEKF	S292	0.122044
Q9UPP1	PHF8	GACFKDAEYIYPSLESDDDDPALKSRPKKKK	S857	0.122067
Q15365	PCBP1	QGRVMTIPYQPMPASSPVICAGGQDRCSDAA	S190	0.122316
O00418	EEF2K	GQSPRAGHDGDSDGDSDDEEGYFICPITDDP	S31	0.122346
Q16204	CCDC6	FNEMSAQGLRPRTVSSPIPYTPSPSSSRPIS	S352	0.122683
O00418	EEF2K	GVDGGQSPRAGHDGDSDGDSDDEEGYFICPI	S27	0.122889
Q9UPN7	PPP6R1	GARLGQPPGVRSGGSTDSEDEEEEDEEEEED	T668	0.12366
P55196	AFDN	QGAIYHGLATLLNQPSPMMQRISDRRGSGKP	S1107	0.123688
O94806	PRKD3	DPDHEDANRTISPSTSNNIPLMRVVQSVKHT	S395	0.123784
Q9UDY2	TJP2	TAMGADYLSCDSRLISDFEDTDGEGGAYTDN	S897	0.123849
Q9UDY2	TJP2	DYLSCDSRLISDFEDTDGEGGAYTDNELDEP	T902	0.123849
Q9UDY2	TJP2	LISDFEDTDGEGGAYTDNELDEPAEEPLVSS	T910	0.123849
Q8N163	CCAR2	DALEQAADTSRRNAETPEATTQQETDTDLPE	T484	0.124146
Q6ZRV2	FAM83H	ERKGSPTPGFSTRRGSPTTGFIEQKGSPTSA	S892	0.124263
Q9Y6X9	MORC2	GRFVVKEEKKDSNELSDSAGEEDSADLKRAQ	S777	0.124284
Q6ZRV2	FAM83H	TRRGSPTTGFIEQKGSPTSAYPERRGSPVPP	S903	0.124469
Q9UPN7	PPP6R1	RLGQPPGVRSGGSTDSEDEEEEDEEEEEDEE	S670	0.124489
Q13263	TRIM28	EGPGAEGPRLASPSGSTSSGLEVVAPEGTSA	S598	0.124957
P20962	PTMS	MSEKSVEAAAELSAKDL	S2	0.125056
Q96N67	DOCK7	RPASLNLNRSRSLSNSNPDISGTPTSPDDEV	S900	0.125863
Q9Y6X9	MORC2	FVVKEEKKDSNELSDSAGEEDSADLKRAQKD	S779	0.126219
Q6WCQ1	MPRIP	KQDLKAEEQQLPPPLSPPSPSTPNHRRSQVI	S289	0.126371
O60841	EIF5B	MGKKQKNKSEDSTKDDIDLDALAAEIE	S12	0.126584
Q15583	TGIF1	MKGKKGIVAASGSETEDEDSMDIPLDLSSS	T15	0.126979
Q9Y3R0	GRIP1	QSGILRELEATIMSGSTMSLNHEAPTPRSQL	S918	0.127488
P24928	POLR2A	SPTYSLTSPAISPDDSDEEN	S1966	0.127726
Q13428	TCOF1	PSRTETLVEETAAESSEDDVVAPSQSLLSGY	S1227	0.128096
Q15121	PEA15	RIPSAKKYKDIIRQPSEEEIIKLAPPPKKA	S116	0.128641
Q15583	TGIF1	MKGKKGIVAASGSETEDEDSMDIPLDLS	S13	0.128698
Q3YEC7	RABL6	SDLFGLGLEEAGPKESSEEGKEGKTPSKEKK	S640	0.129444
Q3YEC7	RABL6	DLFGLGLEEAGPKESSEEGKEGKTPSKEKKK	S641	0.129444
Q9P2D0	IBTK	SEGSYAGVGSPRDLQSPDFTTGFHSDKIEAK	S1045	0.129501
Q9P2N6	KANSL3	RDLAFEVPERGSRPASPAAKLPASPSGSEDL	S515	0.129518
Q12872	SFSWAP	LAENKSDEKKKSGVSSDNEDDDDEEDGNYLH	S283	0.129917
Q13177	PAK2	MSDNGELEDKPPAPPVR	S2	0.130106
Q9UPP1	PHF8	RLMAEQVMEDEFDLDSDDELQIDERLGKEKA	S651	0.130109
Q12888	TP53BP1	TVAEDVCIDLTCDSGSQAVPSPATRSEALSS	S625	0.130137
Q14980	NUMA1	ASSSSGNNFLSGSPASPMGDILQTPQFQMRR	S203	0.130336
Q9P244	LRFN1	VPGGAAARPRPQQRYSFDGDYGALFQSHSYP	S705	0.130346
P35221	CTNNA1	DSDFETEDFDVRSRTSVQTEDDQLIAGQSAR	S655	0.130673
P35221	CTNNA1	RKAVLMIRTPEELDDSDFETEDFDVRSRTSV	S641	0.130673
Q96JM3	CHAMP1	LFPSSKKLKKDNQESSDAELSSSEYIKTDLD	S627	0.130828
Q14C86	GAPVD1	DENKLHGKPDKTLRFSLCSDNLEGISEGPSN	S566	0.130829
Q14C86	GAPVD1	KLHGKPDKTLRFSLCSDNLEGISEGPSNRSN	S569	0.130829
Q96JB2	COG3	KILNPMTVPRFFRLNSNNALIEFLLEGTPEI	S663	0.130933
P46087	NOP2	ARKQKAREAAAGIQWSEEETEDEEEEKEVTP	S181	0.131603
P46087	NOP2	KAREAAAGIQWSEEETEDEEEEKEVTPESGP	T185	0.131603
Q92615	LARP4B	PSVPASCAVSATYERSPSPAHLPDDPKVAEK	S599	0.131848
Q5BKY9	FAM133B	RKMYSEDKPLSSESLSESEYIEEVRAKKKKS	S196	0.131914
Q6Y7W6	GIGYF2	GPEWLRALSSGGSITSPPLSPALPKYKLADY	S26	0.132225
Q6Y7W6	GIGYF2	LRALSSGGSITSPPLSPALPKYKLADYRYGR	S30	0.132225
Q02880	TOP2B	NLFSFPSYSQKSEDDSAKFDSNEEDSASVFS	S1461	0.132479
Q02880	TOP2B	PSYSQKSEDDSAKFDSNEEDSASVFSPSFGL	S1466	0.132479
P43307	SSR1	MSWIPQETLNQINKASPRRLPRKRAQKRSVG	S268	0.13287
Q86VR2	RETREG3	APAQRATRGFLRSPSSDLDTDAEGDDFELLD	S436	0.133025
Q02880	TOP2B	DDDDNNDLEELKVKASPITNDGEDEFVPSDG	S1400	0.133483
Q14839	CHD4	EGPEFVEEEEEVALRSDSEGSDYTPGKKKKK	S103	0.133634
Q14839	CHD4	PEFVEEEEEVALRSDSEGSDYTPGKKKKKKL	S105	0.133634
Q14839	CHD4	VEEEEEVALRSDSEGSDYTPGKKKKKKLGPK	S108	0.133634
Q8IXM2	BAP18	SDANSDVVDIEGLGETPPAKKLNFDQA	T161	0.133697
Q5BKY9	FAM133B	GLSKKRKMYSEDKPLSSESLSESEYIEEVRA	S191	0.13376
Q9P0K7	RAI14	LSDVSSPRSITSTPLSGKESVFFAEPPFKAE	S300	0.133976
O14950	MYL12B	KAKTKTTKKRPQRATSNVFAMFDQSQIQEFK	S20	0.134127
O14950	MYL12B	KKAKTKTTKKRPQRATSNVFAMFDQSQIQEF	T19	0.134127
O76094	SRP72	TAGASSELDASKTVSSPPTSPRPGSAATVSA	S621	0.134271
Q7L014	DDX46	KKGELMENDQDAMEYSSEEEEVDLQTALTGY	S295	0.13458
Q7L014	DDX46	KGELMENDQDAMEYSSEEEEVDLQTALTGYQ	S296	0.13458
Q05397	PTK2	QGMRTHAVSVSETDDYAEIIDEEDTYTMPST	Y397	0.1348
Q8IYB3	SRRM1	SGSPEPAAKKPPAPPSPVQSQSPSTNWSPAV	S769	0.135412
Q8IYB3	SRRM1	AAKKPPAPPSPVQSQSPSTNWSPAVPVKKAK	S775	0.135412
Q9UPN7	PPP6R1	RGARLGQPPGVRSGGSTDSEDEEEEDEEEEE	S667	0.135432
Q8IX21	SLF2	QGRGIKSPIRIGEEDSTDDEDGLLEEHKEFL	S710	0.136297
Q5SQI0	ATAT1	PHPTARLLLAADPGGSPAQRRRTRGTPPGLV	S315	0.136364
O75822	EIF3J	MAAAAAAAGDSDSWDADAFSVEDPVR	S11	0.136414
Q5BKY9	FAM133B	LSKKRKMYSEDKPLSSESLSESEYIEEVRAK	S192	0.136642
Q9NYV4	CDK12	SHSKKKRSSSRSRHSSISPVRLPLNSSLGAE	S383	0.137711
Q9NYV4	CDK12	SKKKRSSSRSRHSSISPVRLPLNSSLGAELS	S385	0.137711
Q9UDY2	TJP2	PSTPIPPQEGEEVGESSEEQDNAPKSVLGKV	S1044	0.137846
P11137	MAP2	RLSNVSSSGSINLLESPQLATLAEDVTAALA	S1808	0.138325
Q66K74	MAP1S	GLSLPLRGPRARRSASPHDVDLCLVSPCEFE	S731	0.138541
Q6WCQ1	MPRIP	LKEQLKAATEALGEKSPDSATVSGYDIMKSK	S977	0.138732
Q99638	RAD9A	KFRSLFFGSILAPVRSPQGPSPVLAEDSEGE	S375	0.13919
Q99638	RAD9A	PVRSPQGPSPVLAEDSEGEG	S387	0.13919
Q9UQ35	SRRM2	KDKDKKEKSATRPSPSPERSSTGPEPPAPTP	S353	0.139986
Q7Z6Z7	HUWE1	KKAKQTGRLGSSGLGSASSIQAAVRQLEAEA	S3757	0.140324
Q12888	TP53BP1	GDSCKLMLSTSEYSQSPKMESLSSHRIDEDG	S525	0.140396
P17096	HMGA1	RGRPKKLEKEEEEGISQESSEEEQ	S99	0.140979
P17096	HMGA1	PKKLEKEEEEGISQESSEEEQ	S102	0.140979
P17096	HMGA1	KKLEKEEEEGISQESSEEEQ	S103	0.140979
Q9P2N6	KANSL3	DVARRDLAFEVPERGSRPASPAAKLPASPSG	S511	0.141039
Q66K74	MAP1S	EAGLSLPLRGPRARRSASPHDVDLCLVSPCE	S729	0.141596
Q8WWY3	PRPF31	YGGKSTIRDRSSGTASSVAFTPLQGLEIVNP	S450	0.141882
Q9UQC2	GAB2	DSLRNVSSAGHGPRSSPAELSSSSQHLLRER	S141	0.142134
Q15583	TGIF1	MKGKKGIVAASGSETEDEDSMDIPLD	S11	0.14246
Q96E09	FAM122A	CNSPAKVSTTTDSPVSPAQAASPFIPLDELS	S270	0.143801
P24941	CDK2	MENFQKVEKIGEGTYGVVYKARNKLTGEV	T14	0.144727
Q9Y3Y2	CHTOP	TKGHLDAELDAYMAQTDPETND	T242	0.145153
Q9BPX3	NCAPG	EKSKLNLAQFLNEDLS	S1015	0.145227
Q9Y467	SALL2	GSESGGEKAISVRGDSEEASGAEEEVGTVAA	S802	0.145486
Q12888	TP53BP1	PSPDAFRSTPFIVPSSPTEQEGRQDKPMDTS	S380	0.145695
Q96S38	RPS6KC1	EGGKLWSYISKFLNRSPEESFDIKEVKKPTL	S423	0.145868
Q96S38	RPS6KC1	LWSYISKFLNRSPEESFDIKEVKKPTLAKVH	S427	0.145868
Q8TEW0	PARD3	QLSQSEKNNYYSSRFSPDSQYIDNRSVNSAG	S383	0.145921
P21127	CDK11B	DFGLAREYGSPLKAYTPVVVTLWYRAPELLL	T595	0.146596
Q96Q42	ALS2	ERKSFCTGKSDSRSESPEPGYVVTSSGLLLP	S1464	0.147275
Q9ULL5	PRR12	LDEELKRNLETLPSFSSDEEDSVAKNRDLQE	S1381	0.147594
O60763	USO1	LKDLGHPVEEEDELESGDQEDEDDESEDPGK	S942	0.147606
Q9BRR8	GPATCH1	MAARDSDSEEDLVSYGTGLEP	S6	0.148279
Q9BRR8	GPATCH1	MAARDSDSEEDLVSYGTGLEPLE	S8	0.148279
Q9UHR4	BAIAP2L1	IKTPASTPVSGTPQASPMIERSNVVRKDYDT	S261	0.148774
Q9UHR4	BAIAP2L1	MIEEIKTPASTPVSGTPQASPMIERSNVVRK	T257	0.148774
Q6P2E9	EDC4	VEPLGLPQASPSRTRSPDVISSASTALSQDI	S729	0.149153
Q9Y5T5	USP16	MKNINMDNDLEVLTSSPTRNLNGAYLTEGSN	S552	0.149576
Q02880	TOP2B	PKRAPKQKKVVEAVNSDSDSEFGIPKKTTTP	S1522	0.149838
Q02880	TOP2B	RAPKQKKVVEAVNSDSDSEFGIPKKTTTPKG	S1524	0.149838
Q14139	UBE4A	QLKQQSDELPASPDDSDNSVSESLDEFDYSV	S50	0.15017
Q6PKG0	LARP1	EEVSNLKTLPKGLSASLPDLDSENWIEVKKR	S548	0.150211
Q5H9R7	PPP6R3	EACCKERIQQFDDGGSDEEDIWEEKHIAFTP	S617	0.150869
Q1ED39	KNOP1	TRYSVLNNDDYFADVSPLRATSPSKSVAHGQ	S42	0.15097
Q9UQ35	SRRM2	EDKDKDKKEKSATRPSPSPERSSTGPEPPAP	S351	0.15107
P15408	FOSL2	RRSSSSGDQSSDSLNSPTLLAL	S281	0.151452
P49662	CASP4	AGQMLLQTFFNIDQISPNKKAHPNMEAGPPE	S83	0.151639
P30622	CLIP1	SATPPISNLTKTASESISNLSEAGSIKKGER	S195	0.151703
Q9UPP1	PHF8	DSLGACFKDAEYIYPSLESDDDDPALKSRPK	S854	0.151744
Q9UPP1	PHF8	GACFKDAEYIYPSLESDDDDPALKSRPKKKK	S857	0.151744
O95251	KAT7	VTPKKYPLRQTRSSGSETEQVVDFSDRETKN	S102	0.151906
Q8IVT2	MISP	PQPGLRRALSSDSILSPAPDARAADPAPEVR	S400	0.152498
Q8TE77	SSH3	MALVTVSRSPPGSGASTPVGPWDQAVQR	S13	0.152584
Q8TEW0	PARD3	ELPIETALDDRERRISHSLYSGIEGLDESPS	S715	0.152782
O94992	HEXIM1	PDLKTGLYSKRAAAKSDDTSDDDFMEEGGEE	S233	0.152791
Q14980	NUMA1	SPISQRLPPKVESLESLYFTPIPARSQAPLE	S1772	0.153105
O00193	SMAP	SAARESHPHGVKRSASPDDDLGSSNWEAADL	S17	0.153436
P98164	LRP2	MENEQKESVAATPPPSPSLPAKPKPPSRRDP	S4616	0.153933
Q16643	DBN1	SHRRMAPTPIPTRSPSDSSTASTPVAEQIER	S339	0.154633
Q14161	GIT2	TASKTNRQKSLDSDLSDGPVTVQEFMEVKNA	S421	0.154857
P17544	ATF7	ADEDEKKAAAGPLDMSLPSTPDIKIKEEEPV	S97	0.155046
P06748	NPM1	HISGQHLVAVEEDAESEDEEEEDVKLLSISG	S125	0.155388
P29317	EPHA2	DFDPRVSIRLPSTSGSEGVPFRTVSEWLESI	S901	0.155411
P46100	ATRX	NKLPKSKQSETVDQNSDSDEMLAILKEVSRM	S729	0.155558
P46100	ATRX	LPKSKQSETVDQNSDSDEMLAILKEVSRMSH	S731	0.155558
Q8N3U4	STAG2	NSLLAGGDDDTMSVISGISSRGSTVRSKKSK	S1061	0.156348
Q8N3U4	STAG2	LAGGDDDTMSVISGISSRGSTVRSKKSKPST	S1064	0.156348
Q8TEW8	PARD3B	DFGPTLGLKKSSSLESLQTAVAEVRKNDLPF	S749	0.156792
Q6BDS2	UHRF1BP1	GGAARLRFFSMKRTVSQQSFDGVSLDSSGPE	S1103	0.157122
Q6BDS2	UHRF1BP1	ARLRFFSMKRTVSQQSFDGVSLDSSGPEDRI	S1106	0.157122
Q9H0D6	XRN2	AAYEMRMQNNSSPSISPNTSFTSDGSPSPLG	S475	0.157193
Q9HAJ7	SAP30L	VRNKRKRKTSDDGGDSPEHDTDIPEVDLFQL	S99	0.157269
Q0JRZ9	FCHO2	LSAANTPTVGVSRGPSPVSLGNQDTLPVAVA	S533	0.158378
Q7Z3C6	ATG9A	GQSASRHPEPVPEEGSEDELPPQVHKV	S828	0.15892
Q6UN15	FIP1L1	RERERTRERERERDHSPTPSVFNSDEERYRY	S492	0.15961
P11137	MAP2	RSSVASPRRLSNVSSSGSINLLESPQLATLA	S1800	0.159634
Q8NAV1	PRPF38A	EPRVSALEEDMDDVESSEEEEEEDEKLERVP	S193	0.160417
Q8NAV1	PRPF38A	PRVSALEEDMDDVESSEEEEEEDEKLERVPS	S194	0.160417
Q8NAV1	PRPF38A	SEEEEEEDEKLERVPSPDHRRRSYRDLDKPR	S209	0.160417
Q6UN15	FIP1L1	RERERDHSPTPSVFNSDEERYRYREYAERGY	S500	0.160979
Q9UPT8	ZC3H4	PAEAPSPTASPSGDASPPATAPYDPRVLAAG	S1114	0.161085
Q08J23	NSUN2	PDNDVTEGQRAGEPNSPDAEEANSPDVTAGC	S743	0.16145
Q92797	SYMPK	RSPQTLAPVGEDAMKTPSPAAEDAREPEAKG	T1257	0.161649
Q16204	CCDC6	EAEKRILQEKLDQPVSAPPSPRDISMEIDSP	S240	0.161697
Q12923	PTPN13	ESVRGFNMGRAISTGSLASSTLNKLAVRPLS	S911	0.16222
P55884	EIF3B	TEPAAEAEAASGPSESPSPPAAEELPGSHAE	S83	0.162331
Q08357	SLC20A2	KPAQESNYRLLRRNNSYTCYTAAICGLPVHA	S385	0.162421
P16949	STMN1	MASSDIQVKELEKRASGQAFELILSPRSKES	S16	0.162433
P16949	STMN1	ELEKRASGQAFELILSPRSKESVPEFPLSPP	S25	0.162433
Q86VR2	RETREG3	APAQRATRGFLRSPSSDLDTDAEGDDFELLD	S436	0.16267
Q86VR2	RETREG3	RATRGFLRSPSSDLDTDAEGDDFELLDQSEL	T440	0.16267
P13051	UNG	YSFFSPSPARKRHAPSPEPAVQGTGVAGVPE	S23	0.16273
Q9UK58	CCNL1	PALSTLGGFSPASKPSSPREVKAEEKSPISI	S341	0.163091
Q09666	AHNAK	VIRLPSGSGAASPTGSAVDIRAGAISASGPE	S220	0.163194
Q9UKI2	CDC42EP3	FRANSTSDSVFTETPSPVLKNAISLPTIGGS	S100	0.163454
Q66K74	MAP1S	ELPLAASSIPRPRTPSPESHRSPAEGSERLS	S640	0.163629
Q66K74	MAP1S	ALELPLAASSIPRPRTPSPESHRSPAEGSER	T638	0.163629
Q9C0B0	UNK	LCRNSSLGSPSNLCGSPPGSIRKPPNLEGIV	S385	0.164533
O75151	PHF2	DACFKDSDYVYPSLESDEDNPIFKSRSKKRK	S882	0.164541
Q9Y4E8	USP15	IEQKNEDGTWPRGPSTPKSPGASNFSTLPKI	T226	0.164792
Q9H3S7	PTPN23	PCLRRGAAAADLLSSSPESQHGGTQSPGGGQ	S1123	0.165012
Q8N0Z3	SPICE1	LLQLIEQQKLVGLNLSPPMSPVQLPLRAWTE	S760	0.165568
Q8N0Z3	SPICE1	IEQQKLVGLNLSPPMSPVQLPLRAWTEGAKR	S764	0.165568
Q9ULL5	PRR12	DEELKRNLETLPSFSSDEEDSVAKNRDLQES	S1382	0.166491
Q09666	AHNAK	PRLGSPSGKTGTCRISMSEVDLNVAAPKVKG	S570	0.166554
P02545	LMNA	AYRKLLEGEEERLRLSPSPTSQRSRGRASSH	S390	0.166907
P02545	LMNA	RKLLEGEEERLRLSPSPTSQRSRGRASSHSS	S392	0.166907
Q9P0P8	MTRES1	KKSLQKVDEEDSDEESHHDEMSEQEEELEDD	S110	0.166917
Q5TAQ9	DCAF8	PRRRVQRKRANRDQDSSDDERALEDWVSSET	S129	0.167102
Q9H6F5	CCDC86	AGLESPQGQPEPGAASPQRQQDLHLESPQRQ	S91	0.167393
O15085	ARHGEF11	RELLKSLGGESSGGTTPVGSFHTEAARWTDG	T1462	0.167477
Q9H6F5	CCDC86	TPLRRSRRLGGLRPESPESLTSVSRTRRALV	S18	0.167566
Q12888	TP53BP1	LKSGTAETEPVEQDSSQPSLPLVRADDPLRL	S831	0.167892
P52292	KPNA2	MLKRRNVSSFPDDATSPLQENRNNQGTVNWS	S62	0.167927
Q9HC35	EML4	MDGFAGSLDDSISAASTSDVQDRLSALESRV	S16	0.167952
Q9C0C2	TNKS1BP1	LFQDSTEPRASRVPSSDEEVVEEPQSRRTRM	S1621	0.168289
P28370	SMARCA1	QTELFAHFIQPSAQKSPTSPLNMKLGRPRIK	S116	0.168494
P28370	SMARCA1	LFAHFIQPSAQKSPTSPLNMKLGRPRIKKDE	S119	0.168494
Q8N5P1	ZC3H8	SSLHRKSRSKDYDVYSDNDICSQESEDNFAK	S77	0.169061
Q9UJX2	CDC23	NTPTRRVSPLNLSSVTP	T596	0.169618
O60841	EIF5B	MGKKQKNKSEDSTKDDIDLDALAA	S9	0.16968
Q9NRZ9	HELLS	KEKMGIFKILENSEDSSPECLF	S832	0.169883
P05388	RPLP0	AAAPAKVEAKEESEESDEDMGFGLFD	S307	0.170021
Q13523	PRPF4B	GKVQSGMGLILQGYESGSEEEGEIHEKARNG	S142	0.170216
Q13523	PRPF4B	VQSGMGLILQGYESGSEEEGEIHEKARNGNR	S144	0.170216
Q9P2M7	CGN	ASRSAAESALKNEGLSSDEEFDSVYDPSSIA	S1169	0.170334
Q9P2M7	CGN	SRSAAESALKNEGLSSDEEFDSVYDPSSIAS	S1170	0.170334
Q14004	CDK13	SRSRHRLSRSRSRHSSISPSTLTLKSSLAAE	S437	0.17036
Q14004	CDK13	SRHRLSRSRSRHSSISPSTLTLKSSLAAELN	S439	0.17036
E9PAV3	NACA	SNIQENTQTPTVQEESEEEEVDETGVEVKDI	S2029	0.17068
E9PAV3	NACA	KVQGEAVSNIQENTQTPTVQEESEEEEVDET	T2022	0.17068
P35580	MYH10	SGRRQLHLEGASLELSDDDTESKTSDVNETQ	S1956	0.17116
Q9BTA9	WAC	SQAAQLSTQAQPSNQSPMSLTSDASSPRSYV	S436	0.171664
Q9BTA9	WAC	QPSNQSPMSLTSDASSPRSYVSPRISTPQTN	S446	0.171664
Q16204	CCDC6	SPIPYTPSPSSSRPISPGLSYASHTVGFTPP	S367	0.171778
Q9UHD8	SEPTIN9	AQLDGIISDFEALKRSFEVEEVETPNSTPPR	S23	0.172184
Q96JM3	CHAMP1	KKLKKDNQESSDAELSSSEYIKTDLDAMDIK	S632	0.17259
Q5SNT2	TMEM201	TRADSGYLFSGSRPPSQVSRSGEFPVSDYFS	S477	0.172698
Q99959	PKP2	ANPALLTYPRPGTSRSMGNLLEKENYLTAGL	S251	0.173083
Q08357	SLC20A2	VGDTVSYSKKRLRYDSYSSYCNAVAEAEIEA	S432	0.173137
O95251	KAT7	VTPKKYPLRQTRSSGSETEQVVDFSDRETKN	S102	0.173772
Q6ZRV2	FAM83H	GPDGHQRLDYVPSSASREVRHGSDPAFAPGP	S516	0.174445
Q14139	UBE4A	QQSDELPASPDDSDNSVSESLDEFDYSVAEI	S53	0.174666
O75925	PIAS1	SNKNKKVEVIDLTIDSSSDEEEEEPSAKRTC	S466	0.174849
O75925	PIAS1	NKNKKVEVIDLTIDSSSDEEEEEPSAKRTCP	S467	0.174849
O75925	PIAS1	KNKKVEVIDLTIDSSSDEEEEEPSAKRTCPS	S468	0.174849
Q8WXI9	GATAD2B	TPSPDIIVLSDNEASSPRSSSRMEERLKAAN	S135	0.175428
Q86WB0	ZC3HC1	RRMMTRSQDATFSPGSEQAEKSPGPIVSRTR	S338	0.175532
Q1ED39	KNOP1	TRYSVLNNDDYFADVSPLRATSPSKSVAHGQ	S42	0.17576
Q9Y618	NCOR2	DLTKDRSLTGKLEPVSPPSPPHTDPELELVP	S149	0.17618
Q9Y618	NCOR2	KDRSLTGKLEPVSPPSPPHTDPELELVPPRL	S152	0.17618
Q04721	NOTCH2	DGCTPLMLASLRGGSSDLSDEDEDAEDSSAN	S1842	0.176521
Q04721	NOTCH2	TPLMLASLRGGSSDLSDEDEDAEDSSANIIT	S1845	0.176521
P49959	MRE11	ARALRSQSEESASAFSADDLMSIDLAEQMAN	S541	0.176632
Q9Y6D5	ARFGEF2	EDSSEKHLDVDLDRQSLSSIDKNPSERGQSQ	S1511	0.176824
Q96N67	DOCK7	DLKRRSMSIDDTPRGSWACSIFDLKNSLPDA	S190	0.177245
Q96N67	DOCK7	DDQDDLKRRSMSIDDTPRGSWACSIFDLKNS	T186	0.177245
Q14839	CHD4	KRKRSSSEDDDLDVESDFDDASINSYSVSDG	S319	0.177839
P55081	MFAP1	LEENKRSLAALDALNTDDENDEEEYEAWKVR	T267	0.17807
P49023	PXN	PSPVPAITVNQGEMSSPQRVTSTQQQTRISA	S244	0.178371
Q9HCH0	NCKAP5L	YENILDLSRSTFRGPSPEPPPSPLQVPTYPQ	S567	0.178763
P46013	MKI67	TTKIACRSPQPDPVGTPTIFKPQSKRSLRKA	T2231	0.178969
Q99638	RAD9A	KFRSLFFGSILAPVRSPQGPSPVLAEDSEGE	S375	0.179146
Q99638	RAD9A	FFGSILAPVRSPQGPSPVLAEDSEGEG	S380	0.179146
Q99638	RAD9A	PVRSPQGPSPVLAEDSEGEG	S387	0.179146
Q9UK58	CCNL1	DGTPALSTLGGFSPASKPSSPREVKAEEKSP	S338	0.17949
Q8NC44	RETREG2	KNAPPGGDEPLAETESESEAELAGFSPVVDV	S281	0.179848
Q8NC44	RETREG2	QGKNAPPGGDEPLAETESESEAELAGFSPVV	T279	0.179848
Q8IVT5	KSR1	HASGRLTPRALHSFITPPTTPQLRRHTKLKP	T270	0.180422
Q8NFC6	BOD1L1	EERHMPKRKRKQHYLSSEDEPDDNPDVLDSR	S2779	0.18116
Q8NFC6	BOD1L1	ERHMPKRKRKQHYLSSEDEPDDNPDVLDSRI	S2780	0.18116
Q9UJ70	NAGK	GVDPLVPLRSLGLSLSGGDQEDAGRILIEEL	S76	0.181831
Q13033	STRN3	SVETKNLEQILNGGESPKQKGQEIKRSSGDV	S229	0.18197
P50851	LRBA	VSSVDSAQASDMGGESPGSRSSNAKLPSVPT	S1767	0.182629
Q13263	TRIM28	TLDLTLIRARLQEKLSPPYSSPQEFAQDVGR	S752	0.183079
Q8N1W1	ARHGEF28	MDSDSDSPFNYSWPSFPK	S3	0.184727
Q15648	MED1	VPHPQPSIQRMVRLSSSDSIGPDVTDILSDI	S771	0.184787
Q9HAU0	PLEKHA5	KGSHFPVGVVPPRAKSPTPESSTIASYVTLR	S855	0.1848
Q9Y446	PKP3	PVSFHERGGVGSRADYDTLSLRSLRLGPGGL	Y176	0.186964
Q9NQS3	NECTIN3	ENEDDLVSHVDGSVISRREWYV	S543	0.188793
P49006	MARCKSL1	AASEEEAGPQATEPSTPSGPESGPTPASAEQ	T178	0.189223
Q9P0P8	MTRES1	VDEEDSDEESHHDEMSEQEEELEDDPTVVKN	S116	0.190361
Q14157	UBAP2L	QRSTQTRRYPSSISSSPQKDLTQAKNGFSSV	S609	0.191027
P55081	MFAP1	LARHRKIVEPEVVGESDSEVEGDAWRMERED	S116	0.191359
P55081	MFAP1	RHRKIVEPEVVGESDSEVEGDAWRMEREDSS	S118	0.191359
Q9P0P8	MTRES1	TKSTKKSLQKVDEEDSDEESHHDEMSEQEEE	S106	0.191637
O60841	EIF5B	DSKSKKTAKPKVEMYSGSDDDDDFNKLPKKA	S135	0.192267
O60841	EIF5B	KSKKTAKPKVEMYSGSDDDDDFNKLPKKAKG	S137	0.192267
Q4LE39	ARID4B	VSKSPERLRKDIEVLSEDTDYEEDEVTKKRK	S790	0.192274
Q4LE39	ARID4B	SPERLRKDIEVLSEDTDYEEDEVTKKRKDVK	T793	0.192274
Q8IYB3	SRRM1	AAKKPPAPPSPVQSQSPSTNWSPAVPVKKAK	S775	0.193057
Q9BQA9	CYBC1	LELHCLESPTELSQSSDSEAGDPASQS	S176	0.193769
P55209	NAP1L1	MADIDNKEQSELDQDLDDVEEVEEE	S10	0.194836
Q12802	AKAP13	VIMRNKPSQPKERPRSAVLLVDETATTPIFA	S1876	0.195266
Q7Z4S6	KIF21A	DGQISDTGDLGEDIASN	S1673	0.195595
P35251	RFC1	SKPGKISRQDPVTYISETDEEDDFMCKKAAS	S108	0.196029
Q9Y2U5	MAP3K2	RGSDIDNPTLTVMDISPPSRSPRAPTNWRLG	S344	0.196646
O60341	KDM1A	LPPPPPQAPPEEENESEPEEPSGVEGAAFQS	S166	0.197413
Q9BTC0	DIDO1	PRQEAIPDLEDSPPVSDSEEQQESARAVPEK	S809	0.197421
Q9C0C2	TNKS1BP1	AASSSKAVARRESAASGLGGLLEEEGAGAGA	S1476	0.198055
Q52LW3	ARHGAP29	EERDIERSMKSLFFSSKEDIHTSESESKIFE	S930	0.198135
Q14139	UBE4A	IQKEQLKQQSDELPASPDDSDNSVSESLDEF	S46	0.198531
Q5THJ4	VPS13D	QKEVQDKDYPLTPPPSPTVDEPKILVGKSKF	S1765	0.198576
Q8TE77	SSH3	ALVTVSRSPPGSGASTPVGPWDQAVQRRSRL	T17	0.199037
Q8TE77	SSH3	MALVTVSRSPPGSGASTPVGPWDQ	S9	0.199316
Q9NWZ5	UCKL1	NFGDRYFGTDAVPDGSDEEEVAYTG	S539	0.199339
Q9UPU5	USP24	EAEDLSLSAPSSPEISPQSSPRPHRPNNDRL	S2077	0.199431
Q9UPU5	USP24	LSLSAPSSPEISPQSSPRPHRPNNDRLSILT	S2081	0.199431
Q96CN9	GCC1	QLRSVALASGLPGRRSPVGGGGPGDPADTSS	S620	0.199448
Q9Y4E8	USP15	KNEDGTWPRGPSTPKSPGASNFSTLPKISPS	S229	0.199938
Q6ZRV2	FAM83H	MARRSQSSSQGDNPLAPGYLPP	S7	0.200063
Q6ZRV2	FAM83H	MARRSQSSSQGDNPLAPGYLPPH	S8	0.200063
Q6ZRV2	FAM83H	MARRSQSSSQGDNPLAPGYLPPHY	S9	0.200063
P21127	CDK11B	GILKVGDFGLAREYGSPLKAYTPVVVTLWYR	S589	0.200207
Q9ULX6	AKAP8L	GSPDEPDSKATRTDCSDNSDSDNDEGTEGEA	S297	0.200497
P27348	YWHAQ	IMQLLRDNLTLWTSDSAGEECDAAEGAEN	S232	0.200715
Q9NVU7	SDAD1	AAPGKSQKRKYIEIDSDEEPRGELLSLRDIE	S585	0.201613
O43159	RRP8	LEAASLSQHPPSLCISDSEEEEEERKKKCPK	S62	0.201918
O43159	RRP8	AASLSQHPPSLCISDSEEEEEERKKKCPKKA	S64	0.201918
P18583	SON	GPLLASDVGRDRSAASPVVSSMPERASESSS	S1769	0.202388
Q9UDY2	TJP2	LISDFEDTDGEGGAYTDNELDEPAEEPLVSS	T910	0.202484
O43290	SART1	QPLPSDDTRVENMDISDEEEGGAPPPGSPQV	S474	0.203681
O43290	SART1	MDISDEEEGGAPPPGSPQVLEEDEAELELQK	S486	0.203681
O60293	ZFC3H1	KPKFWRKPISDNSFSSDEEQSTGPIKYAFQP	S1304	0.203879
P46013	MKI67	DKPTTHEKTTKIACRSPQPDPVGTPTIFKPQ	S2223	0.204362
P35221	CTNNA1	ELDDSDFETEDFDVRSRTSVQTEDDQLIAGQ	S652	0.204471
P35221	CTNNA1	RKAVLMIRTPEELDDSDFETEDFDVRSRTSV	S641	0.204471
Q86SQ0	PHLDB2	ESDRVFATRRNFSCGSVEFDEADLESLRQAS	S387	0.205304
O00567	NOP56	DPSISFSKPKKKKSFSKEELMSSDLEETAGS	S513	0.20603
P31350	RRM2	FEKRVGEYQRMGVMSSPTENSFTLDADF	S377	0.20605
P31350	RRM2	GEYQRMGVMSSPTENSFTLDADF	S382	0.20605
Q9NYQ6	CELSR1	DGPDMLRTDLGESTASLDSIVRDEGIQKLGV	S2761	0.206267
Q9NYQ6	CELSR1	DMLRTDLGESTASLDSIVRDEGIQKLGVSSG	S2764	0.206267
Q8WXI9	GATAD2B	VDMSARRSEPERGRLTPSPDIIVLSDNEASS	T120	0.206922
Q63ZY3	KANK2	ASLVGVGLPPPTPRSSGLSTPVPPSAGHLAH	S172	0.207337
Q63ZY3	KANK2	GVGLPPPTPRSSGLSTPVPPSAGHLAHVREQ	T176	0.207337
Q09666	AHNAK	GKHGKLKFGTFGGLGSKSKGHYEVTGSDDET	S5830	0.207416
P49454	CENPF	LELEVARLQLQGLDLSSRSLLGIDTEDAIQG	S1651	0.208626
Q99459	CDC5L	MALTNVDTPLKGGLNTPLHESDFSGVTPQRQ	T385	0.208771
Q96JM3	CHAMP1	PELRKPSGSPDLWKLSPDQRKTSPASLDFPE	S452	0.209147
Q9NX40	OCIAD1	SYVKTCQEKFKKLENSPLGEALRSGQARRSS	S108	0.210222
Q8IVT5	KSR1	RLTPRALHSFITPPTTPQLRRHTKLKPPRTP	T274	0.210872
Q02880	TOP2B	PKRAPKQKKVVEAVNSDSDSEFGIPKKTTTP	S1522	0.21093
Q02880	TOP2B	RAPKQKKVVEAVNSDSDSEFGIPKKTTTPKG	S1524	0.21093
Q02880	TOP2B	PKQKKVVEAVNSDSDSEFGIPKKTTTPKGKG	S1526	0.21093
P50851	LRBA	ETLTNETRNADDLEVSSDIIEAVAISSNSFI	S1051	0.210957
Q8IY81	FTSJ3	AKKLKEQAKALDISLSSGEEDEGDEEDSTAG	S335	0.211008
Q8IY81	FTSJ3	KKLKEQAKALDISLSSGEEDEGDEEDSTAGT	S336	0.211008
Q13263	TRIM28	LIRARLQEKLSPPYSSPQEFAQDVGRMFKQF	S757	0.211027
O60716	CTNND1	GLPVDASSVSNNYIQTLGRDFRKNGNGGPGP	T177	0.211687
Q13144	EIF2B5	QLQRFIQWLKEAEEESSEDD	S717	0.211695
Q13144	EIF2B5	LQRFIQWLKEAEEESSEDD	S718	0.211695
Q9NSY1	BMP2K	FGSTPFQPFLTSTSKSESNEDLFGLVPFDEI	S947	0.212244
O00567	NOP56	SKPKKKKSFSKEELMSSDLEETAGSTSIPKR	S519	0.212496
O00567	NOP56	KPKKKKSFSKEELMSSDLEETAGSTSIPKRK	S520	0.212496
P17252	PRKCA	QLVIANIDQSDFEGFSYVNPQFVHPILQSAV	S657	0.212599
P17252	PRKCA	AENFDKFFTRGQPVLTPPDQLVIANIDQSDF	T638	0.212599
Q9H6F5	CCDC86	LVEFESNPEETREPGSPPSVQRAGLGSPERP	S47	0.213427
Q9C0D5	TANC1	AEDTYRVSLAKGVSMSLPSSPLLPRQSHLVQ	S63	0.213723
Q9C0D5	TANC1	YRVSLAKGVSMSLPSSPLLPRQSHLVQSRVN	S67	0.213723
Q5JTV8	TOR1AIP1	PLQPSPVMTRRGLRDSHSSEEDEASSQTDLS	S154	0.214497
Q5JTV8	TOR1AIP1	QPSPVMTRRGLRDSHSSEEDEASSQTDLSQT	S156	0.214497
Q5JTV8	TOR1AIP1	PSPVMTRRGLRDSHSSEEDEASSQTDLSQTI	S157	0.214497
Q14527	HLTF	SSRPKRRKTAVQYIESSDSEEIETSELPQKM	S397	0.215259
Q14527	HLTF	SRPKRRKTAVQYIESSDSEEIETSELPQKMK	S398	0.215259
Q14527	HLTF	PKRRKTAVQYIESSDSEEIETSELPQKMKGK	S400	0.215259
P20020	ATP2B1	DDTDAEDDAPTKRNSSPPPSPNKNNNAVDSG	S1178	0.216067
P20020	ATP2B1	AEDDAPTKRNSSPPPSPNKNNNAVDSGIHLT	S1182	0.216067
A6NEL2	SOWAHB	SLRRSSLAGRAKLSSSDEEYLDEGLLKRSRR	S510	0.216154
P07900	HSP90AA1	AVTEEMPPLEGDDDTSRMEEVD	S726	0.216575
P31948	STIP1	MEQVNELKEKGNKALSVGNIDDALQCYSEAI	S16	0.21673
Q14676	MDC1	RVVLLQRSQTTTERDSDTDVEEEELPVENRE	S453	0.217292
Q8NDI1	EHBP1	NTVSAGKDLSTSPKPSPIPSPVLGRKPNASQ	S432	0.217847
Q8NDI1	EHBP1	AGKDLSTSPKPSPIPSPVLGRKPNASQSLLV	S436	0.217847
Q9P244	LRFN1	RYSFDGDYGALFQSHSYPRRARRTKRHRSTP	S718	0.217921
Q9NTZ6	RBM12	TLPRSKSPSGQKRSRSRSPHEAGFCVYLKGL	S422	0.218251
Q9NTZ6	RBM12	PRSKSPSGQKRSRSRSPHEAGFCVYLKGLPF	S424	0.218251
Q9NTZ6	RBM12	PQTLPRSKSPSGQKRSRSRSPHEAGFCVYLK	S420	0.218251
Q9NYF8	BCLAF1	RAEGEWEDQEALDYFSDKESGKQKFNDSEGD	S385	0.218317
Q8NHQ9	DDX55	EKKKKMNEKRKREEGSDIEDEDMEELLNDTR	S544	0.218516
P32004	L1CAM	YSGKKEKEAAGGNDSSGATSPINPAVALE	S1244	0.218732
Q9Y6D5	ARFGEF2	SEKHLDVDLDRQSLSSIDKNPSERGQSQLSN	S1514	0.219167
Q08174	PCDH1	YPPGSPDLGRHYRSNSPLPSIQLQPQSPSAS	S973	0.220396
Q5BKY9	FAM133B	KKRKMYSEDKPLSSESLSESEYIEEVRAKKK	S194	0.220497
Q9Y3T9	NOC2L	DEDRKQFKDLFDLNSSEEDDTEGFSERGILR	S673	0.221311
O60271	SPAG9	DRNTESLFEELSSAGSGLIGDVDEGADLLGM	S377	0.222565
O95171	SCEL	KNITRGQSLDNLIKVTPEVKRSNQGSKDLNN	T397	0.222833
O75379	VAMP4	TGSVKSERRNLLEDDSDEEEDFFLRGPSGPR	S30	0.223069
Q01167	FOXK2	PAGGGAGGGGAGGGGSPPGGWAVARLEGREF	S30	0.223152
Q01167	FOXK2	MAAAAAALSGAGTPPAGGGAGGGGAGGG	T13	0.223152
O00193	SMAP	MSAARESHPHGVKRSASPDDDLGSSNWEAA	S15	0.223525
Q15633	TARBP2	VVLTRSPPMELQPPVSPQQSECNPVGALQEL	S152	0.223712
Q2NKX8	ERCC6L	TGSADSIATLPKGFGSVEELCTNSSLGMEKS	S820	0.223922
Q8WY36	BBX	KSTPKKTCKKRQSSESDIESVIYTIEAVAKG	S481	0.223987
Q9UHI6	DDX20	RTSSQSKGNKSYLEGSSDNQLKDSESTPVDD	S677	0.224732
Q14161	GIT2	TASKTNRQKSLDSDLSDGPVTVQEFMEVKNA	S421	0.225404
Q52LW3	ARHGAP29	PVSRETKSFENVSVESVDSSSEKGNFSPLEL	S179	0.225573
Q9UHI6	DDX20	TSSQSKGNKSYLEGSSDNQLKDSESTPVDDR	S678	0.225989
P49792	RANBP2	VGTQSAGKVGEDEDGSDEEVVHNEDIHFEPI	S2900	0.226116
Q52LW3	ARHGAP29	LRLPVSRETKSFENVSVESVDSSSEKGNFSP	S176	0.228073
Q96CP6	GRAMD1A	SSGAADRSQEPSPVGSRRGHVTPNLSRASSD	S271	0.228157
O43399	TPD52L2	QDINLNSPNKGLLSDSMTDVPVDTGVAARTP	S21	0.228225
Q9H4L7	SMARCAD1	TMARRNDDISELEDLSELEDLKDAKLQTLKE	S152	0.228249
Q03001	DST	RAGSKAGSRASSRRGSDASDFDISEIQSVCS	S7510	0.22918
Q03001	DST	SKAGSRASSRRGSDASDFDISEIQSVCSDVE	S7513	0.22918
Q6P1N0	CC2D1A	ASLCMRDPDEDEEEGTDEDDLEADDDLLAEL	T92	0.230957
Q86WB0	ZC3HC1	SQDATFSPGSEQAEKSPGPIVSRTRSWDSSS	S344	0.231189
Q15147	PLCB4	KNDKKGKANTAKANVTPQSSSELRPTTTAAL	T886	0.231197
Q96E09	FAM122A	GSSCNSPAKVSTTTDSPVSPAQAASPFIPLD	S267	0.231572
P35251	RFC1	FKQKQPSKKKRIIYDSDSESEETLQVKNAKK	S69	0.231864
P35251	RFC1	QKQPSKKKRIIYDSDSESEETLQVKNAKKPP	S71	0.231864
Q8IY81	FTSJ3	AKKLKEQAKALDISLSSGEEDEGDEEDSTAG	S335	0.231925
Q8IY81	FTSJ3	KKLKEQAKALDISLSSGEEDEGDEEDSTAGT	S336	0.231925
O60841	EIF5B	GQKKNQKNKPGPNIESGNEDDDASFKIKTVA	S214	0.231981
O95671	ASMTL	VKHDSIPAADTFEDLSDVEGGGSEPTQRDAG	S239	0.232235
Q9C0C2	TNKS1BP1	SRDVSLGDWEFGKRDSLGAYASQDANEQGQD	S893	0.232436
Q9NQS3	NECTIN3	QIDVLQQDELDSYPDSVKKENKNPVNNLIRK	S469	0.232464
Q15154	PCM1	DTNGRRRQFDEESLESFSSMPDPVDPTTVTK	S1260	0.232558
P29590	PML	STSKAVSPPHLDGPPSPRSPVIGSEVFLPNS	S527	0.232594
Q13501	SQSTM1	HLSSKEVDPSTGELQSLQMPESEGPSSLDPS	S355	0.23264
Q13501	SQSTM1	VDPSTGELQSLQMPESEGPSSLDPSQEGPTG	S361	0.23264
O60264	SMARCA5	AGPADAEMEEIFDDASPGKQKEIQEPDPTYE	S66	0.23552
Q9NV70	EXOC1	SKKFGLHGSSGKLTGSTSSLNKLSVQSSGNR	S455	0.235541
Q9UK58	CCNL1	LNPDGTPALSTLGGFSPASKPSSPREVKAEE	S335	0.235775
O15014	ZNF609	SNDGSDDGPSVMDETSNDAFDSLERKCMEKE	S620	0.236615
P49768	PSEN1	HRSTPESRAAVQELSSSILAGEDPEERGVKL	S366	0.236978
P49768	PSEN1	RSTPESRAAVQELSSSILAGEDPEERGVKLG	S367	0.236978
Q12923	PTPN13	RPLSVQAEILKRLSCSELSLYQPLQNSSKEK	S938	0.237189
Q5JTD0	TJAP1	RSPKRMGVHHLHRKDSLTQAQEQGNLLN	S535	0.237656
Q96CX2	KCTD12	ASAGAPSPTLELASRSPSGGAAGPLLTPSQS	S185	0.237703
Q99459	CDC5L	ILQEAQNLMALTNVDTPLKGGLNTPLHESDF	T377	0.238256
Q8WXE0	CASKIN2	GEAEGPVGSTLGSYATLTRRPGRSALVRTSP	T828	0.239154
Q14980	NUMA1	QKVASSSSGNNFLSGSPASPMGDILQTPQFQ	S200	0.239253
Q14980	NUMA1	KQADRRQSMAFSILNTPKKLGNSLLRRGASK	T2055	0.239289
Q8IVP5	FUNDC1	MATRNPPPQDYESDDDSYEVLDLTEYAR	S13	0.239373
Q8IVP5	FUNDC1	ATRNPPPQDYESDDDSYEVLDLTEYARRHQW	S17	0.239373
Q9C0C2	TNKS1BP1	TFPTRPSGLGVWRLDSPPPSPITEASEAAEA	S494	0.23953
Q9C0C2	TNKS1BP1	RPSGLGVWRLDSPPPSPITEASEAAEAAEAG	S498	0.23953
Q15154	PCM1	GRRRQFDEESLESFSSMPDPVDPTTVTKTFK	S1263	0.239652
Q8IYB3	SRRM1	EPAAKKPPAPPSPVQSQSPSTNWSPAVPVKK	S773	0.240822
O60271	SPAG9	NKAFDRNTESLFEELSSAGSGLIGDVDEGAD	S373	0.24094
Q92917	GPKOW	VVELHYDAICQYMGPSDTDDD	S471	0.241116
O15085	ARHGEF11	SLMNRNSVLSDPGLDSPRTSPVIMARVAQHH	S251	0.241367
O15085	ARHGEF11	RNSVLSDPGLDSPRTSPVIMARVAQHHRRQG	S255	0.241367
O15085	ARHGEF11	NRNSVLSDPGLDSPRTSPVIMARVAQHHRRQ	T254	0.241367
Q96TC7	RMDN3	YSQRWKRTQRHGRSQSLPNSLDYTQTSDPGR	S46	0.241567
P20700	LMNB1	AYRKLLEGEEERLKLSPSPSSRVTVSRASSS	S391	0.241984
A6NKF1	SAC3D1	VVMAEEEDEGTDRPGSPA	S402	0.242587
Q8IY81	FTSJ3	YVAKKLKEQAKALDISLSSGEEDEGDEEDST	S333	0.24304
Q15527	SURF2	LFTRKDLGSTEDGDGTDDFLTDKEDEKAKPP	T190	0.243164
O15014	ZNF609	KAEADKIYSFTDNAPSPSIGGSSRLENTTPT	S804	0.243279
Q5SW79	CEP170	NPPQMLWERTEEDSKSIKSDVPVYLKRLKGN	S356	0.243527
Q15003	NCAPH	QRRRSRVFDLQFSTDSPRLLASPSSRSIDIS	S81	0.243814
Q7Z417	NUFIP2	ESQNPLASPTNTLLGSAKEQRYQRGLERNDS	S637	0.243858
Q12888	TP53BP1	GTAETEPVEQDSSQPSLPLVRADDPLRLDQE	S834	0.243925
P29590	PML	RSSPEQPRPSTSKAVSPPHLDGPPSPRSPVI	S518	0.244571
Q9NQG5	RPRD1B	TFQQIQEEEDDDYPGSYSPQDPSAGPLLTEE	S164	0.245237
Q9NQG5	RPRD1B	QQIQEEEDDDYPGSYSPQDPSAGPLLTEELI	S166	0.245237
Q8IXQ4	GPALPP1	TQKSDKGRDDPGQQETDSSEDEDIIGPMPAK	T138	0.245431
P68402	PAFAH1B2	MSQGDSNPAAIPHAAED	S2	0.245744
Q13085	ACACA	NQHSRFIIGSVSEDNSEDEISNLVKLDLLEE	S29	0.246859
Q14678	KANK1	AASQINVCGVRKRSYSAGNASQLEQLSRARR	S325	0.247298
Q6PJF5	RHBDF2	LELPSQEAPSFQGTESPKPCKMPKIVDPLAR	S177	0.247418
Q9NYQ8	FAT2	LPPRYSNQNLEDLMPSRPPSPRERLVAPCLN	S4254	0.247524
Q6NV74	CRACDL	EEGGVPGEDPSSRPATPELAEPESAPTLRVE	T338	0.248151
P11137	MAP2	SVASPRRLSNVSSSGSINLLESPQLATLAED	S1802	0.248205
Q6ZNB6	NFXL1	SPGGVATTAAAGSRHSPAGSQALQTTAASEL	S65	0.248579
Q13523	PRPF4B	KFKGSLSEGMKVEQESSSDDNLEDFDVEEED	S518	0.248612
Q13523	PRPF4B	FKGSLSEGMKVEQESSSDDNLEDFDVEEEDE	S519	0.248612
Q13523	PRPF4B	KGSLSEGMKVEQESSSDDNLEDFDVEEEDEE	S520	0.248612
Q14CS0	UBXN2B	GQKLGSLTPEIVSTPSSPEEEDKSILNAVVL	S234	0.24946
Q14CS0	UBXN2B	QKLGSLTPEIVSTPSSPEEEDKSILNAVVLI	S235	0.24946
Q86YS7	C2CD5	EPRQRSRLLRSQSESSDEVTELDLSHGKKDA	S662	0.250129
Q86XP3	DDX42	EDSSNVDLPYIPAENSPTRQQFHSKPVDSDS	S96	0.250848
Q92615	LARP4B	VPASCAVSATYERSPSPAHLPDDPKVAEKQR	S601	0.251657
Q9HB90	RRAGC	MSLQYGAEETPLAGSYG	S2	0.251722
Q12802	AKAP13	SHSTDSLNKISKVNESTESLTDEGVGTDMNE	S1942	0.252724
Q8NI35	PATJ	PPMKLPPPYKALTDDSDENEEEDAFTDQKIR	S1212	0.252818
Q92804	TAF15	RDYGPRTDADSESDNSDNNTIFVQGLGEGVS	S231	0.252848
P78559	MAP1A	TVPLPTISGHRELVLSSPEDLTQDFEEMKRE	S526	0.253027
P78559	MAP1A	VPLPTISGHRELVLSSPEDLTQDFEEMKREE	S527	0.253027
Q86YS7	C2CD5	PIPEPRQRSRLLRSQSESSDEVTELDLSHGK	S659	0.253105
P18858	LIG1	SPVKRPGRKAARVLGSEGEEEDEALSPAKGQ	S66	0.253108
Q6R327	RICTOR	SRLTPSRFMKALSYASLDKEDLLSPINQNTL	S1388	0.253297
O15231	ZNF185	PTQQPADPSTPEQQNSPSGSEQFVRRESCTS	S520	0.253486
O15231	ZNF185	QGDPAVPTQQPADPSTPEQQNSPSGSEQFVR	T514	0.253486
Q15269	PWP2	VSKQRGTKRSLDPLGSEEEAEASEDDSLHLL	S891	0.254231
Q15269	PWP2	KRSLDPLGSEEEAEASEDDSLHLLGGGGRDS	S898	0.254231
Q15269	PWP2	DPLGSEEEAEASEDDSLHLLGGGGRDSEEEM	S902	0.254231
Q15269	PWP2	SEDDSLHLLGGGGRDSEEEMLA	S913	0.254231
P98164	LRP2	IYAQMENEQKESVAATPPPSPSLPAKPKPPS	T4612	0.254833
Q96ST2	IWS1	HVTDSENDEPLNLNASDSESEELHRQKDSDS	S80	0.255304
Q96ST2	IWS1	TDSENDEPLNLNASDSESEELHRQKDSDSES	S82	0.255304
Q96ST2	IWS1	SENDEPLNLNASDSESEELHRQKDSDSESEE	S84	0.255304
Q96SI1	KCTD15	EGGNMSRLSLTRSPVSPLAAQGIPLPAQLTK	S38	0.255328
P42166	TMPO	PPLPAGTNSKGPPDFSSDEEREPTPVLGSGA	S66	0.256699
P42166	TMPO	PLPAGTNSKGPPDFSSDEEREPTPVLGSGAA	S67	0.256699
P42166	TMPO	SKGPPDFSSDEEREPTPVLGSGAAAAGRSRA	T74	0.256699
P11137	MAP2	TLAQSYPSDLPEEPSSPQERMFTIDPKVYGE	S654	0.257502
Q8N9M1	C19orf47	TPETDEDLAWDSDNDSSSSVLQYAGVLKKLG	S284	0.258086
Q96PK6	RBM14	FGNSTGGFDGQARQPTPPFFGRDRSPLRRSP	T206	0.258109
Q12802	AKAP13	TDSLNKISKVNESTESLTDEGTDMNEGQLLG	S1927	0.258348
Q96TA1	NIBAN2	VGLPFEASPESPPPASPDGVTEIRGLLAQGL	S646	0.258556
Q71RC2	LARP4	VSPPSTTKPSRASTASPCNNNINAATAVALQ	S597	0.258715
Q14978	NOLC1	RHEKTKKKRGSYRGGSISVQVNSIKFDSE	S686	0.258755
Q14978	NOLC1	RGGSISVQVNSIKFDSE	S698	0.258755
Q86YS7	C2CD5	PEPRQRSRLLRSQSESSDEVTELDLSHGKKD	S661	0.258877
Q5UIP0	RIF1	LLLPGLETVEMMEESSGPYSDGTENSQLNVK	S979	0.259931
P42166	TMPO	LYEKKLLKLREQGTESRSSTPLPTISSSAEN	S156	0.260035
Q9H0H5	RACGAP1	TPEHQLLKTPSSSSLSQRVRSTLTKNTPRFG	S595	0.26024
Q8IXJ6	SIRT2	HPLETQAGKVQEAQDSDSDSEGGAAGGEADM	S23	0.26056
P18858	LIG1	ARVLGSEGEEEDEALSPAKGQKPALDCSQVS	S76	0.260645
P85037	FOXK1	PSPTGTISVPNSCPASPRGAGSSSYRFVQNV	S257	0.261207
Q9NQC3	RTN4	PAAPPSTPAAPKRRGSSGSVDETLFALPAAS	S181	0.262322
Q9NQC3	RTN4	AAPPSTPAAPKRRGSSGSVDETLFALPAASE	S182	0.262322
Q92882	OSTF1	VRTLSNAEDYLDDEDSD	S213	0.262845
P11137	MAP2	AALPLAAEETANLPPSPPPSPASEQTVTVEE	S136	0.262894
P43487	RANBP1	MAAAKDTHEDHDTSTENTDESNHDPQFE	T13	0.263245
Q9UQ88	CDK11A	DFGLAREYGSPLKAYTPVVVTQWYRAPELLL	T583	0.263658
Q86U42	PABPN1	KLKELQNEVEKQMNMSPPPGNAGPVIMSIEE	S150	0.26377
O95251	KAT7	PTPVTPKKYPLRQTRSSGSETEQVVDFSDRE	S99	0.263983
P29966	MARCKS	NETPKKKKKRFSFKKSFKLSGFSFKKNKKEA	S163	0.264061
O60678	PRMT3	GGRGAVENEEDLPELSDSGDEAAWEDEDDAD	S25	0.264276
O60678	PRMT3	RGAVENEEDLPELSDSGDEAAWEDEDDADLP	S27	0.264276
Q9Y6M7	SLC4A7	DPHLLERNGILASPQSAPGNLDNSKSGEIKG	S263	0.264448
Q07157	TJP1	KKVQIPVSRPDPEPVSDNEEDSYDEEIHDPR	S125	0.265083
Q5THJ4	VPS13D	SRKKQKEVQDKDYPLTPPPSPTVDEPKILVG	T1761	0.265795
Q8IXJ6	SIRT2	TQAGKVQEAQDSDSDSEGGAAGGEADMDFLR	S27	0.266776
P51003	PAPOLA	SLDLSMDSDNSMSVPSPTSATKTSPLNSSGS	S537	0.266792
P35251	RFC1	PGKISRQDPVTYISETDEEDDFMCKKAASKS	T110	0.266928
Q9HAW4	CLSPN	KNIDDASQMDLFHRDSDDDQTEEQLDESEAR	S1156	0.266944
Q14498	RBM39	RPMKVGHVTERTDASSASSFLDSDELERTGI	S334	0.267367
Q9Y2W1	THRAP3	HDKFSGEEGEIEDDESGTENREEKDNIQPTT	S939	0.267525
P42166	TMPO	KKLLKLREQGTESRSSTPLPTISSSAENTRQ	S159	0.26756
Q13542	EIF4EBP2	DRKFLLDRRNSPMAQTPPCHLPNIPGVTSPG	T70	0.267626
Q9UKI8	TLK1	HKISDYFEYQGGNGSSPVRGIPPAIRSPQNS	S180	0.267643
Q16643	DBN1	HRPGSHLDSHRRMAPTPIPTRSPSDSSTAST	T331	0.267846
P25205	MCM3	DAKDGDSYDPYDFSDTEEEMPQVHTPKTADS	T713	0.268011
Q92804	TAF15	GGHRDYGPRTDADSESDNSDNNTIFVQGLGE	S228	0.268548
Q86W92	PPFIBP1	DLAGASSRPKDSQRNSPFQIPPPSPDSKKKS	S571	0.269079
Q13542	EIF4EBP2	TRIIYDRKFLLDRRNSPMAQTPPCHLPNIPG	S65	0.269101
Q6PJG2	MIDEAS	PITPKSAHRTLLRTNSAEVTPPVLSVMGEAT	S700	0.269297
Q14244	MAP7	VISKRLSSSSATLLNSPDRARRLQLSPWESS	S209	0.269325
Q86WB0	ZC3HC1	ESPRRMMTRSQDATFSPGSEQAEKSPGPIVS	S335	0.269436
Q96TA1	NIBAN2	PAGESPQPKAAPEASSPPASPLQHLLPGKAV	S692	0.270431
Q96TA1	NIBAN2	SPQPKAAPEASSPPASPLQHLLPGKAVDLGP	S696	0.270431
Q8N556	AFAP1	SSPQSPVFRHRTLENSPISSCDTSDTEGPVP	S679	0.270974
Q13426	XRCC4	EHISAENMSLETLRNSSPEDLFDEI	S327	0.271304
Q13426	XRCC4	HISAENMSLETLRNSSPEDLFDEI	S328	0.271304
Q9BQ61	TRIR	TSPESGDEEVSGAGSSPVSGGVNLFANDGSF	S50	0.272352
O14639	ABLIM1	RQSLGESPRTLSPTPSAEGYQDVRDRMIHRS	S147	0.273335
P30622	CLIP1	ISNLTKTASESISNLSEAGSIKKGERELKIG	S200	0.27355
Q8NI35	PATJ	TAPPPMKLPPPYKALTDDSDENEEEDAFTDQ	T1209	0.273861
O75607	NPM3	RHQIVTMSNDVSEEESEEEEEDSDEEEVELC	S151	0.274015
O75607	NPM3	SNDVSEEESEEEEEDSDEEEVELCPILPAKK	S158	0.274015
P21291	CSRP1	PKGFGFGQGAGALVHSE	S192	0.274243
Q15365	PCBP1	CVKQICLVMLETLSQSPQGRVMTIPYQPMPA	S173	0.274431
O60293	ZFC3H1	WKPKFWRKPISDNSFSSDEEQSTGPIKYAFQ	S1303	0.274476
Q147X3	NAA30	QEEEEEDEQVRLLSSSLTADCSLRSPSGREV	S190	0.274635
O43237	DYNC1LI2	KDFQDYMEPEEGCQGSPQRRGPLTSGSDEEN	S194	0.274818
Q7Z406	MYH14	ASDEEAEEAQPGSGPSPEPEGSPPAHPQ	S1983	0.274887
O00505	KPNA3	LLKKRNVPQEESLEDSDVDADFKAQNVTLEA	S60	0.276031
P85037	FOXK1	PLKIHIPEPDLRSMVSPVPSPTGTISVPNSC	S239	0.276204
P28715	ERCC5	ELCPYESKFDSSLLSSDDETKCKPNSASEVI	S563	0.276895
Q96T58	SPEN	ERESGVVAVSPEKSESPQKEDGLSSQLKSDP	S2126	0.277242
Q9UDY2	TJP2	LVVLRDSQQTLINIPSLNDSDSEIEDISEIE	S371	0.277973
P42166	TMPO	KLLKLREQGTESRSSTPLPTISSSAENTRQN	T160	0.278254
Q6ZRV2	FAM83H	MARRSQSSSQGDNPLAPGYL	S5	0.278504
O76094	SRP72	SSELDASKTVSSPPTSPRPGSAATVSASTSN	S625	0.279079
Q14669	TRIP12	AKLASLRKSTKKRSESPPAELPSLRRSTRQK	S312	0.279895
Q03468	ERCC6	QKKVPVQEIDDDFFPSSGEEAEAASVGEGGG	S429	0.28032
Q03468	ERCC6	KKVPVQEIDDDFFPSSGEEAEAASVGEGGGG	S430	0.28032
Q9UHD8	SEPTIN9	DFEALKRSFEVEEVETPNSTPPRRVQTPLLR	T31	0.280577
O75385	ULK1	FQTPRSSAIRRSGSTSPLGFARASPSPPAHA	S469	0.280706
Q86YS7	C2CD5	PEPRQRSRLLRSQSESSDEVTELDLSHGKKD	S661	0.281421
Q0JRZ9	FCHO2	VSIGNITLSPAISRHSPVQMNRNLSNEELTK	S394	0.281839
Q9Y4F5	CEP170B	PTTPQPLRAQKEMSPSPPAAQDPGGTALVSA	S988	0.282344
Q00839	HNRNPU	GYFEYIEENKYSRAKSPQPPVEEEDEHFDDT	S271	0.282676
O14640	DVL1	RELAAVPPELTGSRQSFQKAMGNPCEFFVDI	S679	0.283021
Q6PKG0	LARP1	EMEQMDGRKNTFTAWSDEESDYEIDDRDVNK	S627	0.28332
Q6PKG0	LARP1	MDGRKNTFTAWSDEESDYEIDDRDVNKILIV	S631	0.28332
Q7Z6Z7	HUWE1	SGNSTIIVSRSGEDESQEDVLMDEAPSNLSQ	S2377	0.283336
O14640	DVL1	PPVRELAAVPPELTGSRQSFQKAMGNPCEFF	S676	0.283641
Q6ZRV2	FAM83H	PELGPDGHQRLDYVPSSASREVRHGSDPAFA	S513	0.284394
O60271	SPAG9	KAFDRNTESLFEELSSAGSGLIGDVDEGADL	S374	0.284702
Q9H3Q1	CDC42EP4	ILKQLVSSSVHSKRRSRADLTAEMISAPLGD	S18	0.28475
Q8IXJ6	SIRT2	LETQAGKVQEAQDSDSDSEGGAAGGEADMDF	S25	0.284878
Q9BWU0	SLC4A1AP	RKRKAKNWEDEDFYDSDDDTFLDRTGLIEKK	S466	0.285935
O60716	CTNND1	MGYDDLDYGMMSDYGTARRTGTPSDPRRRLR	T304	0.286231
P63104	YWHAZ	IMQLLRDNLTLWTSDTQGDEAEAGEGGEN	T232	0.286301
Q9C0C2	TNKS1BP1	PAQTSRRPSQGPPARSPSQDFSFIEDTEILD	S1552	0.286411
Q9BQ61	TRIR	GGSRWAESGSGTSPESGDEEVSGAGSSPVSG	S39	0.286851
Q15154	PCM1	PEQAELEKLKQRINFSDLDQRSIGSDSQGRA	S110	0.287164
Q86YS7	C2CD5	PIPEPRQRSRLLRSQSESSDEVTELDLSHGK	S659	0.287169
P02545	LMNA	SGSSASSVTVTRSYRSVGGSGGGSFGDNLVT	S529	0.287681
O95155	UBE4B	ASGVAHRSQSSEGVSSLSSSPSNSLETQSQS	S84	0.287717
O95155	UBE4B	AHRSQSSEGVSSLSSSPSNSLETQSQSLSRS	S88	0.287717
Q8N9M1	C19orf47	RLGATPETDEDLAWDSDNDSSSSVLQYAGVL	S280	0.288952
Q96TA1	NIBAN2	VQDEEVGLPFEASPESPPPASPDGVTEIRGL	S641	0.288962
Q9Y6D5	ARFGEF2	QEIGDGKGLDMARRCSVTSMESTVSSGTQTT	S614	0.289054
Q7Z406	MYH14	TRTVRQVFRLEEGVASDEEAEEAQPGSGPSP	S1969	0.289161
Q7Z406	MYH14	EEAQPGSGPSPEPEGSPPAHPQ	S1989	0.289232
Q96EB6	SIRT1	MADEAALALQPGGSPSAAGADREAASSPA	S14	0.289476
P07947	YES1	IQSFLEDYFTATEPQYQPGENL	Y537	0.289492
Q12774	ARHGEF5	TQIPGTQTESRAEELSPAALSPSLEPIRCSH	S445	0.290927
Q12774	ARHGEF5	TQTESRAEELSPAALSPSLEPIRCSHQPISL	S450	0.290927
Q6PJF5	RHBDF2	RDLELPSQEAPSFQGTESPKPCKMPKIVDPL	T175	0.290971
Q7Z3K3	POGZ	ETIEPESLHQLFEGESETESFYGFEEADLDL	S1392	0.291386
Q7Z3K3	POGZ	PESLHQLFEGESETESFYGFEEADLDLMEI	S1396	0.291386
Q13769	THOC5	AKALFKPPEDSQDDESDSDAEEEQTTKRRRP	S312	0.291591
Q5VZL5	ZMYM4	FSSKDNLVSSIHTDDSLEVERRVTQHESDNE	S110	0.292098
Q96ST2	IWS1	TDSENDEPLNLNASDSESEELHRQKDSDSES	S82	0.29229
P42166	TMPO	KLLKLREQGTESRSSTPLPTISSSAENTRQN	T160	0.292843
Q13085	ACACA	NQHSRFIIGSVSEDNSEDEISNLVKLDLLEE	S29	0.293536
Q86W92	PPFIBP1	PKDSQRNSPFQIPPPSPDSKKKSRGIMKLFG	S579	0.293802
Q9Y4F5	CEP170B	PSPTTPQPLRAQKEMSPSPPAAQDPGGTALV	S986	0.293939
P15924	DSP	SKGLPSPYNMSSAPGSRSGSRSGSRSGSRSG	S2825	0.294477
Q14978	NOLC1	AETPQAKKIKLQTPNTFPKRKKGEKRASSPF	T610	0.29628
O95049	TJP3	REALKKKFMRVHDAESSDEDGYDWGPATDL	S905	0.296371
O95049	TJP3	EALKKKFMRVHDAESSDEDGYDWGPATDL	S906	0.296371
Q9NYQ8	FAT2	YSNQNLEDLMPSRPPSPRERLVAPCLNEYTA	S4258	0.296409
Q14978	NOLC1	AKEAETPQAKKIKLQTPNTFPKRKKGEKRAS	T607	0.29658
Q7Z417	NUFIP2	FLSKDYEIESQNPLASPTNTLLGSAKEQRYQ	S629	0.297015
P53367	ARFIP1	MAQESPKNSAAEIPVTSNGE	S5	0.298172
Q9C0C2	TNKS1BP1	SERSYQFGIIGNDRVSGAGFSPSSKMEGGHF	S1133	0.299153
Q9C0C2	TNKS1BP1	QFGIIGNDRVSGAGFSPSSKMEGGHFVPPGK	S1138	0.299153
P30622	CLIP1	TKTASESISNLSEAGSIKKGERELKIGDRVL	S204	0.299212
O95171	SCEL	IKVDPETNKNITRGQSLDNLIKVTPEVKRSN	S389	0.29933
O95696	BRD1	MNHLSRVHGEPTSDLSDID	S1055	0.299372
Q8IVF2	AHNAK2	HSSSEAYEPRDAHDVSPTSTDTEAQLTVERQ	S194	0.300303
Q9H2D6	TRIOBP	RQALDYVELSPLTQASPQRARTPARTPDRLA	S1955	0.300535
Q96T58	SPEN	AAAQAGERESGVVAVSPEKSESPQKEDGLSS	S2120	0.301075
Q9UQ35	SRRM2	SPEHKELSNSPLRENSFGSPLEFRNSGPLGT	S1326	0.301411
Q92804	TAF15	NFGGHRDYGPRTDADSESDNSDNNTIFVQGL	S226	0.301626
Q13769	THOC5	ALFKPPEDSQDDESDSDAEEEQTTKRRRPTL	S314	0.301843
P06493	CDK1	MEDYTKIEKIGEGTYGVVYKGRHKTTGQV	T14	0.302529
Q9NYF3	FAM53C	AESLSPCPPQRRFSLSPSLGPQASRFLPSAR	S234	0.302572
O60293	ZFC3H1	ISLPKHKSVVVTLNDSDDSESDGEASKSTNS	S714	0.303387
Q8WWM7	ATXN2L	KEKEVDGLLTSEPMGSPVSSKTESVSDKEDK	S594	0.303926
Q9BZF1	OSBPL8	RANNLHSGDNFQLNDSEIERQHFKDQDMYSD	S314	0.304101
O95696	BRD1	DRAMNHLSRVHGEPTSDLSDID	S1052	0.304264
Q7L014	DDX46	NERKKLQKAALGLQDSDDEDAAVDIDEQIES	S804	0.304529
Q14847	LASP1	EFEKNKGKGFSVVADTPELQRIKKTQDQISN	T104	0.304642
O43159	RRP8	AASLSQHPPSLCISDSEEEEEERKKKCPKKA	S64	0.304658
Q09666	AHNAK	SGKTVIRLPSGSGAASPTGSAVDIRAGAISA	S216	0.304677
Q15149	PLEC	RTGSRTGSRAGSRRGSFDATGSGFSMTFSSS	S4505	0.305304
P20810	CAST	PDDAIDALSSDFTCGSPTAAGKKTEKEESTE	S243	0.305846
Q9H8Y8	GORASP2	SEKPVSAAVDANASESP	S451	0.306873
Q9H0G5	NSRP1	VEENPDADSDFDAKSSADDEIEETRVNCRRE	S255	0.307404
O60293	ZFC3H1	PKHKSVVVTLNDSDDSESDGEASKSTNSVFG	S717	0.307584
Q12802	AKAP13	ANRRSQQSVSLSKSVSIQNITGVGNDENMSN	S1906	0.307679
Q9C0C2	TNKS1BP1	QTSRRPSQGPPARSPSQDFSFIEDTEILDSA	S1554	0.308578
Q96AY2	EME1	EIAETVTQTQPVRLLSSESEDEEEFIPLAQR	S84	0.30867
Q96AY2	EME1	IAETVTQTQPVRLLSSESEDEEEFIPLAQRL	S85	0.30867
Q96AY2	EME1	ETVTQTQPVRLLSSESEDEEEFIPLAQRLTC	S87	0.30867
P46100	ATRX	TENLVLSSHTGFCQSSGDEALSKSVPVTVDD	S1245	0.308709
Q9GZP8	IMUP	QKPGVGAGHGGDPKLSPHKVQGRSEAGAGPG	S29	0.308863
Q9NQZ2	UTP3	SVSKTSAAACAVTDLSDDSDFDEKAKLKYYK	S365	0.308968
O15231	ZNF185	QGDPAVPTQQPADPSTPEQQNSPSGSEQFVR	T514	0.308997
Q08357	SLC20A2	KITGKLQKEGALSRVSDESLSKVQEAESPVF	S256	0.309096
Q08357	SLC20A2	GKLQKEGALSRVSDESLSKVQEAESPVFKEL	S259	0.309096
Q9NTJ3	SMC4	ASSDAEPEPPSGRTESPATAAETASEELDNR	S41	0.309203
Q9UBB9	TFIP11	AGLKKGAAEEAELEDSDDEEKPVKQDDFPKD	S98	0.309684
Q15154	PCM1	NQLDTNGRRRQFDEESLESFSSMPDPVDPTT	S1257	0.309715
Q15637	SF1	LRTGDLGIPPNPEDRSPSPEPIYNSEGKRLN	S80	0.310114
Q15637	SF1	TGDLGIPPNPEDRSPSPEPIYNSEGKRLNTR	S82	0.310114
Q96KC8	DNAJC1	RAKRQKDFDIAEQNESSDEESLRKERARSAE	S479	0.310815
Q96KC8	DNAJC1	AKRQKDFDIAEQNESSDEESLRKERARSAEE	S480	0.310815
O15014	ZNF609	NGAEASSVKTNSPAYSDISDAGEDGEGKVDS	S846	0.311095
Q9NQC3	RTN4	PPSTPAAPKRRGSSGSVDETLFALPAASEPV	S184	0.311258
Q9NYV4	CDK12	LTDLPLPPELPGGDLSPPDSPEPKAITPPQQ	S681	0.31126
Q9NYV4	CDK12	PLPPELPGGDLSPPDSPEPKAITPPQQPYKK	S685	0.31126
Q15022	SUZ12	CRPKRTKASMSEFLESEDGEVEQQRTYSSGH	S546	0.312053
Q2KHR3	QSER1	KVDNELKNLEHLSSFSSDEDDPGYSQDAYKS	S1230	0.312555
Q2KHR3	QSER1	VDNELKNLEHLSSFSSDEDDPGYSQDAYKSV	S1231	0.312555
P54105	CLNS1A	ATLERLEGMLSQSVSSQYNMAGVRTEDSIRD	S198	0.312788
Q9Y4H2	IRS2	AGAAAAGARPVSVAGSPLSPGPVRAPLSRSH	S388	0.3128
Q9Y4H2	IRS2	AAAGARPVSVAGSPLSPGPVRAPLSRSHTLS	S391	0.3128
Q96N67	DOCK7	RPASLNLNRSRSLSNSNPDISGTPTSPDDEV	S900	0.313108
O95684	CEP43	GEGALDLSDVHSPPKSPEGKTSAQTTPSKIP	S160	0.313595
Q8NBZ0	INO80E	TILSTVPRQMFSDAGSGDDALDGDDDLVIDI	S227	0.313618
O43159	RRP8	LEAASLSQHPPSLCISDSEEEEEERKKKCPK	S62	0.313621
O43399	TPD52L2	MDSAGQDINLNSPNKGLLSDSMTDVPV	S12	0.313702
P18583	SON	SPVVSSMPERASESSSEEKDDYEIFVKVKDT	S1784	0.3138
Q7Z417	NUFIP2	FLSKDYEIESQNPLASPTNTLLGSAKEQRYQ	S629	0.313954
P41227	NAA10	SEVSETTESTDVKDSSEASDSAS	S228	0.314074
Q9P287	BCCIP	IQQNHIGSVIKQTDVSEDSNDDMDEDEVFGF	S112	0.314112
Q9UDY2	TJP2	RKPSPEPRAQMRRAASSDQLRDNSPPPAFKP	S955	0.314406
Q08J23	NSUN2	QRAGEPNSPDAEEANSPDVTAGCDPAGVHPP	S751	0.31462
Q9H814	PHAX	MALEVGDMEDGQLSDSDSDMTVAPSDRPL	S14	0.315161
Q9H814	PHAX	MALEVGDMEDGQLSDSDSDMTVAPSDRPLQL	S16	0.315161
Q9UKV3	ACIN1	ASLVALPEQTASEEETPPPLLTKEASSPPPH	T414	0.315164
Q9UDY2	TJP2	AQMRRAASSDQLRDNSPPPAFKPEPPKAKTQ	S963	0.315178
Q14C86	GAPVD1	GLGSTSDDTDVREVSSRPSTPGLSVVSGISA	S758	0.315254
Q9BVC5	C2orf49	NHDLTHRKSPSGPVKSPPLSPVGTTPVKLKR	S189	0.315565
Q6PJG2	MIDEAS	LRGGVIQSTRRRRRASQEANLLTLAQKAVEL	S461	0.315802
Q5PRF9	SAMD4B	LGARAAFTTPDHAPLSPQSSVASSGSEQTEE	S271	0.315998
Q9H0G5	NSRP1	ILQTDVKVEENPDADSDFDAKSSADDEIEET	S248	0.316181
Q14676	MDC1	AEVHLERAQPFGFIDSDTDAEEERIPATPVV	S329	0.316295
Q14676	MDC1	VHLERAQPFGFIDSDTDAEEERIPATPVVIP	T331	0.316295
Q8TF72	SHROOM3	SSEPEREPEWRDRPGSPESPLLDAPFSRAYR	S910	0.316407
Q8NBR6	MINDY2	AAASTQAQQGQPAQASPSSGRQSGNSERKRK	S587	0.316543
P07814	EPRS1	KTGKEYIPGQPPLSQSSDSSPTRNSEPAGLE	S882	0.316597
Q96EB6	SIRT1	MADEAALALQPGGSPSAAGADREAASSPA	S14	0.31723
O95251	KAT7	TPVTPKKYPLRQTRSSGSETEQVVDFSDRET	S100	0.317471
Q96CW6	SLC7A6OS	WSKYPLDVQKEFGYDSPHDLDSD	S302	0.31788
Q8IWW6	ARHGAP12	EQIRATTPPNQGRPDSPVYANLQELKISQSA	S240	0.317975
Q8IWW6	ARHGAP12	GDELSSSSTEQIRATTPPNQGRPDSPVYANL	T231	0.317975
Q08J23	NSUN2	PDNDVTEGQRAGEPNSPDAEEANSPDVTAGC	S743	0.318013
P49023	PXN	SSPQRVTSTQQQTRISASSATRELDELMASL	S258	0.318148
P49023	PXN	QRVTSTQQQTRISASSATRELDELMASLSDF	S261	0.318148
Q01804	OTUD4	DTLEVADEDNSEISDSEDDSCKSKTAAAAAD	S204	0.31826
O15164	TRIM24	PEFRNESEDNKFSDDSDDDFVQPRKKRLKSI	S1028	0.318283
P15924	DSP	ASVSSKGLPSPYNMSSAPGSRSGSRSGSRSG	S2821	0.318587
Q16513	PKN2	PKSRIIIEELSLVAASPTLSPRQSMISTQNQ	S302	0.319154
Q16513	PKN2	IIIEELSLVAASPTLSPRQSMISTQNQYSTL	S306	0.319154
Q9UQ35	SRRM2	EDKDKDKKEKSATRPSPSPERSSTGPEPPAP	S351	0.319162
Q9UQ35	SRRM2	KDKDKKEKSATRPSPSPERSSTGPEPPAPTP	S353	0.319162
O15014	ZNF609	EASSVKTNSPAYSDISDAGEDGEGKVDSVKS	S849	0.319417
Q2YD98	UVSSA	AGGGAQPSQTATGDPSDEDEDSDLEEFVRSH	S281	0.319654
Q2YD98	UVSSA	PSQTATGDPSDEDEDSDLEEFVRSHGLGSHK	S287	0.319654
Q9NUW8	TDP1	KRQKSGSQEDLGWCLSSSDDELQPEMPQKQA	S90	0.319994
Q9NUW8	TDP1	RQKSGSQEDLGWCLSSSDDELQPEMPQKQAE	S91	0.319994
Q9NUW8	TDP1	QKSGSQEDLGWCLSSSDDELQPEMPQKQAEK	S92	0.319994
O15014	ZNF609	VVTQNGAEASSVKTNSPAYSDISDAGEDGEG	S842	0.320102
A8CG34	POM121C	SDDHLNKRSRSSSMSSLTGAYTSGIPSSSRN	S373	0.320479
Q9BRK4	LZTS2	PVTSFTYINEDFRTESPPSPSSDVEDAREQR	S99	0.321015
Q13470	TNK1	ESVLSLGPRPTGGGSSPPEIRQARAVPQGPP	S519	0.321983
O76094	SRP72	ASKTVSSPPTSPRPGSAATVSASTSNIIPPR	S630	0.322059
Q9H501	ESF1	KKRLKRKQKALAEEASEEELPSDVDLNDPYF	S657	0.322385
Q9H501	ESF1	KQKALAEEASEEELPSDVDLNDPYFAEEVKQ	S663	0.322385
Q86W92	PPFIBP1	EDDMFKDFAARSPSASITDEDSNV	S1003	0.322538
P46100	ATRX	VTENLVLSSHTGFCQSSGDEALSKSVPVTVD	S1244	0.322651
Q92538	GBF1	RRPRTSSQHASRGGQSDDDEDEGVPASYHTV	S1476	0.322931
Q9BVV8	FAM174C	RYGLLANTEDPTEMASLDSDEETVFESRNLR	S117	0.322934
Q9BVV8	FAM174C	LLANTEDPTEMASLDSDEETVFESRNLR	S120	0.322934
Q14676	MDC1	VLLQRSQTTTERDSDTDVEEEELPVENREAV	T455	0.323086
Q12923	PTPN13	SVQAEILKRLSCSELSLYQPLQNSSKEKNDK	S941	0.323667
Q99733	NAP1L4	MADHSFSDGVPSDSVEAAKN	S5	0.323781
O15164	TRIM24	FPKPEFRNESEDNKFSDDSDDDFVQPRKKRL	S1025	0.323811
Q9Y248	GINS2	MYKLRTNLQPLESTQSQDF	S182	0.3247
Q9UKN8	GTF3C4	LWKPTHEDSKILLVDSPGMGNADDEQQEEGT	S611	0.324754
Q92882	OSTF1	VRTLSNAEDYLDDEDSD	S213	0.324897
Q02880	TOP2B	SGKPSAKKVKKRNPWSDDESKSESDLEETEP	S1336	0.324959
Q02880	TOP2B	SAKKVKKRNPWSDDESKSESDLEETEPVVIP	S1340	0.324959
Q02880	TOP2B	KKVKKRNPWSDDESKSESDLEETEPVVIPRD	S1342	0.324959
Q02880	TOP2B	VKKRNPWSDDESKSESDLEETEPVVIPRDSL	S1344	0.324959
Q9UBB9	TFIP11	SERTTQSMQDFPVVDSEEEAEEEFQKELSQW	S210	0.325101
O60841	EIF5B	KERSRINSSGESGDESDEFLQSRKGQKKNQK	S190	0.325103
Q5UIP0	RIF1	QKLRELDPSLVSANDSPSGMQTRCVWSPLAS	S2161	0.325637
Q9UNN5	FAF1	DDGEVFGMASSALRKSPMMPENAENEGDALL	S320	0.325689
P49768	PSEN1	HRSTPESRAAVQELSSSILAGEDPEERGVKL	S366	0.325937
P17812	CTPS1	RLSPRDTYSDRSGSSSPDSEITELKFPSINH	S575	0.326092
Q13263	TRIM28	SAAAASAAAASAASGSPGPGEGSAGGEKRST	S19	0.327256
Q9H6T3	RPAP3	ELDKDDSTHESLSQESESEEDGIHVDSQKAL	S119	0.327272
P55081	MFAP1	SEVEGDAWRMEREDSSEEEEEEIDDEEIERR	S133	0.327282
P55081	MFAP1	DSEVEGDAWRMEREDSSEEEEEEIDDEEIER	S132	0.327344
O43159	RRP8	TLRALEAASLSQHPPSLCISDSEEEEEERKK	S58	0.327377
Q9Y2X7	GIT1	EPLRSTGATRSNRARSMDSSDLSDGAVTLQE	S410	0.327809
Q92882	OSTF1	SLLKKKQGTDAVRTLSNAEDYLDDEDSD	S202	0.327825
Q5JSZ5	PRRC2B	EGGGRHIISATSLSTSPTELGSRNSSTGDGA	S226	0.328139
Q9BRK4	LZTS2	YINEDFRTESPPSPSSDVEDAREQRAHNAHL	S105	0.328172
Q8N302	AGGF1	MASEAPSPPRSPPPPTSPEPEL	S7	0.328497
Q8N302	AGGF1	MASEAPSPPRSPPPPTSPEPELAQLR	S11	0.328497
Q8N302	AGGF1	ASEAPSPPRSPPPPTSPEPELAQLRRKVEKL	S17	0.328497
Q9Y3S1	WNK2	AQTASSIEVGVGEPVSSDSGDEGPRARPPVQ	S1843	0.328721
Q9Y3S1	WNK2	QTASSIEVGVGEPVSSDSGDEGPRARPPVQK	S1844	0.328721
Q9Y3S1	WNK2	ASSIEVGVGEPVSSDSGDEGPRARPPVQKQA	S1846	0.328721
Q8ND56	LSM14A	QDTRSLKTQLSQGRSSPQLDPLRKSPTMEQA	S183	0.329292
P42167	TMPO	EMFPYEASTPTGISASCRRPIKGAAGRPLEL	S362	0.329326
Q9UPT8	ZC3H4	TASSRAAKPGPAEAPSPTASPSGDASPPATA	S1104	0.329608
Q86W92	PPFIBP1	GSKALEYSNGIFDCQSPTSPFMGSLRALHLV	S37	0.329741
Q86WB0	ZC3HC1	SQDATFSPGSEQAEKSPGPIVSRTRSWDSSS	S344	0.329773
Q9Y6M1	IGF2BP2	NYSFKISYIPDEEVSSPSPPQRAQRGDHSSR	S162	0.329999
O43166	SIPA1L1	KSTIEEDLKKLIDLESPTPESQKSFKFHALS	S1549	0.330429
Q641Q2	WASHC2A	EAKPRKTLKEKKERRTPSDDEEDNLFAPPKL	T331	0.330455
Q8WWY3	PRPF31	TIRDRSSGTASSVAFTPLQGLEIVNPQAAEK	T455	0.330633
Q9BRK4	LZTS2	TYINEDFRTESPPSPSSDVEDAREQRAHNAH	S104	0.330942
Q8ND56	LSM14A	LSQGRSSPQLDPLRKSPTMEQAVQTASAHLP	S192	0.330993
Q96EZ8	MCRS1	QTVQPLPKGDQVLNFSDAEDLIDDSKLKDMR	S282	0.331122
Q96CW6	SLC7A6OS	DVQKEFGYDSPHDLDSD	S308	0.331231
Q9P1Y5	CAMSAP3	DLPDGHAASPRGTEASPPQNNSGSSSPVFTF	S341	0.33132
Q15424	SAFB	EASSEELAEAPTEAPSPEARDSKEDGRKFDF	S344	0.331936
O95251	KAT7	TPVTPKKYPLRQTRSSGSETEQVVDFSDRET	S100	0.331942
Q9BWW4	SSBP3	ELGGNFLHSFQNDNYSPSMTMSV	S381	0.332072
Q9BWW4	SSBP3	LHSFQNDNYSPSMTMSV	S387	0.332072
Q32MZ4	LRRFIP1	PGLSAATLASLGGTSSRRGSGDTSISIDTEA	S116	0.332126
O43318	MAP3K7	SIQDLTVTGTEPGQVSSRSSSPSVRMITTSG	S454	0.332214
Q9C0C2	TNKS1BP1	AQDRSFGTRPLSSGFSPEEAQQQDEEFEKKI	S987	0.332254
Q96E09	FAM122A	ASPKRIDFIPVSPAPSPTRGIGKQCFSPSLQ	S147	0.33247
Q15147	PLCB4	KGKANTAKANVTPQSSSELRPTTTAALASGV	S890	0.332617
Q96T37	RBM15	DRPLKIEAVYVSRRRSRSPLDKDTYPPSASV	S257	0.332702
P55327	TPD52	ASATTTEPLPEKTQESL	S206	0.332796
O60716	CTNND1	NNASRSQSSHSYDDSTLPLIDRNQKSDKKPD	T869	0.333013
O00712	NFIB	NMEPSPTGDFYPSPSSPAAGSRTWHERDQDM	S295	0.333428
Q13614	MTMR2	SVVSSDSISTSADNFSPDLRVLRESNKLAEM	S58	0.333442
Q6IN85	PPP4R3A	LTSQSSTTNLPGSPGSPGSPGSPGSPGSVPK	S771	0.333469
Q5JRA6	MIA3	ASQSTSQDCSQALKQSP	S1906	0.334
Q8IWZ3	ANKHD1	TGGGGGASGSDEDEVSEVESFILDQEDLDNP	S101	0.334085
Q9P1Y5	CAMSAP3	RGTEASPPQNNSGSSSPVFTFRHPLLSSGGP	S351	0.334163
Q9P206	KIAA1522	ALGPSAPQKPLRRALSGRASPVPAPSSGLHA	S858	0.334677
Q9P206	KIAA1522	SAPQKPLRRALSGRASPVPAPSSGLHAAVRL	S862	0.334677
Q5PRF9	SAMD4B	PMPPRALPPGRMGLLSPSGIGGVSPRHALTS	S592	0.334732
Q5PRF9	SAMD4B	PGRMGLLSPSGIGGVSPRHALTSPSLGGQGR	S600	0.334732
Q6IN85	PPP4R3A	LTSQSSTTNLPGSPGSPGSPGSPGSPGSVPK	S771	0.335252
Q9NRY4	ARHGAP35	RTRCTRLGRFASYRTSFSVGSDDELGPIRKK	S1174	0.335443
Q9NRY4	ARHGAP35	RLGRFASYRTSFSVGSDDELGPIRKKEEDQA	S1179	0.335443
Q5VTR2	RNF20	ERKALVVPEPEPDSDSNQERKDDRERGEGQE	S138	0.335689
P35221	CTNNA1	ELDDSDFETEDFDVRSRTSVQTEDDQLIAGQ	S652	0.335703
P35221	CTNNA1	FETEDFDVRSRTSVQTEDDQLIAGQSARAIM	T658	0.335703
Q719H9	KCTD1	MSRPLITRSPASPLNNQGIPTPAQ	S9	0.33579
Q719H9	KCTD1	MSRPLITRSPASPLNNQGIPTPAQLTK	S12	0.33579
O95171	SCEL	IKVDPETNKNITRGQSLDNLIKVTPEVKRSN	S389	0.336006
O94992	HEXIM1	PDLKTGLYSKRAAAKSDDTSDDDFMEEGGEE	S233	0.336077
Q8NEZ4	KMT2C	SKQLIPTLQRSVSEESANSLVSVGVEAKISE	S116	0.33626
Q9UHR5	SAP30BP	GKKNVLSSLAVYAEDSEPESDGEAGIEAVGS	S18	0.336278
Q6IN85	PPP4R3A	KTNLTSQSSTTNLPGSPGSPGSPGSPGSPGS	S768	0.336298
Q8TBF4	ZCRB1	SDDSRRPRIKKSTYFSDEEELSD	S210	0.336466
Q8TBF4	ZCRB1	PRIKKSTYFSDEEELSD	S216	0.336466
Q96T37	RBM15	PLKIEAVYVSRRRSRSPLDKDTYPPSASVVG	S259	0.336568
O00178	GTPBP1	MATERSRSAMDSPVPASMFAPEPSSPG	S12	0.336619
O94880	PHF14	VLSRNSADDEELTNDSLTLSQSKSNEDSLIL	S290	0.336862
P78332	RBM6	QGVAFEHESPADFQNSQSPVQDQDKSQLSGR	S360	0.337058
Q8NEZ4	KMT2C	LIPTLQRSVSEESANSLVSVGVEAKISEQLC	S119	0.337184
Q86W92	PPFIBP1	HMLKEDDMFKDFAARSPSASITDEDSNV	S999	0.337361
Q9BUR4	WRAP53	GDPVSLSTPLETEFGSPSELSPRIEEQELSE	S85	0.337419
Q86SQ0	PHLDB2	LAGESDRVFATRRNFSCGSVEFDEADLESLR	S384	0.337521
O43823	AKAP8	FQLYEEPDTKLARVDSEGDFSENDDAAGDFR	S323	0.337638
Q92614	MYO18A	PLDNTSRPRYSHSYLSDSDTEAKLTETNA	S2041	0.337818
Q92614	MYO18A	DNTSRPRYSHSYLSDSDTEAKLTETNA	S2043	0.337818
P14618	PKM	MADTFLEHMCRLDIDSPPITARNTGIICTIG	S37	0.337884
O95817	BAG3	VEVKVPPAPVPCPPPSPGPSAVPSSPKSVAT	S377	0.337971
O94880	PHF14	KSKVLSRNSADDEELTNDSLTLSQSKSNEDS	T287	0.338064
Q96JC9	EAF1	MPFRAPTKPPVGPKTSPLKDNPSPEPQLDDI	S158	0.338281
O60293	ZFC3H1	HKSVVVTLNDSDDSESDGEASKSTNSVFGGL	S719	0.339569
P30622	CLIP1	ISNLTKTASESISNLSEAGSIKKGERELKIG	S200	0.339643
Q96RT1	ERBIN	IVNHDDVFEESEELSSDEEMKMAEMRPPLIE	S603	0.33981
Q7Z5K2	WAPL	GSSNYKIKYFGFDDLSESEDDEDDDCQVERK	S459	0.340103
Q7Z5K2	WAPL	SNYKIKYFGFDDLSESEDDEDDDCQVERKTS	S461	0.340103
Q9NRY4	ARHGAP35	DNAAEACSTTEEVFNSPRAGSPLCNSNLQDS	S970	0.340104
Q9UHR5	SAP30BP	SEPESDGEAGIEAVGSAAEEKGGLVSDAYGE	S33	0.340398
Q5T4S7	UBR4	SHLSVDGEERAIEVDSDWVEELAVEEEDSQA	S1634	0.340444
Q5T4S7	UBR4	VDSDWVEELAVEEEDSQAEDSDEDSLCNKLC	S1647	0.340444
Q5T4S7	UBR4	VEELAVEEEDSQAEDSDEDSLCNKLCTFTIT	S1652	0.340444
Q13263	TRIM28	MALAEGPGAEGPRLASPSGSTSSGLEVVAPE	S594	0.34058
A0FGR8	ESYT2	HISVKEPTPSIASDISLPIATQELRQRLRQL	S761	0.341389
Q9UKV3	ACIN1	DRKKASLVALPEQTASEEETPPPLLTKEASS	S410	0.341608
O60841	EIF5B	DEDNSKKIKERSRINSSGESGDESDEFLQSR	S182	0.341639
Q96JC9	EAF1	KPPVGPKTSPLKDNPSPEPQLDDIKRELRAE	S165	0.341817
Q9BRK4	LZTS2	SFTYINEDFRTESPPSPSSDVEDAREQRAHN	S102	0.341918
Q641Q2	WASHC2A	KPRKTLKEKKERRTPSDDEEDNLFAPPKLTD	S333	0.341983
Q9C0B0	UNK	LCRNSSLGSPSNLCGSPPGSIRKPPNLEGIV	S385	0.342187
P02794	FTH1	SGLAEYLFDKHTLGDSDNES	S179	0.342744
P49768	PSEN1	PHRSTPESRAAVQELSSSILAGEDPEERGVK	S365	0.342858
Q96G74	OTUD5	KRRRQAPGVGAVGGGSPEREEVGAGYNSEDE	S165	0.343042
O43823	AKAP8	EPDTKLARVDSEGDFSENDDAAGDFRSGDEE	S328	0.343084
P30622	CLIP1	SATPPISNLTKTASESISNLSEAGSIKKGER	S195	0.343345
Q15751	HERC1	RLIKSRSESDLSQPESDEEGYALSGRRNVDL	S1521	0.343576
Q9Y6D5	ARFGEF2	GDGKGLDMARRCSVTSMESTVSSGTQTTVQD	S617	0.343716
Q96SB4	SRPK1	HSESDLPEQEEEILGSDDDEQEDPNDYCKGG	S51	0.343969
P49815	TSC2	GEDSRGQPEGPLPSSSPRSPSGLRPRGYTIS	S1449	0.344395
P78332	RBM6	VAFEHESPADFQNSQSPVQDQDKSQLSGREE	S362	0.344476
O60292	SIPA1L3	GRAFLPLRHRSSSEITLSECDAEDAGEPRGA	T175	0.344943
Q9H0G5	NSRP1	KVEENPDADSDFDAKSSADDEIEETRVNCRR	S254	0.344997
O75962	TRIO	LPLGKPRAGAASPLNSPLSSAVPSLGKEPFP	S2459	0.345436
O00712	NFIB	NMEPSPTGDFYPSPSSPAAGSRTWHERDQDM	S295	0.345713
O00712	NFIB	RPKTISIDENMEPSPTGDFYPSPSSPAAGSR	T286	0.345713
Q9UK58	CCNL1	LQEAKLKAKGLNPDGTPALSTLGGFSPASKP	T325	0.345769
P54259	ATN1	TEQELPRPQSPSDLDSLDGRSLNDDGSSDPR	S107	0.346096
Q12888	TP53BP1	DEDGENTQIEDTEPMSPVLNSKFVPAENDSI	S552	0.346099
Q9UHR5	SAP30BP	VLSSLAVYAEDSEPESDGEAGIEAVGSAAEE	S22	0.346245
Q9Y6X4	FAM169A	EQLDQFTQSAEKAVDSSSEEIEVEVPVVDRR	S635	0.34654
Q9Y6X4	FAM169A	QLDQFTQSAEKAVDSSSEEIEVEVPVVDRRN	S636	0.34654
P18583	SON	RRRSRSVVRRRSFSISPVRLRRSRTPLRRRF	S2013	0.346741
P06748	NPM1	KGPSSVEDIKAKMQASIEKGGSLPKVEAKFI	S254	0.346743
Q9P2I0	CPSF2	EAAKKLEQSKEADIDSSDESDIEEDIDQPSA	S419	0.346904
Q9P2I0	CPSF2	AAKKLEQSKEADIDSSDESDIEEDIDQPSAH	S420	0.346904
Q9P2I0	CPSF2	KLEQSKEADIDSSDESDIEEDIDQPSAHKTK	S423	0.346904
P49585	PCYT1A	RSPSPSFRWPFSGKTSPPCSPANLSRHKAAA	S343	0.347051
Q9H832	UBE2Z	QKVLERLHNENAEMDSDSSSSGTETDLHGSL	S337	0.34721
Q9H832	UBE2Z	VLERLHNENAEMDSDSSSSGTETDLHGSLRV	S339	0.34721
Q9H832	UBE2Z	LERLHNENAEMDSDSSSSGTETDLHGSLRV	S340	0.34721
P41227	NAA10	SEVSETTESTDVKDSSEASDSAS	S228	0.347855
O60716	CTNND1	SDQYYWAPLAQHERGSLASLDSLRKGGPPPP	S346	0.348177
O60716	CTNND1	YYWAPLAQHERGSLASLDSLRKGGPPPPNWR	S349	0.348177
O60716	CTNND1	APLAQHERGSLASLDSLRKGGPPPPNWRQPE	S352	0.348177
Q9H7P9	PLEKHG2	VTTPVPKQEGHLDSESPTNIPLTKQGGSRDV	S1049	0.348199
O95684	CEP43	GPTTGEGALDLSDVHSPPKSPEGKTSAQTTP	S156	0.348575
Q13769	THOC5	ALFKPPEDSQDDESDSDAEEEQTTKRRRPTL	S314	0.34866
Q13769	THOC5	AKALFKPPEDSQDDESDSDAEEEQTTKRRRP	S312	0.348808
Q13769	THOC5	GSVDEAKALFKPPEDSQDDESDSDAEEEQTT	S307	0.348948
P49768	PSEN1	RSTPESRAAVQELSSSILAGEDPEERGVKLG	S367	0.349342
Q7Z406	MYH14	TRTVRQVFRLEEGVASDEEAEEAQPGSGPSP	S1969	0.349488
Q96Q42	ALS2	VDIREEETEGGSRRLSLPGLLSQVSPRLLRK	S483	0.349714
O75116	ROCK2	QLQALHIGLDSSSIGSGPGDAEADDGFPESR	S1137	0.350199
Q9H501	ESF1	ISHSTTEDLKRFYDLSDSDSNLSGEDSKALS	S75	0.350237
Q9H501	ESF1	HSTTEDLKRFYDLSDSDSNLSGEDSKALSQK	S77	0.350237
Q9H501	ESF1	TTEDLKRFYDLSDSDSNLSGEDSKALSQKKI	S79	0.350237
Q9H501	ESF1	DLKRFYDLSDSDSNLSGEDSKALSQKKIKKK	S82	0.350237
Q86XP3	DDX42	PYIPAENSPTRQQFHSKPVDSDSDDDPLEAF	S104	0.350548
Q99959	PKP2	VEERSLRHPLRRLEISPDSSPERAHYTHSDY	S151	0.350807
Q13439	GOLGA4	SSNSSTPTRMRSRTSSFTEQLDEGTPNRENA	S41	0.351126
P41227	NAA10	LSEVSETTESTDVKDSSEASDSAS	S227	0.351139
O15231	ZNF185	PTQQPADPSTPEQQNSPSGSEQFVRRESCTS	S520	0.351335
Q5VSL9	STRIP1	LPEDSIKVIRNMRAASPPASASDLIEQQQKR	S335	0.351836
Q9P2G3	KLHL14	QPSQQQQPPPQEEPGTPSSSPDDKLLTSPRA	T106	0.351955
P28749	RBL1	LIPLSMNTNQESKVKSPVSLTAHSLIGASPK	S749	0.351964
P28749	RBL1	VKSPVSLTAHSLIGASPKQTNLTKAQEVHST	S762	0.351964
Q9GZV5	WWTR1	SPASLQLGTGAGAAGSPAQQHAHLRQQSYDV	S105	0.352027
Q14980	NUMA1	ASSSSGNNFLSGSPASPMGDILQTPQFQMRR	S203	0.352149
O14639	ABLIM1	TSGYDDKQERQSLGESPRTLSPTPSAEGYQD	S138	0.352273
Q8NFC6	BOD1L1	RHAYVHKPYLYSKYYSDSDDELTVEQRRQSI	S482	0.352422
Q99543	DNAJC2	NASASFQELEDKKELSEESEDEELQLEEFPM	S60	0.352555
P27816	MAP4	ALATKTEVALAKDMESPTKLDVTLAKDMQPS	S280	0.352974
Q9NPI6	DCP1A	TQSNEKHAPTYTIPLSPVLSPTLPAEAPTAQ	S315	0.353311
Q9NPI6	DCP1A	EKHAPTYTIPLSPVLSPTLPAEAPTAQVPPS	S319	0.353311
Q8IWU2	LMTK2	LSQLTALRSVELEESSTDEDFFQSSTDPKDS	S601	0.353399
Q8IWU2	LMTK2	SQLTALRSVELEESSTDEDFFQSSTDPKDSS	T602	0.353399
P41227	NAA10	SETTESTDVKDSSEASDSAS	S231	0.353425
Q13153	PAK1	VPPVSEDEDDDDDDATPPPVIAPRPEHTKSV	T185	0.353657
O14639	ABLIM1	DKQERQSLGESPRTLSPTPSAEGYQDVRDRM	S143	0.353696
Q02880	TOP2B	EDDSAKFDSNEEDSASVFSPSFGLKQTDKVP	S1473	0.353714
Q9Y6E0	STK24	DVKLADFGVAGQLTDTQIKRNTFVGTPFWMA	T172	0.353744
P43487	RANBP1	MAAAKDTHEDHDTSTENTDESNHDPQFEPI	T15	0.353757
P43487	RANBP1	DTHEDHDTSTENTDESNHDPQFEPIVSLPEQ	S21	0.353804
P43487	RANBP1	MAAAKDTHEDHDTSTENTDESNHDPQFE	T13	0.353896
P41227	NAA10	TTESTDVKDSSEASDSAS	S233	0.353913
Q96RT1	ERBIN	HIVNHDDVFEESEELSSDEEMKMAEMRPPLI	S602	0.354049
Q9UEY8	ADD3	EKIEEVLSPEGSPSKSPSKKKKKFRTPSFLK	S681	0.354294
Q96T23	RSF1	PLDYSLVDLPSTNGQSPGKAIENLIGKPTEK	S1375	0.354298
Q05209	PTPN12	SPLFRTPLSFTNPLHSDDSDSDERNSDGAVT	S603	0.354398
Q9UDY2	TJP2	EDRMSYLTAMGADYLSCDSRLISDFEDTDGE	S890	0.35445
O75822	EIF3J	MAAAAAAAGDSDSWDADAFSVEDPVR	S11	0.354649
O75822	EIF3J	MAAAAAAAGDSDSWDADAFSVEDPVRKV	S13	0.354649
Q8IWA0	WDR75	DSDEENDFTEKVQDTSNTGLGEDIIHQLSKS	S796	0.354716
P12270	TPR	LVVPHRTDGFAEAIHSPQVAGVPRFRFGPPE	S2155	0.355232
P43487	RANBP1	MAAAKDTHEDHDTSTENTDESNHDPQFEPI	T15	0.355269
Q9UPN7	PPP6R1	FDDDEEEEDEEEAQGSGESDGEDGAWQGSQL	S635	0.355426
Q9Y2X7	GIT1	SLRSQSDLDDQHDYDSVASDEDTDQEPLRST	S385	0.355797
Q15459	SF3A1	YEKFGESEEVEMEVESDEEDDKQEKAEEPPS	S329	0.355873
Q05209	PTPN12	FRTPLSFTNPLHSDDSDSDERNSDGAVTQNK	S606	0.355966
Q8NEZ4	KMT2C	VDNSKQLIPTLQRSVSEESANSLVSVGVEAK	S113	0.356247
P30622	CLIP1	TKTASESISNLSEAGSIKKGERELKIGDRVL	S204	0.356416
Q14980	NUMA1	FLSGSPASPMGDILQTPQFQMRRLKKQLADE	T211	0.356557
Q9Y4E8	USP15	RETKGASAATGIPLESDEDSNDNDNDIENEN	S961	0.356765
Q13501	SQSTM1	GELQSLQMPESEGPSSLDPSQEGPTGLKEAA	S366	0.35677
Q5T200	ZC3H13	NSKTNQSKKKGPRTPSPPPPIPEDIALGKKY	S265	0.356794
O15013	ARHGEF10	LGSMTQKSDLSSSSGSLSLSHGSSSLEHRSE	S1224	0.35693
P43487	RANBP1	AAKDTHEDHDTSTENTDESNHDPQFEPIVSL	T18	0.357107
O75367	MACROH2A1	SKKKQGEVSKAASADSTTEGTPADGFTVLST	S173	0.357264
Q8N9T8	KRI1	EQKQLKESFRAFVEDSEDEDGAGEGGSSLLQ	S171	0.357564
Q86U86	PBRM1	QGGRLSAITMALQYGSESEEDAALAAARYEE	S353	0.357596
Q86U86	PBRM1	GRLSAITMALQYGSESEEDAALAAARYEEGE	S355	0.357596
Q9BW71	HIRIP3	AKKVEGNKGTKSLKESEQESEEEILAQKKEQ	S223	0.358013
Q5T200	ZC3H13	QRNSKTNQSKKKGPRTPSPPPPIPEDIALGK	T263	0.35836
Q86TB9	PATL1	PEDDRDLSERALPRRSTSPIIGSPPVRAVPI	S177	0.358369
Q14980	NUMA1	QKVASSSSGNNFLSGSPASPMGDILQTPQFQ	S200	0.358725
Q14CS0	UBXN2B	GEGQKLGSLTPEIVSTPSSPEEEDKSILNAV	T232	0.358854
Q71RC2	LARP4	SSVQKDGLNQTTIPVSPPSTTKPSRASTASP	S583	0.359286
Q7Z4S6	KIF21A	TVRIWKARNLQDGQISDTGDLGEDIASN	S1662	0.359361
Q96PK6	RBM14	AYLSMSQGAVANANSTPPPYERTRLSPPRAS	T572	0.359393
Q9Y4H2	IRS2	GGAAAGAAAAGARPVSVAGSPLSPGPVRAPL	S384	0.359633
Q9UEY8	ADD3	IKSPEKIEEVLSPEGSPSKSPSKKKKKFRTP	S677	0.359815
O14497	ARID1A	PHSQIPPLPGMSRSNSVGIQDAFNDGSDSTF	S1184	0.359834
O15013	ARHGEF10	GDSLGSMTQKSDLSSSSGSLSLSHGSSSLEH	S1221	0.360861
Q86TB9	PATL1	SERALPRRSTSPIIGSPPVRAVPIGTPPKQM	S184	0.360911
Q99733	NAP1L4	MADHSFSDGVPSDSVEAAKNAS	S7	0.360955
Q9C0B0	UNK	APDLSALLCRNSSLGSPSNLCGSPPGSIRKP	S378	0.361132
P27816	MAP4	VAPSTVKEVGLLKDMSPLSETEMALGKDVTP	S507	0.361425
P27816	MAP4	STVKEVGLLKDMSPLSETEMALGKDVTPPPE	S510	0.361446
Q9UPQ9	TNRC6B	SLWGVPTVEDPHRMGSPAPLLPGDLLGGGSD	S1816	0.3615
Q9UPQ9	TNRC6B	PAPLLPGDLLGGGSDSI	S1832	0.3615
Q9Y2X7	GIT1	SQSDLDDQHDYDSVASDEDTDQEPLRSTGAT	S388	0.361701
Q9NWQ4	GPATCH2L	EATKDCREVAPVTNFSDSDDTMVAKRHPALN	S86	0.362395
P55196	AFDN	CRDAKEKRSKSQDADSPGSSGAPENLTFKER	S1779	0.362479
Q13242	SRSF9	RSGSRGRDSPYQSRGSPHYFSPFRPY	S211	0.362715
Q8NE71	ABCF1	PPKQGKEKAKKAEQGSEEEGEGEEEEEEGGE	S228	0.363602
Q5QJE6	DNTTIP2	KSLTDPSQESHTEAISDAETSSSDISFSGIA	S184	0.363634
Q15527	SURF2	DLGSTEDGDGTDDFLTDKEDEKAKPPREKAT	T195	0.363691
Q96AE4	FUBP1	WAEYYRQQAAYYAQTSPQGMPQHPPAPQGQ	S630	0.363766
Q9Y519	TMEM184B	SLSGARDNEKTLLLSSDDEF	S403	0.363896
Q9NWQ4	GPATCH2L	TKDCREVAPVTNFSDSDDTMVAKRHPALNAI	S88	0.364636
Q15527	SURF2	LFTRKDLGSTEDGDGTDDFLTDKEDEKAKPP	T190	0.365188
Q8WXI9	GATAD2B	PERGRLTPSPDIIVLSDNEASSPRSSSRMEE	S129	0.36551
O94806	PRKD3	MQDPDPDHEDANRTISPSTSNNIPLMRVVQS	S391	0.365563
Q7L1Q6	BZW1	QMKKFVEWLKNAEEESESEAEEGD	S411	0.365964
Q7L1Q6	BZW1	KKFVEWLKNAEEESESEAEEGD	S413	0.365964
Q9Y519	TMEM184B	HSLSGARDNEKTLLLSSDDEF	S402	0.366826
Q9BUR4	WRAP53	LSTPLETEFGSPSELSPRIEEQELSENTSLP	S90	0.36695
Q9UER7	DAXX	DSPSHGLVTSSLCIPSPARLSQTPHSQPPRP	S702	0.367118
Q9Y3T9	NOC2L	TVDEFLASGFDSESESESENSPQAETREARE	S30	0.367285
O94906	PRPF6	DSVSGQTVVDPKGYLTDLNSMIPTHGGDIND	T275	0.367816
P61978	HNRNPK	LKKIIPTLEEGLQLPSPTATSQLPLESDAVE	S116	0.367909
Q09666	AHNAK	VDVTGREGAKDIDISSPEFKIKIPRHELTEI	S177	0.368175
Q05682	CALD1	VRNIKSMWEKGNVFSSPTAAGTPNKETAGLK	S724	0.368419
P35606	COPB2	PSRSTAQQELDGKPASPTPVIVASHTANKEE	S859	0.368454
O94906	PRPF6	GQTVVDPKGYLTDLNSMIPTHGGDINDIKKA	S279	0.36879
Q8NCF5	NFATC2IP	KLGVADIIDCVVLTSSPEATETSQQLQLRVQ	S338	0.368795
P21359	NF1	QPSQANTKKLLGTRKSFDHLISDTKAPKRQE	S2543	0.368978
Q05682	CALD1	MWEKGNVFSSPTAAGTPNKETAGLKVGVSSR	T730	0.368985
Q14126	DSG2	EDKVVPSFLPVDQGGSLVGRNGVGGMAKEAT	S680	0.369126
Q9Y2X7	GIT1	ILSEAKRRQQGKSLSSPTDNLELSLRSQSDL	S362	0.369783
Q99959	PKP2	GRRAHLTVGQAAAGGSGNLLTERSTFTDSQL	S329	0.36999
Q9HCH0	NCKAP5L	LSRSTFRGPSPEPPPSPLQVPTYPQLTLEVP	S573	0.370179
Q9BYG3	NIFK	GTLDTPEKTVDSQGPTPVCTPTFLERRKSQV	T234	0.370319
Q9BYG3	NIFK	TPEKTVDSQGPTPVCTPTFLERRKSQVAELN	T238	0.370319
Q09666	AHNAK	AQRDDGVFVQEVTQNSPAARTGVVKEGDQIV	S41	0.370343
Q99700	ATXN2	SNCTSGSSKPNSPSISPSILSNTEHKRGPEV	S865	0.37044
Q12888	TP53BP1	CSEAMEVETSVISIDSPQKLAILDQELEHKE	S727	0.370899
Q99959	PKP2	VYNLHLVENDFVGGRSPVPKTYDMLKAGTTA	S102	0.371094
O00418	EEF2K	YYSNLTKSERYSSSGSPANSFHFKEAWKHAI	S74	0.371226
Q86W92	PPFIBP1	SRGIMKLFGKLRRSQSTTFNPDDMSEPEFKR	S601	0.371252
Q99959	PKP2	KGRSSVGNGNLHRTSSVPEYVYNLHLVENDF	S82	0.371256
Q16204	CCDC6	GLRPRTVSSPIPYTPSPSSSRPISPGLSYAS	S359	0.371256
Q0JRZ9	FCHO2	VSIGNITLSPAISRHSPVQMNRNLSNEELTK	S394	0.371437
Q9NQZ2	UTP3	SVSKTSAAACAVTDLSDDSDFDEKAKLKYYK	S365	0.371816
O75821	EIF3G	TSELLKGIPLATGDTSPEPELLPGAPLPPPK	S42	0.372238
Q8IWS0	PHF6	KHKKTAHNSEADLEESFNEHELEPSSPKSKK	S145	0.372325
Q8IWS0	PHF6	ADLEESFNEHELEPSSPKSKKKSRKGRPRKT	S155	0.372325
O43166	SIPA1L1	FKFHALSSPQSPFPSTPTSRRALHRTLSDES	T1573	0.372352
Q9Y281	CFL2	MASGVTVNDEVIKVFNDM	S3	0.372498
O43166	SIPA1L1	YKTGPSLHREYGSTSSIDKQGTSGESFFDLL	S211	0.372577
P16949	STMN1	MASSDIQVKELEKRASGQAFELILSPRSKES	S16	0.372637
Q12756	KIF1A	EGRYGATDLRTPQPCSRPASPEPELLPEADS	S1528	0.372645
Q12756	KIF1A	GATDLRTPQPCSRPASPEPELLPEADSKKLP	S1532	0.372645
Q13153	PAK1	VIEPLPVTPTRDVATSPISPTENNTTPPDAL	S220	0.3728
P41229	KDM5C	PEPCTKMTMRLRRNHSNAQFIESYVCRMCSR	S250	0.372976
P00533	EGFR	SRTPLLSSLSATSNNSTVACIDRNGLQSCPI	S1045	0.373081
Q6PKG0	LARP1	SPRPLQLPGAEGPAISDGEEGGGEPGAGGGA	S90	0.373091
P00533	EGFR	PSTSRTPLLSSLSATSNNSTVACIDRNGLQS	S1042	0.37311
P27816	MAP4	VAPSTVKEVGLLKDMSPLSETEMALGKDVTP	S507	0.373189
P27816	MAP4	MSPLSETEMALGKDVTPPPETEVVLIKNVCL	T521	0.373387
Q15154	PCM1	HKISEQNDADNASVLSVSSNFEPFATDDLGN	S1497	0.3739
P60981	DSTN	MASGVQVADEVCRIFYDM	S3	0.374157
Q9HAU0	PLEKHA5	AKSPTPESSTIASYVTLRKTKKMMDLRTERP	T868	0.374173
Q9BXB4	OSBPL11	GKNNPPLKSRSFSLASSSNSPISQRRPSQNA	S177	0.374304
P78332	RBM6	VVNPLIGLLGEYGGDSDYEEEEEEEQTPPPQ	S912	0.374613
Q9HC35	EML4	TKAPVSSTESVIQSNTPTPPPSQPLNETAEE	T897	0.375204
Q9HC35	EML4	APVSSTESVIQSNTPTPPPSQPLNETAEEES	T899	0.375207
O95714	HERC2	AAAQPSAEDSDTEDDSEAEQTERNIHPTAMM	S1948	0.375213
Q15648	MED1	PQPSIQRMVRLSSSDSIGPDVTDILSDIAEE	S774	0.375321
Q9HC35	EML4	TLTKAPVSSTESVIQSNTPTPPPSQPLNETA	S895	0.375429
O75962	TRIO	SLGTLPLGKPRAGAASPLNSPLSSAVPSLGK	S2455	0.375688
A6NEL2	SOWAHB	RSLRRSSLAGRAKLSSSDEEYLDEGLLKRSR	S509	0.375791
O95714	HERC2	AELPAAAQPSAEDSDTEDDSEAEQTERNIHP	T1944	0.375887
O60292	SIPA1L3	HSPVHSHLSLERGPPTPRTTPTMSEEPPLDL	T1699	0.37613
O60292	SIPA1L3	HSHLSLERGPPTPRTTPTMSEEPPLDLTGKV	T1703	0.37613
P49006	MARCKSL1	SGLSFKRNRKEGGGDSSASSPTEEEQEQGEI	S116	0.376645
Q9UHD8	SEPTIN9	DFEALKRSFEVEEVETPNSTPPRRVQTPLLR	T31	0.376825
Q9UHD8	SEPTIN9	LKRSFEVEEVETPNSTPPRRVQTPLLRATVA	T35	0.376825
O00515	LAD1	QAPIQERLEAEEGRNSLSPVQATQKPLVSKK	S121	0.377371
Q86YP4	GATAD2A	MRTSHSDMKSERRPPSPDVIVLSDNEQPSSP	S100	0.377375
O94842	TOX4	QSPEDRLSTTPSPTSSLHEDGVEDFRRQLPS	S182	0.377669
O94842	TOX4	TILPPAQSPEDRLSTTPSPTSSLHEDGVEDF	T176	0.377746
Q9H3S7	PTPN23	DLLSSSPESQHGGTQSPGGGQPLLQPTKVDA	S1133	0.377753
O00515	LAD1	PIQERLEAEEGRNSLSPVQATQKPLVSKKEL	S123	0.377816
P17812	CTPS1	HYLQKGCRLSPRDTYSDRSGSSSPDSEITEL	S568	0.37789
Q9BW71	HIRIP3	EGNKGTKSLKESEQESEEEILAQKKEQREEE	S227	0.377928
P02545	LMNA	TVTRSYRSVGGSGGGSFGDNLVTRSYLLGNS	S537	0.378227
Q6PD74	AAGAB	FWMAIGGDRDEIEGLSSDEEH	S310	0.378395
Q6PD74	AAGAB	WMAIGGDRDEIEGLSSDEEH	S311	0.378395
O00267	SUPT5H	PRDVTNFTVGGFAPMSPRISSPMHPSAGGQR	S666	0.378777
Q13263	TRIM28	AAASAASGSPGPGEGSAGGEKRSTAPSAAAS	S26	0.378977
Q5T0N5	FNBP1L	SEVEGKTGGRGDRRHSSDINHLVTQGRESPE	S488	0.379327
Q5VV41	ARHGEF16	LYQEIQERGLNTSQESDDDILDESSSPEGTQ	S230	0.379414
Q8TF40	FNIP1	QTKVTFLIGDSMSPDSDTELRSQAVVDQITR	S763	0.379685
Q9Y4C8	RBM19	GKSKPASDYLNFDSDSGQESEEEGAGEDLEE	S176	0.379826
Q9UHV7	MED13	TRDPAMSSVTLTPPTSPEEVQTVDPQSVQKW	S330	0.380053
Q9H3S7	PTPN23	PCLRRGAAAADLLSSSPESQHGGTQSPGGGQ	S1123	0.38012
Q13153	PAK1	RDVATSPISPTENNTTPPDALTRNTEKQKKK	T230	0.380212
O60271	SPAG9	LESTAHSRIRKERPISLGIFPLPAGDGLLTP	S203	0.380287
O60271	SPAG9	ISLGIFPLPAGDGLLTPDAQKGGETPGSEQW	T217	0.380287
O00401	WASL	GALMEVMQKRSKAIHSSDEDEDEDDEEDFED	S484	0.38038
O00401	WASL	ALMEVMQKRSKAIHSSDEDEDEDDEEDFEDD	S485	0.38038
P17812	CTPS1	GCRLSPRDTYSDRSGSSSPDSEITELKFPSI	S573	0.380388
Q9H4L7	SMARCAD1	GDAGGGPRKRKLSSSSEPYEEDEFNDDQSIK	S214	0.380422
Q86YP4	GATAD2A	MKSERRPPSPDVIVLSDNEQPSSPRVNGLTT	S107	0.380855
Q9H0H5	RACGAP1	RQFVDGPPGPVKKTRSIGSAVDQGNESIVAK	S203	0.380868
Q8WVM7	STAG1	LQDSTNETTAHSDAGSELEETEVKGKRKRGR	S24	0.381005
Q13263	TRIM28	SAAAASAAAASAASGSPGPGEGSAGGEKRST	S19	0.381323
Q09666	AHNAK	ASISGSKGDLKSSKASLGSLEGEAEAEASSP	S5749	0.38141
Q9BXB4	OSBPL11	SLASSSNSPISQRRPSQNAISFFNVGHSKLQ	S189	0.38188
Q13283	G3BP1	EPVLEETAPEDAQKSSSPAPADIAQTVQEDL	S231	0.38205
Q8TEV9	SMCR8	VLGTEKSTSVLSKSDSQASLTVPLSPQVVRS	S489	0.382272
Q8TEV9	SMCR8	TEKSTSVLSKSDSQASLTVPLSPQVVRSKAV	S492	0.382272
Q8TEV9	SMCR8	VLSKSDSQASLTVPLSPQVVRSKAVSHRTIS	S498	0.382272
Q96JM3	CHAMP1	KTDLDAMDIKGQESSSDQEQVDVESIDFSKE	S653	0.382343
Q14160	SCRIB	ESPCSPSGQQPPSPPSPDELPANVKQAYRAF	S1309	0.382431
Q9Y4C8	RBM19	PASDYLNFDSDSGQESEEEGAGEDLEEEASL	S180	0.382916
O60292	SIPA1L3	GARHTGALPLFREYGSTSSIDVQGMPEQSFF	S204	0.382923
Q6PKG0	LARP1	ANKLFGAPEPSTIARSLPTTVPESPNYRNTR	S766	0.382963
Q6PKG0	LARP1	EPSTIARSLPTTVPESPNYRNTRTPRTPRTP	S774	0.382963
Q5VV41	ARHGEF16	DPQLYQEIQERGLNTSQESDDDILDESSSPE	S227	0.383188
Q5VV41	ARHGEF16	LYQEIQERGLNTSQESDDDILDESSSPEGTQ	S230	0.383188
Q96EB6	SIRT1	GGSPSAAGADREAASSPAGEPLRKRPRRDGP	S27	0.383193
Q68E01	INTS3	SDKDESCYDNAEAAFSDDEEDLNSKGKKREF	S537	0.384127
P50402	EMD	DADAFHHQVHDDDLLSSSEEECKDRERPMYG	S141	0.384579
P50402	EMD	ADAFHHQVHDDDLLSSSEEECKDRERPMYGR	S142	0.384579
P50402	EMD	DAFHHQVHDDDLLSSSEEECKDRERPMYGRD	S143	0.384579
Q9H4L7	SMARCAD1	LMFGDAGGGPRKRKLSSSSEPYEEDEFNDDQ	S211	0.384661
Q96TA1	NIBAN2	PAGESPQPKAAPEASSPPASPLQHLLPGKAV	S692	0.384727
Q9UQC2	GAB2	FLPGKMIVGRSDSTNSEDNYVPMNPGSSTLL	S448	0.384804
Q8IXJ6	SIRT2	HPLETQAGKVQEAQDSDSDSEGGAAGGEADM	S23	0.384864
Q8IXJ6	SIRT2	LETQAGKVQEAQDSDSDSEGGAAGGEADMDF	S25	0.384864
Q9H1P3	OSBPL2	MNGEEEFFDAVTGFDSDNSSGEFSEANQKVT	S16	0.384967
Q9H1P3	OSBPL2	EEEFFDAVTGFDSDNSSGEFSEANQKVTGMI	S19	0.384967
Q9UQ35	SRRM2	WGGPHFSPEHKELSNSPLRENSFGSPLEFRN	S1320	0.385059
Q9UQ35	SRRM2	HKELSNSPLRENSFGSPLEFRNSGPLGTEMN	S1329	0.385059
Q9NQS3	NECTIN3	QKESQIDVLQQDELDSYPDSVKKENKNPVNN	S465	0.385075
P35637	FUS	FNKFGGPRDQGSRHDSEQDNSDNNTIFVQGL	S277	0.385302
Q9Y5U2	TSSC4	RSPVEGLGRAHRSPASPRVPPVPDYVAHPER	S146	0.38552
Q86XP3	DDX42	ENSPTRQQFHSKPVDSDSDDDPLEAFMAEVE	S109	0.385624
O14639	ABLIM1	DKQERQSLGESPRTLSPTPSAEGYQDVRDRM	S143	0.385638
Q9HAU0	PLEKHA5	REKKKGLNVIGASDQSPLQSPSNLRDNPFRT	S933	0.385939
Q9HAU0	PLEKHA5	KGLNVIGASDQSPLQSPSNLRDNPFRTTQTR	S937	0.385939
P53621	COPA	TVRVWDISGLRKKNLSPGAVESDVRGITGVD	S173	0.38619
Q9H4L7	SMARCAD1	MFGDAGGGPRKRKLSSSSEPYEEDEFNDDQS	S212	0.386318
Q13085	ACACA	PLELNQHSRFIIGSVSEDNSEDEISNLVKLD	S25	0.386605
Q9HC35	EML4	APVSSTESVIQSNTPTPPPSQPLNETAEEES	T899	0.386674
Q13242	SRSF9	RSGSRGRDSPYQSRGSPHYFSPFRPY	S211	0.386691
Q13242	SRSF9	GRDSPYQSRGSPHYFSPFRPY	S216	0.386691
P85037	FOXK1	RSGGLQTPECLSREGSPIPHDPEFGSKLASV	S445	0.386704
P85037	FOXK1	LMSPRSGGLQTPECLSREGSPIPHDPEFGSK	S441	0.387103
O00418	EEF2K	NKYYSNLTKSERYSSSGSPANSFHFKEAWKH	S72	0.387433
Q9Y4C8	RBM19	SKGKSKPASDYLNFDSDSGQESEEEGAGEDL	S174	0.387802
Q7Z309	FAM122B	PEKLYSPKRIDFTPVSPAPSPTRGFGKMFVS	S115	0.388202
Q7Z309	FAM122B	YSPKRIDFTPVSPAPSPTRGFGKMFVSSSGL	S119	0.388202
P13051	UNG	AIPAKKAPAGQEEPGTPPSSPLSAEQLDRIQ	T60	0.388277
Q8WXI9	GATAD2B	TPSPDIIVLSDNEASSPRSSSRMEERLKAAN	S135	0.388441
Q96A00	PPP1R14A	AKLQGLHRQPGLRQPSPSHDGSLSPLQDRAR	S128	0.388625
Q13426	XRCC4	EHISAENMSLETLRNSSPEDLFDEI	S327	0.388773
Q13426	XRCC4	HISAENMSLETLRNSSPEDLFDEI	S328	0.388773
Q99959	PKP2	SLRHPLRRLEISPDSSPERAHYTHSDYQYSQ	S155	0.388927
Q14160	SCRIB	KMAESPCSPSGQQPPSPPSPDELPANVKQAY	S1306	0.389096
P05783	KRT18	RISVSRSTSFRGGMGSGGLATGIAGGLAGMG	S60	0.389385
Q00059	TFAM	PQEKLKTVKENWKNLSDSEKELYIQHAKEDE	S193	0.389518
Q13547	HDAC1	SICSSDKRIACEEEFSDSEEEGEGGRKNSSN	S421	0.389874
Q13547	HDAC1	CSSDKRIACEEEFSDSEEEGEGGRKNSSNFK	S423	0.389874
O95714	HERC2	KLAELPAAAQPSAEDSDTEDDSEAEQTERNI	S1942	0.389913
Q8IXM2	BAP18	IKKQKADVTLSALNDSDANSDVVDIEGLGET	S146	0.390092
Q99959	PKP2	VEERSLRHPLRRLEISPDSSPERAHYTHSDY	S151	0.39036
Q6IQ49	SDE2	PSGSQRARVVNTDHGSPEQLQIPVTDSGRHI	S278	0.390619
Q9Y5U2	TSSC4	PSGRSPVEGLGRAHRSPASPRVPPVPDYVAH	S143	0.390816
Q8WWM7	ATXN2L	ELRKFGAQFKLQPSSSPENSLDPFPPRILKE	S559	0.391282
Q99959	PKP2	RSLRHPLRRLEISPDSSPERAHYTHSDYQYS	S154	0.391393
P54105	CLNS1A	GEHLYVMVNAKFEEESKEPVADEEEEDSDDD	S90	0.391454
Q8N163	CCAR2	FAGAKLEDSEVRSVASNQSEMEFSSLQDMPK	S678	0.391761
O75643	SNRNP200	QEYKFSVDVKEAETDSDSD	S2133	0.392616
O75643	SNRNP200	YKFSVDVKEAETDSDSD	S2135	0.392616
O75643	SNRNP200	CDQEYKFSVDVKEAETDSDSD	T2131	0.392616
Q14687	GSE1	QEKGYYYDLDDSYDESDEEEVRAHLRCVAEQ	S766	0.392887
Q5UIP0	RIF1	SGTAISELIIEDNNASPQKLRELDPSLVSAN	S2144	0.393019
O96013	PAK4	GSGGPQESSRDKRPLSGPDVGTPQPAGLASG	S181	0.393022
O15541	RNF113A	EGRYGVYEDENYEVGSDDEEIPFKCFICRQS	S253	0.393866
P35221	CTNNA1	DDSDFETEDFDVRSRTSVQTEDDQLIAGQSA	T654	0.394121
Q9NY27	PPP4R2	SNSLNRMNGVMFPGNSPSYTERSNINGPGTP	S159	0.395828
Q8WWI1	LMO7	CSSDITLRGGREGFESDTDSEFTFKMQDYNK	S276	0.395989
Q8WWI1	LMO7	ITLRGGREGFESDTDSEFTFKMQDYNKDDMS	S280	0.395989
Q9C0C2	TNKS1BP1	NNLGLRDLEVTCDPDSGGSQGLRGCGVGQMD	S1328	0.396308
P26368	U2AF2	MSDFDEFERQLNENKQE	S2	0.396524
P29692	EEF1D	TPAEDDEDDDIDLFGSDNEEEDKEAAQLREE	S162	0.396718
P29692	EEF1D	VSPMRQVEPPAKKPATPAEDDEDDDIDLFGS	T147	0.396718
P49815	TSC2	VDLSFQPSQPLSKSSSSPELQTLQDILGDPG	S1387	0.396729
P51116	FXR2	NRSRRRRNRGNRTDGSISGDRQPVTVADYIS	S601	0.396771
P67870	CSNK2B	PMAYQLQLQAASNFKSPVKTIR	S209	0.39679
Q16643	DBN1	SHRRMAPTPIPTRSPSDSSTASTPVAEQIER	S339	0.397208
Q8NDT2	RBM15B	LGYLPLHGGYQYKQRSLSPVAAPPLREPRAR	S265	0.397341
Q96T23	RSF1	LPSEQESTKKPYRIESDEEEDFENVGKVGSP	S1345	0.397576
Q14687	GSE1	RREAQEKGYYYDLDDSYDESDEEEVRAHLRC	S762	0.398024
Q86TV6	TTC7B	SRVEQALSEVASSLQSSAPKQGPLHPWMTLA	S681	0.398047
P13861	PRKAR2A	PPEPGPDRVADAKGDSESEEDEDLEVPVPSR	S78	0.398093
P13861	PRKAR2A	EPGPDRVADAKGDSESEEDEDLEVPVPSRFN	S80	0.398093
Q13153	PAK1	PLPVTPTRDVATSPISPTENNTTPPDALTRN	S223	0.398331
Q8NDT2	RBM15B	YLPLHGGYQYKQRSLSPVAAPPLREPRARHA	S267	0.398407
P49959	MRE11	KIMSQSQVSKGVDFESSEDDDDDPFMNTSSL	S688	0.398695
P49959	MRE11	IMSQSQVSKGVDFESSEDDDDDPFMNTSSLR	S689	0.398695
P22670	RFX1	VSEGAMRASETVSEASPGSTASQTGVPTQVV	S120	0.398883
Q5VV41	ARHGEF16	AKNKKTLGRKRGHKGSFKDDPQLYQEIQERG	S208	0.399064
Q09666	AHNAK	QKPKISMQDVDLSLGSPKLKGDIKVSAPGVQ	S511	0.399251
P16144	ITGB4	LVNGRMDFAFPGSTNSLHRMTTTSAAAYGTH	S1457	0.3996
Q4V328	GRIPAP1	REKESSAVPARSLSSSPQAQPPRPAELSDEE	S692	0.399689
Q09666	AHNAK	KFSLFKSKKPRHRSNSFSDEREFSGPSTPTG	S5782	0.400309
O43166	SIPA1L1	PTKLSDFLITGGGKGSGFSLDVIDGPISQRE	S255	0.40046
Q15648	MED1	SGSSIAEKSYQNSPSSDDGIRPLPEYSTEKH	S1482	0.400702
Q9Y3E7	CHMP3	TDALPEPEPPGAMAASEDEEEEEEALEAMQS	S200	0.400827
Q9H2D6	TRIOBP	RQALDYVELSPLTQASPQRARTPARTPDRLA	S1955	0.400857
Q9H8Y8	GORASP2	TAKAPTTVEDRVGDSTPVSEKPVSAAVDANA	T433	0.401165
Q96PE2	ARHGEF17	GSSGDRGSNPLDGRDSPSAGGPVGQLEPIPI	S507	0.401711
Q8IWU2	LMTK2	ELSQLTALRSVELEESSTDEDFFQSSTDPKD	S600	0.401736
Q9NQZ2	UTP3	KPKSVSKTSAAACAVTDLSDDSDFDEKAKLK	T362	0.401841
Q9BRZ2	TRIM56	KKKFKGRLKSISREPSPALGPNLDGSGLLPR	S475	0.401935
Q9Y666	SLC12A7	RENSPFLNNVEVEQESFFEGKNMALFEEEMD	S62	0.402152
Q9P2K5	MYEF2	ADANKAEVPGATGGDSPHLQPAEPPGEPRRE	S17	0.402226
Q9H0D6	XRN2	NPRQAAYEMRMQNNSSPSISPNTSFTSDGSP	S471	0.402544
Q14247	CTTN	PVSPAPQPTEERLPSSPVYEDAASFKAELSY	S418	0.403056
Q9H8Y8	GORASP2	SEKPVSAAVDANASESP	S451	0.403141
Q96A00	PPP1R14A	AKLQGLHRQPGLRQPSPSHDGSLSPLQDRAR	S128	0.403254
Q9BRZ2	TRIM56	GGRPNKKKKFKGRLKSISREPSPALGPNLDG	S469	0.403422
Q14980	NUMA1	QRLPPKVESLESLYFTPIPARSQAPLESSLD	T1776	0.404737
Q9BRZ2	TRIM56	RPNKKKKFKGRLKSISREPSPALGPNLDGSG	S471	0.40477
Q8WXI9	GATAD2B	MSARRSEPERGRLTPSPDIIVLSDNEASSPR	S122	0.404935
Q8TDD1	DDX54	KGLRKRRGAASQARGSDSEDGEFEIQAEDDA	S39	0.405122
Q8TDD1	DDX54	LRKRRGAASQARGSDSEDGEFEIQAEDDARA	S41	0.405122
Q7Z333	SETX	NVGDTSRGQVIIISDSDDDDDERILSLEKLT	S1019	0.405156
Q13428	TCOF1	AQTGPEEDSGSSEEESDSEEEAETLAQVKPS	S875	0.405173
Q12888	TP53BP1	TRETAVPGPLGIEDISPNLSPDDKSFSRVVP	S1426	0.405223
Q12888	TP53BP1	AVPGPLGIEDISPNLSPDDKSFSRVVPRVPD	S1430	0.405223
Q13428	TCOF1	TAAQAQTGPEEDSGSSEEESDSEEEAETLAQ	S871	0.405224
Q9Y2V2	CARHSP1	QASVGLLDTPRSRERSPSPLRGNVVPSPLPT	S30	0.406199
Q9Y2V2	CARHSP1	SVGLLDTPRSRERSPSPLRGNVVPSPLPTRR	S32	0.406199
Q9H501	ESF1	KQKALAEEASEEELPSDVDLNDPYFAEEVKQ	S663	0.406388
Q9Y2W1	THRAP3	ASRASAVSELSPRERSPALKSPLQSVVVRRR	S248	0.406389
Q14676	MDC1	LVRAHSEKDQPPFGDSDDSVEADKSSPGIHL	S495	0.406795
Q14676	MDC1	AHSEKDQPPFGDSDDSVEADKSSPGIHLERS	S498	0.406795
Q92900	UPF1	SYLGDEFKSQIDVALSQDSTYQGERAYQHGG	S1107	0.406894
Q92900	UPF1	GDEFKSQIDVALSQDSTYQGERAYQHGGVTG	S1110	0.406894
P27824	CANX	EDRKPKAEEDEILNRSPRNRKPRRE	S583	0.407044
Q96GN5	CDCA7L	SKYFTEELRRIFIEDTDSETEDFAGFTQSDL	T77	0.407266
Q8N163	CCAR2	AKLEDSEVRSVASNQSEMEFSSLQDMPKELD	S681	0.408206
Q9UQ35	SRRM2	EPPAPTPLLAERHGGSPQPLATTPLSQEPVN	S377	0.408993
Q96A00	PPP1R14A	QPGLRQPSPSHDGSLSPLQDRARTAHP	S136	0.409186
Q14676	MDC1	QAVPLEKSQASMVINSDTDDEEEVSAALTLA	S402	0.409297
Q14676	MDC1	VPLEKSQASMVINSDTDDEEEVSAALTLAHL	T404	0.409297
Q15417	CNN3	YHGEYQDDYPRDYQYSDQGIDY	S323	0.409667
Q8WYP5	AHCTF1	WSPPPIEIRLISPLASPADGVKSKPRKTTEV	S2226	0.409723
Q9NQZ2	UTP3	KTSAAACAVTDLSDDSDFDEKAKLKYYKEIE	S368	0.409988
O43318	MAP3K7	VPEIVISGNGQPRRRSIQDLTVTGTEPGQVS	S439	0.410255
Q8NC44	RETREG2	KNAPPGGDEPLAETESESEAELAGFSPVVDV	S281	0.410304
Q8NC44	RETREG2	APPGGDEPLAETESESEAELAGFSPVVDVKK	S283	0.410304
Q8NC44	RETREG2	QGKNAPPGGDEPLAETESESEAELAGFSPVV	T279	0.410304
Q7Z333	SETX	QNNVGDTSRGQVIIISDSDDDDDERILSLEK	S1017	0.410717
Q9C0C2	TNKS1BP1	EMLAASSSKAVARRESAASGLGGLLEEEGAG	S1473	0.410788
Q92804	TAF15	GGHRDYGPRTDADSESDNSDNNTIFVQGLGE	S228	0.411176
Q09666	AHNAK	LKGPGVDVNLKGPRISAPNVDFNLEGPKVKG	S5448	0.41163
Q9Y6E2	BZW2	QMKKFVEWLQNAEEESESEGEEN	S412	0.411675
Q9Y6E2	BZW2	KKFVEWLQNAEEESESEGEEN	S414	0.411675
O14640	DVL1	GGPPVRELAAVPPELTGSRQSFQKAMGNPCE	T674	0.413008
Q9NYF8	BCLAF1	PEQVKSEKLKDLFDYSPPLHKNLDAREKSTF	S512	0.413234
Q96A00	PPP1R14A	HRQPGLRQPSPSHDGSLSPLQDRARTAHP	S134	0.413525
Q96GN5	CDCA7L	YFTEELRRIFIEDTDSETEDFAGFTQSDLNG	S79	0.413551
Q9BXJ9	NAA15	PPGYEEDMKITVNGDSSAEAEELANEI	S855	0.413595
Q9BXJ9	NAA15	PGYEEDMKITVNGDSSAEAEELANEI	S856	0.413595
Q13428	TCOF1	AVATAAQAQTGPEEDSGSSEEESDSEEEAET	S868	0.413749
P20020	ATP2B1	FRIEDSEPHIPLIDDTDAEDDAPTKRNSSPP	T1165	0.413824
Q9H3Z4	DNAJC5	MADQRQRSLSTSGESLYHVLGLDKN	S10	0.414432
Q99590	SCAF11	STRNTRAETASQSQRSPISDNSGCDAPGNSN	S338	0.414445
Q5JSZ5	PRRC2B	EGGGRHIISATSLSTSPTELGSRNSSTGDGA	S226	0.414522
Q9UHR4	BAIAP2L1	TKLLEENETEAVTVPTPSPTPVRSISTVNLS	T412	0.414585
Q09666	AHNAK	SLFKSKKPRHRSNSFSDEREFSGPSTPTGTL	S5784	0.415213
O15042	U2SURP	KHNYRNESARESLCDSPHQNLSRPLLENKLK	S67	0.415678
P41212	ETV6	ETPAQCSIKQERISYTPPESPVPSYASSTPL	T18	0.416347
Q96D71	REPS1	ADAQEPASPVVSPQQSPPTSPHTWRKHSRHP	S170	0.416405
Q8NE71	ABCF1	EKELMERLKKLSVPTSDEEDEVPAPKPRGGK	S109	0.416677
Q14694	USP10	NHSVNEEEQEEQGEGSEDEWEQVGPRNKTSV	S576	0.41725
Q5UIP0	RIF1	TPPVVISADQMVNEDSQVQITPNQKTLRRSS	S1403	0.417883
Q9BW85	YJU2	AALLEEARKRRLLEDSDSEDEAAPSPLQPAL	S211	0.417946
Q9BW85	YJU2	LLEEARKRRLLEDSDSEDEAAPSPLQPALRP	S213	0.417946
Q14676	MDC1	VQGETQPQRLLLAEDSEEEVDFLSERRMVKK	S168	0.418473
Q14676	MDC1	RLLLAEDSEEEVDFLSERRMVKKSRTTSSSV	S176	0.418473
Q00839	HNRNPU	DEEAGGRPAMEPGNGSLDLGGDSAGRSGAGL	S59	0.419503
Q13469	NFATC2	TTRPGPPPVSQGQRLSPGSYPTVIQQQNATS	S856	0.419567
Q8IWX8	CHERP	SRSKSYSPGRRRRSRSRSPTPPSSAGLGSNS	S815	0.419598
Q8IWX8	CHERP	SKSYSPGRRRRSRSRSPTPPSSAGLGSNSAP	S817	0.419598
Q8IWX8	CHERP	SYSPGRRRRSRSRSPTPPSSAGLGSNSAPPI	T819	0.419598
P39687	ANP32A	MEMGRRIHLELRNRTPSDVKELVLDNSRSN	T15	0.420066
P20020	ATP2B1	SIHNFMTHPEFRIEDSEPHIPLIDDTDAEDD	S1155	0.420084
O95425	SVIL	RRGQELSATRQAHDLSPAAESSSTFSFSGRD	S221	0.420164
Q06210	GFPT1	RGKDKKGSCNLSRVDSTTCLFPVEEKAVEYY	S261	0.420267
Q9Y520	PRRC2C	QPRAGPIKAQKLPDLSPVENKEHKPGPIGKE	S2105	0.420383
Q13428	TCOF1	TGPEEDSGSSEEESDSEEEAETLAQVKPSGK	S877	0.420565
O60841	EIF5B	SKKIKERSRINSSGESGDESDEFLQSRKGQK	S186	0.421212
Q13428	TCOF1	ATAAQAQTGPEEDSGSSEEESDSEEEAETLA	S870	0.42166
P42858	HTT	LTAAKEESGGRSRSGSIVELIAGGGSSCSPV	S419	0.424082
P42858	HTT	SGSIVELIAGGGSSCSPVLSRKQKGKVLLGE	S432	0.424082
Q9UHR4	BAIAP2L1	LLEENETEAVTVPTPSPTPVRSISTVNLSEN	S414	0.42487
Q12802	AKAP13	LRHPFSGEERVDSLVSLSEEDLESDQREHRM	S1645	0.425185
Q12802	AKAP13	HPFSGEERVDSLVSLSEEDLESDQREHRMFD	S1647	0.425185
P23396	RPS3	DHVSIVEPKDEILPTTPISEQKGGKPEPPAM	T221	0.425372
P23497	SP100	RESFKKRVIGQDHDFSESSEEEAPAEASSGA	S407	0.425671
P23497	SP100	SFKKRVIGQDHDFSESSEEEAPAEASSGALR	S409	0.425671
P23497	SP100	FKKRVIGQDHDFSESSEEEAPAEASSGALRS	S410	0.425671
P78332	RBM6	VVNPLIGLLGEYGGDSDYEEEEEEEQTPPPQ	S912	0.425699
P78332	RBM6	YGGDSDYEEEEEEEQTPPPQPRTAQPQKREE	T923	0.425699
Q9ULW0	TPX2	EAAISRKTPAQPQRRSLRLSAQKDLEQKEKH	S121	0.42645
P46108	CRK	LLQGQRHGVFLVRDSSTSPGDYVLSVSENSR	S41	0.42699
Q9ULD9	ZNF608	KAEADKVYTFTDNAPSPSIGSASRLECSTLV	S895	0.427432
Q6PJG2	MIDEAS	KSAHRTLLRTNSAEVTPPVLSVMGEATPVSI	T704	0.427521
Q96JM3	CHAMP1	LFPSSKKLKKDNQESSDAELSSSEYIKTDLD	S627	0.427881
P46013	MKI67	LAFRKQTPSAGKAMHTPKPAVGEEKDINTFL	T1784	0.428501
P46013	MKI67	KPAVGEEKDINTFLGTPVQKLDQPGNLPGSN	T1801	0.428501
P35221	CTNNA1	RKAVLMIRTPEELDDSDFETEDFDVRSRTSV	S641	0.428833
Q9Y618	NCOR2	GYHGSSYSPEGVEPVSPVSSPSLTHDKGLPK	S2054	0.429014
O00193	SMAP	MSAARESHPHGVKRSASPDDDLGSSNWEAA	S15	0.429078
Q9H0S4	DDX47	MAAPEEHDSPTEASQPIVEEEETK	S9	0.42957
Q13029	PRDM2	NGIDLPVENPADGTRSPSPCKSLEAQPDPDL	S912	0.430284
Q08211	DHX9	INEIKSEEVPAFGVASPPPLTDTPDTTANAE	S87	0.430594
Q9Y4F5	CEP170B	PQLTKARKQEEDDSLSDAGTYTIETEAQDTE	S565	0.430676
Q52LW3	ARHGAP29	TKSFENVSVESVDSSSEKGNFSPLELDNVLL	S184	0.430678
Q52LW3	ARHGAP29	VSVESVDSSSEKGNFSPLELDNVLLKNTDSI	S190	0.430678
Q53F19	NCBP3	RLDNLPSLQIEVSRESSSGSEAES	S612	0.432008
Q53F19	NCBP3	LDNLPSLQIEVSRESSSGSEAES	S613	0.432008
Q53F19	NCBP3	DNLPSLQIEVSRESSSGSEAES	S614	0.432008
Q53F19	NCBP3	LPSLQIEVSRESSSGSEAES	S616	0.432008
Q8TEV9	SMCR8	VLGTEKSTSVLSKSDSQASLTVPLSPQVVRS	S489	0.432289
Q8TEV9	SMCR8	TEKSTSVLSKSDSQASLTVPLSPQVVRSKAV	S492	0.432289
O75376	NCOR1	SSHRYETPSDAIEVISPASSPAPPQEKLQTY	S1977	0.432318
O75376	NCOR1	YETPSDAIEVISPASSPAPPQEKLQTYQPEV	S1981	0.432318
Q9HC35	EML4	MDGFAGSLDDSISAASTSDVQDRLSALE	S13	0.432523
Q14694	USP10	FMGDMPPSVTPRTCNSPQNSTDSVSDIVPDS	S211	0.432542
Q15648	MED1	ESESGSSIAEKSYQNSPSSDDGIRPLPEYST	S1479	0.433051
Q12888	TP53BP1	LSAQELMESGLQIQKSPEPEVLSTQEDLFDQ	S294	0.433172
Q6PGN9	PSRC1	SDPNAVAPAPQGVRLSLGPLSPEKLEEILDE	S65	0.433318
Q9Y5K6	CD2AP	SKLKLDSEQLPLRPKSVDFDSLTVRTSKETD	S458	0.433975
Q9NQS3	NECTIN3	QKESQIDVLQQDELDSYPDSVKKENKNPVNN	S465	0.434303
O00178	GTPBP1	MDSPVPASMFAPEPSSPGAARAAAAAARLHG	S25	0.434437
Q6IN85	PPP4R3A	TTNLPGSPGSPGSPGSPGSPGSVPKNTSQTA	S777	0.434783
Q12913	PTPRJ	IFWRKKRKDAKNNEVSFSQIKPKKSKLIRVE	S1009	0.435655
O15371	EIF3D	NKQVIRVYSLPDGTFSSDEDEEEEEEEEEEE	S528	0.435807
O15371	EIF3D	KQVIRVYSLPDGTFSSDEDEEEEEEEEEEEE	S529	0.435807
Q8NFH5	NUP35	VRSIYDDISSPGLGSTPLTSRRQPNISVMQS	T106	0.435953
Q9H7Z6	KAT8	ENAAAEGTAPSPGRVSPPTPARGEPEVTVEI	S42	0.435961
Q9UJF2	RASAL2	EHASVMLDVPIRLTGSQLSITQVASIKQLRE	S877	0.436326
P54105	CLNS1A	EEESKEPVADEEEEDSDDDVEPITEFRFVPS	S102	0.436337
P40818	USP8	PAERDREPSKLKRSYSSPDITQAIQEEEKRK	S718	0.43642
Q86UU0	BCL9L	SLSVRSPTGSPSRLKSPSMAVPSPGWVASPK	S997	0.436541
Q96EB6	SIRT1	GGSPSAAGADREAASSPAGEPLRKRPRRDGP	S27	0.43655
P42166	TMPO	SKGPPDFSSDEEREPTPVLGSGAAAAGRSRA	T74	0.436833
Q8WXI9	GATAD2B	MSARRSEPERGRLTPSPDIIVLSDNEASSPR	S122	0.436851
Q12888	TP53BP1	TRRTDVGAGALRRSDSPEIPFQAAAGPSDGL	S1462	0.436887
Q12888	TP53BP1	SPTEQEGRQDKPMDTSVLSEEGGEPFQKKLQ	S395	0.437247
P23443	RPS6KB1	RQTPVDSPDDSTLSESANQVFLGFTYVAPSV	S403	0.437401
Q02241	KIF23	LAKCEKYMLTHQELASDGEIETKLIKGDIYK	S867	0.437505
Q6P1L5	FAM117B	RGTSPTRSAAPGARGSPPRPPPPPPLLGTVS	S136	0.437523
Q96RK0	CIC	RFAELPEFRPEEVLPSPTLQSLATSPRAILG	S1373	0.438229
Q96RK0	CIC	PEEVLPSPTLQSLATSPRAILGSYRKKRKNS	S1382	0.438229
P20042	EIF2S2	EGVKDLKIESDVQEPTEPEDDLDIMLGNKKK	T111	0.438352
Q13895	BYSL	RERTTRLGPRMPQDGSDDEDEEWPTLEKAAT	S98	0.438709
Q12789	GTF3C1	SLLPEGEDTFLSESDSEEERSSSKRRGRGSQ	S480	0.438748
Q9UPT8	ZC3H4	PAEAPSPTASPSGDASPPATAPYDPRVLAAG	S1114	0.438971
Q15021	NCAPD2	RYQPLASTASDNDFVTPEPRRTTRRHPNTQQ	T1339	0.439679
Q9Y2J4	AMOTL2	AATAAAQRDTTLIRHSPQPSPSSSFNEGLLT	S602	0.440066
P51532	SMARCA4	PGYEVAPRSDSEESGSEEEEEEEEEEQPQAA	S662	0.440569
Q13501	SQSTM1	GELQSLQMPESEGPSSLDPSQEGPTGLKEAA	S366	0.441097
P51532	SMARCA4	MNPGYEVAPRSDSEESGSEEEEEEEEEEQPQ	S660	0.441306
Q9Y4A0	JRKL	TDSEIIRRAQGQADESSENEEEEIELIPEKH	S460	0.441968
Q9Y4A0	JRKL	DSEIIRRAQGQADESSENEEEEIELIPEKHI	S461	0.441968
Q14CS0	UBXN2B	GQKLGSLTPEIVSTPSSPEEEDKSILNAVVL	S234	0.442118
Q13542	EIF4EBP2	VAISDAAQLPHDYCTTPGGTLFSTTPGGTRI	T37	0.443419
Q13542	EIF4EBP2	PHDYCTTPGGTLFSTTPGGTRIIYDRKFLLD	T46	0.443419
P54105	CLNS1A	EGQATLERLEGMLSQSVSSQYNMAGVRTEDS	S195	0.443513
Q86TB9	PATL1	DDRDLSERALPRRSTSPIIGSPPVRAVPIGT	S179	0.443623
Q5JSZ5	PRRC2B	TSWREGGGRHIISATSLSTSPTELGSRNSST	S222	0.443645
Q5T0N5	FNBP1L	RHSSDINHLVTQGRESPEGSYTDDANQEVRG	S501	0.443841
Q12888	TP53BP1	EQEGRQDKPMDTSVLSEEGGEPFQKKLQSGE	S398	0.443908
Q7Z417	NUFIP2	SAKEQRYQRGLERNDSWGSFDLRAAIVYHTK	S652	0.44396
O00264	PGRMC1	LYKIVRGDQPAASGDSDDDEPPPLPRLKRRD	S57	0.44405
Q96JM3	CHAMP1	KKLKKDNQESSDAELSSSEYIKTDLDAMDIK	S632	0.444053
O75533	SF3B1	PKKLSSWDQAETPGHTPSLRWDETPGRAKGS	T227	0.444398
P04183	TK1	MSCINLPTVLPGSPSKTRGQIQVILGPM	S13	0.444947
Q14980	NUMA1	EPASPISQRLPPKVESLESLYFTPIPARSQA	S1769	0.444979
P49585	PCYT1A	PSFRWPFSGKTSPPCSPANLSRHKAAAYDIS	S347	0.44532
Q8WYP5	AHCTF1	KESAWSPPPIEIRLISPLASPADGVKSKPRK	S2222	0.445619
Q9ULW0	TPX2	SRKTPAQPQRRSLRLSAQKDLEQKEKHHVKM	S125	0.445766
Q04656	ATP7A	DRIVNYSRASINSLLSDKRSLNSVVTSEPDK	S1469	0.447103
Q12789	GTF3C1	EESLLPEGEDTFLSESDSEEERSSSKRRGRG	S478	0.447191
Q15185	PTGES3	WLSVDFNNWKDWEDDSDEDMSNFDRFSEMMN	S113	0.447422
Q07820	MCL1	LELVGESGNNTSTDGSLPSTPPPAEEEEDEL	S159	0.447541
P18887	XRCC1	YAAATLQASSAASSASPVSRAIGSTSKPQES	S226	0.44796
Q9UK58	CCNL1	LNPDGTPALSTLGGFSPASKPSSPREVKAEE	S335	0.448075
Q71U36	TUBA1A	DGQMPSDKTIGGGDDSFNTFFSETGAGKHVP	S48	0.448192
Q6PGN9	PSRC1	VAPAPQGVRLSLGPLSPEKLEEILDEANRLA	S70	0.448343
Q8IYD8	FANCM	AHSKKKLSRIILPDDSSEEENNVNDKRESNI	S1673	0.448485
O95049	TJP3	PRPGRRGRAGSHGRRSPGGGSEANGLALVSG	S164	0.448777
O95049	TJP3	SELPRESSYDIYRVPSSQSMEDRGYSPDTRV	S368	0.448881
Q5JTH9	RRP12	PAQGKGDSIEEILADSEDEEDNEEEERSRGK	S1080	0.449585
P49815	TSC2	DILGDPGDKADVGRLSPEVKARSQSGTLDGE	S1411	0.449713
Q03112	MECOM	KEKFKENGKMFKDKVSPLQNLASINNKKEYS	S624	0.449717
Q9BXB5	OSBPL10	APSSRSRSLTLLPHGTPNSASPCSQRHLSVG	T196	0.450463
Q15678	PTPN14	YHHKKTFSDATMLIHSSESEEEEEEAPESVP	S707	0.450991
Q14839	CHD4	PLKIKLGGFGSKRKRSSSEDDDLDVESDFDD	S308	0.451034
Q14839	CHD4	LKIKLGGFGSKRKRSSSEDDDLDVESDFDDA	S309	0.451034
Q14839	CHD4	KIKLGGFGSKRKRSSSEDDDLDVESDFDDAS	S310	0.451034
Q14839	CHD4	KRKRSSSEDDDLDVESDFDDASINSYSVSDG	S319	0.451034
Q92734	TFG	MSAFGLTDDQVSGPPSAPAEDRSGTPDSIAS	S197	0.451323
O43318	MAP3K7	IQDLTVTGTEPGQVSSRSSSPSVRMITTSGP	S455	0.451937
Q9P206	KIAA1522	QSIQSSRTGPDEDNISFCSQTTSYVAESSTA	S107	0.451953
P11137	MAP2	TSTPTTPGSTAITPGTPPSYSSRTPGTPGTP	T1605	0.452562
Q12789	GTF3C1	MQEESLLPEGEDTFLSESDSEEERSSSKRRG	S476	0.453395
Q09666	AHNAK	SGSKGDLKSSKASLGSLEGEAEAEASSPKGK	S5752	0.4538
Q09666	AHNAK	KAPKISMPDLDLHLKSPKAKGEVDVDVPKLE	S2397	0.454201
Q96GA3	LTV1	EPLEDQDLPMNELDESEEEEMITVVLEEAKE	S331	0.454288
Q15021	NCAPD2	KPSTGSRYQPLASTASDNDFVTPEPRRTTRR	S1333	0.454698
Q9NYF3	FAM53C	SDAESLSPCPPQRRFSLSPSLGPQASRFLPS	S232	0.454964
O75533	SF3B1	PGATPKKLSSWDQAETPGHTPSLRWDETPGR	T223	0.45498
Q8IXM2	BAP18	KADVTLSALNDSDANSDVVDIEGLGETPPAK	S150	0.455385
P25054	APC	IEGTPYCFSRNDSLSSLDFDDDDVDLSREKA	S1864	0.456876
Q15398	DLGAP5	FTQLERRHQEHARHISFGGNLITFSPLQPGE	S830	0.457168
Q15398	DLGAP5	EHARHISFGGNLITFSPLQPGEF	S839	0.457168
O60832	DKC1	QVVAEAAKTAKRKRESESESDETPPAAPQLI	S451	0.457712
O60832	DKC1	VAEAAKTAKRKRESESESDETPPAAPQLIKK	S453	0.457712
O60832	DKC1	EAAKTAKRKRESESESDETPPAAPQLIKKEK	S455	0.457712
Q9H7Z6	KAT8	EPGPGENAAAEGTAPSPGRVSPPTPARGEPE	S37	0.4578
Q8WY36	BBX	GNDKSTPKKTCKKRQSSESDIESVIYTIEAV	S478	0.458031
Q8WY36	BBX	NDKSTPKKTCKKRQSSESDIESVIYTIEAVA	S479	0.458031
Q8WY36	BBX	KSTPKKTCKKRQSSESDIESVIYTIEAVAKG	S481	0.458031
P25054	APC	YTPIEGTPYCFSRNDSLSSLDFDDDDVDLSR	S1861	0.459192
P05783	KRT18	FTTRSTFSTNYRSLGSVQAPSYGARPVSSAA	S18	0.459429
Q96ST2	IWS1	SDREDGLPKGHHVTDSENDEPLNLNASDSES	S69	0.459863
Q96ST2	IWS1	HVTDSENDEPLNLNASDSESEELHRQKDSDS	S80	0.459863
Q96ST2	IWS1	ETSDREDGLPKGHHVTDSENDEPLNLNASDS	T67	0.459863
P52565	ARHGDIA	QKSIQEIQELDKDDESLRKYKEALLGRVAVS	S47	0.461052
O75607	NPM3	RITGRHQIVTMSNDVSEEESEEEEEDSDEEE	S147	0.461221
O75607	NPM3	RHQIVTMSNDVSEEESEEEEEDSDEEEVELC	S151	0.461221
O75607	NPM3	SNDVSEEESEEEEEDSDEEEVELCPILPAKK	S158	0.461221
P38432	COIL	TVFWKELIDPRLIIESPSNTSSTEPA	S566	0.461429
Q9UN86	G3BP2	QVEEKNLEELEEKSTTPPPAEPVSLPQEPPK	T227	0.461569
P41212	ETV6	QCSIKQERISYTPPESPVPSYASSTPLHVPV	S22	0.462214
Q9NSI6	BRWD1	ANGCGRKATRKRVYLSDSDNNSLETGEILKA	S1605	0.46235
Q9NSI6	BRWD1	GCGRKATRKRVYLSDSDNNSLETGEILKARA	S1607	0.46235
O60841	EIF5B	EDNSKKIKERSRINSSGESGDESDEFLQSRK	S183	0.462444
Q15678	PTPN14	KKTFSDATMLIHSSESEEEEEEAPESVPQIP	S710	0.462576
O94885	SASH1	RAVLLTAVELLQEYDSNSDQSGSQEKLLVDS	S699	0.462719
P06748	NPM1	EDIKAKMQASIEKGGSLPKVEAKFINYVKNC	S260	0.462943
P41743	PRKCI	LDNFDSQFTNEPVQLTPDDDDIVRKIDQSEF	T564	0.463628
P78332	RBM6	VAFEHESPADFQNSQSPVQDQDKSQLSGREE	S362	0.463898
Q6WKZ4	RAB11FIP1	EDLVRRSEKDTAAVVSRQGSSLNLFEDVQIT	S496	0.464015
Q02880	TOP2B	SDVDIFPSDFPTEPPSLPRTGRARKEVKYFA	S1596	0.464212
Q9UQ35	SRRM2	WGGPHFSPEHKELSNSPLRENSFGSPLEFRN	S1320	0.464493
Q9UQ35	SRRM2	HKELSNSPLRENSFGSPLEFRNSGPLGTEMN	S1329	0.464493
Q9UQ35	SRRM2	TTPLSQEPVNPPSEASPTRDRSPPKSPEKLP	S398	0.464809
Q8WWI1	LMO7	VAATEEDVTRLPSPTSPFSSLSQDQAATSKA	S991	0.46485
O95104	SCAF4	SNAAPVAENVTNNEGSPPPPVKVSSEPPTQA	S154	0.465268
Q9UHR5	SAP30BP	GKKNVLSSLAVYAEDSEPESDGEAGIEAVGS	S18	0.465731
Q9UHR5	SAP30BP	VLSSLAVYAEDSEPESDGEAGIEAVGSAAEE	S22	0.465731
Q9UJF2	RASAL2	SVMLDVPIRLTGSQLSITQVASIKQLRETQS	S880	0.465764
O43166	SIPA1L1	RPSYTLGMKSLHGEFSASDSSLTDIQETRRQ	S1645	0.46609
O43166	SIPA1L1	SYTLGMKSLHGEFSASDSSLTDIQETRRQPM	S1647	0.46609
O43166	SIPA1L1	LGMKSLHGEFSASDSSLTDIQETRRQPMPDP	S1650	0.46609
Q86UU0	BCL9L	LKSPSMAVPSPGWVASPKTAMPSPGVSQNKQ	S1010	0.466203
P17544	ATF7	KFGPARTDSVIIADQTPTPTRFLKNCEEVGL	T51	0.466223
Q96JM3	CHAMP1	IRSPAGSPELRKPSGSPDLWKLSPDQRKTSP	S445	0.466443
O95155	UBE4B	AHRSQSSEGVSSLSSSPSNSLETQSQSLSRS	S88	0.466588
Q9H7N4	SCAF1	ASSPKREVLYDSEGLSGEERGGKSSQKDRRR	S738	0.466781
Q13153	PAK1	RDVATSPISPTENNTTPPDALTRNTEKQKKK	T230	0.466898
Q13427	PPIG	HKKEKKKRKKSKKSASSESEAENLEAQPQST	S256	0.466908
Q13427	PPIG	KKEKKKRKKSKKSASSESEAENLEAQPQSTV	S257	0.466908
Q13427	PPIG	EKKKRKKSKKSASSESEAENLEAQPQSTVRP	S259	0.466908
Q96TA1	NIBAN2	VTEIRGLLAQGLRPESPPPAGPLLNGAPAGE	S665	0.46757
Q96TA1	NIBAN2	PPPAGPLLNGAPAGESPQPKAAPEASSPPAS	S681	0.46757
Q92766	RREB1	KRGRKRGMRSRPRANSGGVDLDSSGEFASIE	S1167	0.46775
Q9Y3S1	WNK2	LRYSAPPDVYLDEAPSSPDVKLAVRRAQTAS	S1817	0.469879
Q9Y3S1	WNK2	RYSAPPDVYLDEAPSSPDVKLAVRRAQTASS	S1818	0.469879
Q8IXQ4	GPALPP1	KSDKGRDDPGQQETDSSEDEDIIGPMPAKGP	S140	0.470006
Q15678	PTPN14	HHKKTFSDATMLIHSSESEEEEEEAPESVPQ	S708	0.470191
Q6PJF5	RHBDF2	YGRLKASCQRDLELPSQEAPSFQGTESPKPC	S166	0.470242
P60228	EIF3E	IDSKLGHVVMGNNAVSPYQQVIEKTKSLSFR	S399	0.470651
Q86UU0	BCL9L	TGSPSRLKSPSMAVPSPGWVASPKTAMPSPG	S1004	0.471408
Q9P2E9	RRBP1	MKSHVEDGDIAGAPASSPEAPPAEQDPVQLK	S1276	0.471987
O60716	CTNND1	APLAQHERGSLASLDSLRKGGPPPPNWRQPE	S352	0.472518
Q14677	CLINT1	TIDLGAAAHYTGDKASPDQNASTHTPQSSVK	S299	0.473588
P20700	LMNB1	AAGVVVEEELFHQQGTPRASNRSCAIM	T575	0.473992
Q9BXS6	NUSAP1	ITPFKLTTEATQTPVSNKKPVFDLKASLSRP	S352	0.474398
Q9BXS6	NUSAP1	AAVITPFKLTTEATQTPVSNKKPVFDLKASL	T349	0.474398
Q9Y4H2	IRS2	TPPAAKCSSCRVRTASEGDGGAAAGAAAAGA	S365	0.475222
Q9UQ35	SRRM2	SPEHKELSNSPLRENSFGSPLEFRNSGPLGT	S1326	0.477101
O60524	NEMF	QTNHVTMLLRNPYLLSEEEDDDVDGDVNVEK	S417	0.477356
Q14789	GOLGB1	SSQTQPLKVQYQRQASPETSASPDGSQNLVY	S3015	0.478492
Q03701	CEBPZ	GSFQGPRKKKRNLNDSSLFVSAEEFGHLLDE	S973	0.480922
Q9H7N4	SCAF1	SPAPASSPKREVLYDSEGLSGEERGGKSSQK	S734	0.481291
Q02880	TOP2B	KTTSKKPKKTSFDQDSDVDIFPSDFPTEPPS	S1581	0.482089
P51116	FXR2	NRSRRRRNRGNRTDGSISGDRQPVTVADYIS	S601	0.482385
P51116	FXR2	SRRRRNRGNRTDGSISGDRQPVTVADYISRA	S603	0.482385
P49327	FASN	ELSSKADEASELACPTPKEDGLAQQQTQLNL	T2204	0.482927
O95436	SLC34A2	APVTKIELLPSYSTATLIDEPTEVDDPWNLP	T58	0.483961
Q6P996	PDXDC1	GQKPFKRSLRGSDALSETSSVSHIEDLEKVE	S718	0.484963
Q8NFH5	NUP35	KSGAPPVRSIYDDISSPGLGSTPLTSRRQPN	S100	0.485181
O95394	PGM3	RSKQTKSTIGVMVTASHNPEEDNGVKLVDPL	S64	0.48523
Q96JM3	CHAMP1	LFPSSKKLKKDNQESSDAELSSSEYIKTDLD	S627	0.485307
Q9ULU4	ZMYND8	SPASTKTGQAGSLSGSPKPFSPQLSAPITTK	S490	0.485516
O95049	TJP3	PRPGRRGRAGSHGRRSPGGGSEANGLALVSG	S164	0.485525
O95049	TJP3	RGRAGSHGRRSPGGGSEANGLALVSGFKRLP	S169	0.485525
Q6PJF5	RHBDF2	ASCQRDLELPSQEAPSFQGTESPKPCKMPKI	S171	0.485694
Q5T200	ZC3H13	ERGNIETTSEDGQVFSPKKGQKKKSIEKKRK	S993	0.485746
Q8N122	RPTOR	QRVLDTSSLTQSAPASPTNKGVHIHQAGGSP	S863	0.48579
P12931	SRC	EPKLFGGFNSSDTVTSPQRAGPLAGGVTTFV	S75	0.485865
Q96K49	TMEM87B	SANNQRYAFMPLIDDSDDEIEEFMVTSENLT	S469	0.485962
Q719H9	KCTD1	MSRPLITRSPASPLNNQGIPTPAQLTK	S12	0.486206
Q96N67	DOCK7	ARQEMVRRSRGQLERSPSGSAFGSQENLRWR	S1390	0.486737
O60832	DKC1	QVVAEAAKTAKRKRESESESDETPPAAPQLI	S451	0.486967
O60832	DKC1	VAEAAKTAKRKRESESESDETPPAAPQLIKK	S453	0.486967
P11388	TOP2A	MEVSPLQPVNENMQVNKIK	S4	0.486979
Q9UDY2	TJP2	STPIPPQEGEEVGESSEEQDNAPKSVLGKVK	S1045	0.487492
Q8WUM0	NUP133	RTASRKGLPLGSAVSSPVLFSPVGRRSSLSS	S45	0.487718
P52756	RBM5	ENPLKRGLVAAYSGDSDNEEELVERLESEEE	S624	0.488052
O60716	CTNND1	YYWAPLAQHERGSLASLDSLRKGGPPPPNWR	S349	0.489709
Q86YP4	GATAD2A	MKSERRPPSPDVIVLSDNEQPSSPRVNGLTT	S107	0.490904
O14950	MYL12B	KKAKTKTTKKRPQRATSNVFAMFDQSQIQEF	T19	0.491382
Q09666	AHNAK	SPEASISGSKGDLKSSKASLGSLEGEAEAEA	S5746	0.49157
Q9NQC3	RTN4	MEDLDQSPLVSSSDSPPRPQPAFKYQFVRE	S15	0.492102
Q86WB0	ZC3HC1	RSMGTGDTPGLEVPSSPLRKAKRARLCSSSS	S395	0.492951
Q13029	PRDM2	IDLPVENPADGTRSPSPCKSLEAQPDPDLGP	S914	0.493303
Q02952	AKAP12	LAEVQQDGEAEEGATSDGEKKREGVTPWASF	S598	0.49375
P56537	EIF6	LNEAQPSTIATSMRDSLIDSLT	S239	0.493836
P11137	MAP2	KNGDKEFQTGKESQPSPPAQEAGYSTLAQSY	S629	0.494103
P11137	MAP2	TLAQSYPSDLPEEPSSPQERMFTIDPKVYGE	S654	0.494103
P51532	SMARCA4	QTPAIGPDGEPLDETSQMSDLPVKVIHVESG	S610	0.494162
P51532	SMARCA4	AIGPDGEPLDETSQMSDLPVKVIHVESGKIL	S613	0.494162
Q09666	AHNAK	KGKFSLFKSKKPRHRSNSFSDEREFSGPSTP	S5780	0.494639
Q7KZ85	SUPT6H	PGITPSSSSRTRTPASINATPANINLADLTR	S1535	0.495273
Q7KZ85	SUPT6H	DPVPGITPSSSSRTRTPASINATPANINLAD	T1532	0.495273
Q7KZ85	SUPT6H	PSSSSRTRTPASINATPANINLADLTRAVNA	T1539	0.495273
Q9UPT8	ZC3H4	RAAKPGPAEAPSPTASPSGDASPPATAPYDP	S1108	0.495402
Q9NUN5	LMBRD1	CCKGKKSVIEGVDEDSDISDDEPSVYSA	S528	0.496055
Q9NUN5	LMBRD1	GKKSVIEGVDEDSDISDDEPSVYSA	S531	0.496055
Q9BYJ9	YTHDF1	NAAFGQSGGAGSDSNSPGNVQPNSAPSVESH	S350	0.496118
Q14498	RBM39	SRRRSRSKSPFRKDKSPVREPIDNLTPEERD	S136	0.496613
O75376	NCOR1	EREPAPLLSAQYETLSDSDD	S2436	0.496982
O75376	NCOR1	EPAPLLSAQYETLSDSDD	S2438	0.496982
Q01804	OTUD4	GANSVDSRVQRPKEESSEDENEVSNILRSGR	S1023	0.497115
Q01804	OTUD4	ANSVDSRVQRPKEESSEDENEVSNILRSGRS	S1024	0.497115
Q16513	PKN2	FDLEPEPPPAPPRASSLGEIDESSELRVLDI	S583	0.497175
Q8IVF2	AHNAK2	HSSSEAYEPRDAHDVSPTSTDTEAQLTVERQ	S194	0.497859
Q96EB6	SIRT1	PGGSPSAAGADREAASSPAGEPLRKRPRRDG	S26	0.498255
Q15233	NONO	FGQAATMEGIGAIGGTPPAFNRAAPGAEFAP	T450	0.498266
Q92538	GBF1	LQATARADAPDAGAQSDSELPSYHQNDVSLD	S1299	0.499323
P20042	EIF2S2	MSGDEMIFDPTMSKKKK	S2	0.500641
P20042	EIF2S2	MSGDEMIFDPTMSKKKKKKKKPFMLDEE	S13	0.500641
P18858	LIG1	KQLPKRTIQEVLEEQSEDEDREAKRKKEEEE	S141	0.501071
Q86V15	CASZ1	LAALGAPGPAPTAASSP	S1758	0.501113
Q6P2E9	EDC4	HLLQQRDSQDASAEQSDHDDEVASLASASGG	S879	0.501326
Q96KB5	PBK	KKSVLCSTPTINIPASPFMQKLGFGTGVNVY	S32	0.501408
Q96KB5	PBK	TPSKLSEKKKSVLCSTPTINIPASPFMQKLG	T24	0.501408
Q9C0D6	FHDC1	RSWATGELGAFGRSSSENDVELLTKKGAEGL	S500	0.502001
Q96MD7	C9orf85	NLSSNHRRSCRRNEESDDDLDFDIDLEDTGG	S137	0.502045
Q15424	SAFB	SQDRKSASREKRSVVSFDKVKEPRKSRDSES	S604	0.505116
Q9NZB2	FAM120A	PQTSLQAKPVAPQVPSPGGAPGQGPYPYSLS	S383	0.505421
Q96QG7	MTMR9	RRQLAELETEDGMQESP	S548	0.506203
Q9UQ35	SRRM2	TTPLSQEPVNPPSEASPTRDRSPPKSPEKLP	S398	0.506536
Q15424	SAFB	EASSEELAEAPTEAPSPEARDSKEDGRKFDF	S344	0.506838
Q86XP3	DDX42	AGVVQEEEEDNLEYDSDGNPIAPTKKIIDPL	S185	0.507085
O43598	DNPH1	LDRYFEADPPGQVAASPDPTT	S169	0.50796
Q56P03	EAPP	VATAPTRYYDDIYFDSDSEDEDRAVQVTKKK	S109	0.508034
Q56P03	EAPP	TAPTRYYDDIYFDSDSEDEDRAVQVTKKKKK	S111	0.508034
Q86W92	PPFIBP1	ATAGPRLGWSRDLGQSNSDLDMPFAKWTKEQ	S636	0.508235
Q96CP6	GRAMD1A	SDITSSGAADRSQEPSPVGSRRGHVTPNLSR	S267	0.508252
Q8TF72	SHROOM3	SSEPEREPEWRDRPGSPESPLLDAPFSRAYR	S910	0.508664
Q8TF72	SHROOM3	PEREPEWRDRPGSPESPLLDAPFSRAYRNSI	S913	0.508664
P25054	APC	PIEGTPYCFSRNDSLSSLDFDDDDVDLSREK	S1863	0.508673
Q9UQC2	GAB2	LDLRNNTVIDELPFKSPITKSWSRANHTFNS	S543	0.508989
O94876	TMCC1	SKPREIASLIRNKFGSADNIPNLKDSLEEGQ	S382	0.509459
Q8NE71	ABCF1	EKELMERLKKLSVPTSDEEDEVPAPKPRGGK	S109	0.509681
Q8NE71	ABCF1	EEKELMERLKKLSVPTSDEEDEVPAPKPRGG	T108	0.509681
Q92499	DDX1	TDDVHAKDNTRPGANSPEMWSEAIKILKGEY	S481	0.510165
Q16637	SMN1	PEQEDSVLFRRGTGQSDDSDIWDDTALIKAY	S28	0.510181
Q16637	SMN1	EDSVLFRRGTGQSDDSDIWDDTALIKAYDKA	S31	0.510181
Q9NQC3	RTN4	LFISKEAQIRETETFSDSSPIEIIDEFPTLI	S860	0.511193
P06454	PTMA	MSDAAVDTSSEITTKDL	S2	0.511578
Q96ST2	IWS1	SENDEPLNLNASDSESEELHRQKDSDSESEE	S84	0.511659
O60341	KDM1A	AKVEYREMDESLANLSEDEYYSEEERNAKAE	S131	0.513197
O60341	KDM1A	EMDESLANLSEDEYYSEEERNAKAEKEKKLP	S137	0.513197
Q6P996	PDXDC1	PFKRSLRGSDALSETSSVSHIEDLEKVERLS	S721	0.514145
Q9UPN7	PPP6R1	DEEEEDEEEAQGSGESDGEDGAWQGSQLARG	S638	0.516222
Q15365	PCBP1	AMMHGGTGFAGIDSSSPEVKGYWASLDASTQ	S264	0.516406
Q9Y2U8	LEMD3	PAAGSKVLLGFSSDESDVEASPRDQAGGGGR	S144	0.517435
P51610	HCFC1	PVPGPSVPPPEELQVSPGPRQQLPPRQLLQS	S1507	0.518229
Q9P2D1	CHD7	AFEEDIETPPTRNIPSPGQLDPDTRIPVINL	S2559	0.518386
Q09666	AHNAK	KFSLFKSKKPRHRSNSFSDEREFSGPSTPTG	S5782	0.518497
O75367	MACROH2A1	ARKSKKKQGEVSKAASADSTTEGTPADGFTV	S170	0.52045
Q9BXB4	OSBPL11	PPLKSRSFSLASSSNSPISQRRPSQNAISFF	S181	0.520862
Q14789	GOLGB1	LSRLSGLANVVLHELSGDDDTDQNMRAPLDP	S17	0.5217
Q9BVS4	RIOK2	GPDDKNIETKEGSEFSFSDGEVAEKAEVYGS	S335	0.522512
Q8NFC6	BOD1L1	AYVHKPYLYSKYYSDSDDELTVEQRRQSIAK	S484	0.523086
O00193	SMAP	SAARESHPHGVKRSASPDDDLGSSNWEAADL	S17	0.523237
P04406	GAPDH	VINGNPITIFQERDPSKIKWGDAGAEYVVES	S83	0.523954
Q6IN85	PPP4R3A	LPGSPGSPGSPGSPGSPGSVPKNTSQTAAIT	S780	0.524122
A6NKD9	CCDC85C	GGGGGGGAGSRSSIDSQASLSGPLSGGAPGA	S182	0.524372
A6NKD9	CCDC85C	GGGGAGSRSSIDSQASLSGPLSGGAPGAGAR	S185	0.524372
Q5TGY3	AHDC1	AHPPTVFDAGLQKAYSPTCSPTLGFKEELRP	S1399	0.524375
Q5TGY3	AHDC1	TVFDAGLQKAYSPTCSPTLGFKEELRPPPTK	S1403	0.524375
P56181	NDUFV3	KVTSPSSSSSSSSSDSESDDEADVSEVTPRV	S162	0.524648
Q96EB6	SIRT1	MADEAALALQPGGSPSAAGADREAASSPA	S14	0.524928
Q01082	SPTBN1	VSASTQSTPASSRAQTLPTSVVTITSESSPG	T2328	0.525456
Q9Y4E8	USP15	RETKGASAATGIPLESDEDSNDNDNDIENEN	S961	0.525927
Q9Y4E8	USP15	GASAATGIPLESDEDSNDNDNDIENENCMHT	S965	0.525927
Q8N122	RPTOR	NARPQRVLDTSSLTQSAPASPTNKGVHIHQA	S859	0.526164
Q8WUD4	CCDC12	LASAVDAATEQKTCDSD	S165	0.526589
Q8NEY8	PPHLN1	RERSPYKRDNTFFRESPVGRKDSPHSRSGSS	S133	0.529234
P54105	CLNS1A	EEESKEPVADEEEEDSDDDVEPITEFRFVPS	S102	0.529541
O43166	SIPA1L1	SYTLGMKSLHGEFSASDSSLTDIQETRRQPM	S1647	0.529821
O43166	SIPA1L1	LGMKSLHGEFSASDSSLTDIQETRRQPMPDP	S1650	0.529821
O96013	PAK4	GALTLLLDEFENMSVTRSNSLRRDSPPPPAR	T95	0.52983
Q9UBQ5	EIF3K	VEKIDFDSVSSIMASSQ	S217	0.530247
Q09666	AHNAK	LASKKSRLSSSSSNDSGNKVGIQLPEVELSV	S5870	0.530369
P46937	YAP1	QAPPAGHQIVHVRGDSETDLEALFNAVMNPK	S61	0.530446
P28482	MAPK1	LARVADPDHDHTGFLTEYVATRWYRAPEIML	T185	0.531322
P28482	MAPK1	RVADPDHDHTGFLTEYVATRWYRAPEIMLNS	Y187	0.531322
P18669	PGAM1	TAAKHGEAQVKIWRRSYDVPPPPMEPDHPFY	S118	0.531794
Q14C86	GAPVD1	STSDDTDVREVSSRPSTPGLSVVSGISATSE	S761	0.532702
O94806	PRKD3	KSVLPTAIPAVLPAASPCSSPKTGLSARLSN	S27	0.532798
O94806	PRKD3	PTAIPAVLPAASPCSSPKTGLSARLSNGSFS	S31	0.532798
O43166	SIPA1L1	LSDFLITGGGKGSGFSLDVIDGPISQRENLR	S258	0.535834
Q15424	SAFB	ASKSQDRKSASREKRSVVSFDKVKEPRKSRD	S601	0.536388
Q9Y2U8	LEMD3	SAAPAAGSKVLLGFSSDESDVEASPRDQAGG	S141	0.536648
Q9BYW2	SETD2	GSKKKSSQSEGIFLGSESDEDSVRTSSSQRS	S321	0.536724
[truncated: 979 more rows]

## Sheet: SKOV3_Hypoxia_Phosphopeptides
Protein	Gene	Peptide	Residue.Both	p
P31751	AKT2	ELDQRTHFPQFSYSASIRE	S478	1.79e-05
P04049	RAF1	SRMIEDAIRSHSESASPSALSSSPNNLSPTG	S289	2.51e-05
O94906	PRPF6	DSVSGQTVVDPKGYLTDLNSMIPTHGGDIND	T275	2.55e-05
P04626	ERBB2	STRSGGGDLTLGLEPSEEEAPRSPLAPSEGA	S1066	2.75e-05
O94906	PRPF6	GQTVVDPKGYLTDLNSMIPTHGGDINDIKKA	S279	2.77e-05
O00267	SUPT5H	PRDVTNFTVGGFAPMSPRISSPMHPSAGGQR	S666	3.61e-05
Q9H0H5	RACGAP1	TPEHQLLKTPSSSSLSQRVRSTLTKNTPRFG	S595	4.86e-05
Q9NZN5	ARHGEF12	KSETIQDTDTQSLVGSPSTRIAPHIIGAEDD	S341	5.16e-05
Q86SQ0	PHLDB2	KINKELEKLQLSDEESVFEEALMSPDTRYRC	S493	5.43e-05
Q9Y6E0	STK24	LTELIDRYKRWKAEQSHDDSSSEDSDAETDG	S299	5.6e-05
Q96N67	DOCK7	RPASLNLNRSRSLSNSNPDISGTPTSPDDEV	S900	6.4e-05
P04626	ERBB2	LEPSEEEAPRSPLAPSEGAGSDVFDGDLGMG	S1078	6.9e-05
P04626	ERBB2	EEAPRSPLAPSEGAGSDVFDGDLGMGAAKGL	S1083	6.9e-05
Q96N67	DOCK7	RSLSNSNPDISGTPTSPDDEVRSIIGSKAMD	S910	9.14e-05
Q7Z309	FAM122B	RGFGKMFVSSSGLPPSPVPSPRRFSRRSQSP	S137	0.000113084
Q9Y6E0	STK24	RWKAEQSHDDSSSEDSDAETDGQASGGSDSG	S308	0.000163101
Q9UJF2	RASAL2	EHASVMLDVPIRLTGSQLSITQVASIKQLRE	S877	0.000236503
Q9UJF2	RASAL2	SVMLDVPIRLTGSQLSITQVASIKQLRETQS	S880	0.000236503
Q7KZ85	SUPT6H	PGITPSSSSRTRTPASINATPANINLADLTR	S1535	0.000240161
Q7KZ85	SUPT6H	DPVPGITPSSSSRTRTPASINATPANINLAD	T1532	0.000240161
Q09666	AHNAK	ASLGSLEGEAEAEASSPKGKFSLFKSKKPRH	S5763	0.000250985
P00533	EGFR	LQRYSSDPTGALTEDSIDDTFLPVPEYINQS	S1081	0.000275735
P04626	ERBB2	AGGMVHHRHRSSSTRSGGGDLTLGLEPSEEE	S1054	0.000286793
Q86W92	PPFIBP1	GSKALEYSNGIFDCQSPTSPFMGSLRALHLV	S37	0.00033617
Q14181	POLA2	STPETPLTKRSVSTRSPHQLLSPSSFSPSAT	S141	0.000337237
Q14181	POLA2	VSTRSPHQLLSPSSFSPSATPSQKYNSRSNR	S152	0.000337237
Q86U86	PBRM1	AARYEEGESEAESITSFMDVSNPFYQLYDTV	S378	0.000355734
P04626	ERBB2	STRSGGGDLTLGLEPSEEEAPRSPLAPSEGA	S1066	0.00037866
Q9H0D6	XRN2	AAYEMRMQNNSSPSISPNTSFTSDGSPSPLG	S475	0.00038273
P04626	ERBB2	PQRFVVIQNEDLGPASPLDSTFYRSLLEDDD	S998	0.00039227
Q92804	TAF15	GGHRDYGPRTDADSESDNSDNNTIFVQGLGE	S228	0.000428406
Q96NE9	FRMD6	TICRKPKTSTDRHSLSLDDIRLYQKDFLRIA	S544	0.00042917
Q02880	TOP2B	EDDSAKFDSNEEDSASVFSPSFGLKQTDKVP	S1473	0.000494652
Q9NQC3	RTN4	PAAPPSTPAAPKRRGSSGSVDETLFALPAAS	S181	0.000498408
Q9NQC3	RTN4	AAPPSTPAAPKRRGSSGSVDETLFALPAASE	S182	0.000498408
P46821	MAP1B	VQSLEGEKLSPKSDISPLTPRESSPLYSPTF	S1785	0.000540303
Q15021	NCAPD2	KPSTGSRYQPLASTASDNDFVTPEPRRTTRR	S1333	0.00071772
Q8WY36	BBX	KSTPKKTCKKRQSSESDIESVIYTIEAVAKG	S481	0.000746136
Q7Z7F0	KHDC4	KTTEKGFGLVAYAADSSDEEEEHGGHKNASS	S571	0.000753201
Q7Z7F0	KHDC4	TTEKGFGLVAYAADSSDEEEEHGGHKNASSF	S572	0.000753201
Q9UQ35	SRRM2	RSRTPLLPRKRSRSRSPLAIRRRSRSRTPRT	S2046	0.000753522
P00533	EGFR	FSSPSTSRTPLLSSLSATSNNSTVACIDRNG	S1039	0.000849622
P00533	EGFR	PSTSRTPLLSSLSATSNNSTVACIDRNGLQS	S1042	0.000849622
P00533	EGFR	SRTPLLSSLSATSNNSTVACIDRNGLQSCPI	S1045	0.000849622
Q6IN85	PPP4R3A	TTNLPGSPGSPGSPGSPGSPGSVPKNTSQTA	S777	0.000850737
P15408	FOSL2	RRSSSSGDQSSDSLNSPTLLAL	S281	0.000894143
O43166	SIPA1L1	SPTYKTGPSLHREYGSTSSIDKQGTSGESFF	S208	0.000952061
Q9HC35	EML4	MDGFAGSLDDSISAASTSDVQDRLSALE	S13	0.000965912
O95251	KAT7	QQPTPVTPKKYPLRQTRSSGSETEQVVDFSD	T97	0.000995391
Q8IX90	SKA3	SDAEYTNSPLVPTFCTPGLKIPSTKNSIALV	T291	0.00118324
P04626	ERBB2	PQRFVVIQNEDLGPASPLDSTFYRSLLEDDD	S998	0.0012467
O94888	UBXN7	DGLSSSPPKKCARSESLIDASEDSQLEAAIR	S280	0.00124921
O94888	UBXN7	KKCARSESLIDASEDSQLEAAIRASLQETHF	S288	0.00124921
Q9Y6E0	STK24	IDRYKRWKAEQSHDDSSSEDSDAETDGQASG	S303	0.00138255
Q6PKG0	LARP1	SSPSEGTPTVGSYGCTPQSLPKFQHPSHELL	T865	0.00140465
Q0JRZ9	FCHO2	SPPPAAPLARAESSSSISSSASLSAANTPTV	S511	0.00142656
Q8WUM0	NUP133	RTASRKGLPLGSAVSSPVLFSPVGRRSSLSS	S45	0.00145869
Q8WUM0	NUP133	KGLPLGSAVSSPVLFSPVGRRSSLSSRGTPT	S50	0.00145869
Q8NHG8	ZNRF2	RPVGGSPGGPRLVIGSLPAHLSPHMFGGFKC	S145	0.00153723
Q8NHG8	ZNRF2	PGGPRLVIGSLPAHLSPHMFGGFKCPVCSKF	S151	0.00153723
P10451	SPP1	DPKSKEEDKHLKFRISHELDSASSEVN	S303	0.00157666
P10451	SPP1	EEDKHLKFRISHELDSASSEVN	S308	0.00157666
P04626	ERBB2	EEAPRSPLAPSEGAGSDVFDGDLGMGAAKGL	S1083	0.00158074
Q8N128	FAM177A1	RRVIHFVSGETMEEYSTDEDEVDGLEKKDVL	S70	0.0016786
Q8N128	FAM177A1	RVIHFVSGETMEEYSTDEDEVDGLEKKDVLP	T71	0.0016786
P52594	AGFG1	DSAPTLHLNKGTPSQSPVVGRSQGQQQEKKQ	S181	0.00169811
P52594	AGFG1	SLLGDSAPTLHLNKGTPSQSPVVGRSQGQQQ	T177	0.00169811
P15407	FOSL1	KSSSSSGDPSSDPLGSPTLLAL	S265	0.00173469
Q86X29	LSR	SQASRERRLKKNLALSRESLVV	S643	0.00177596
Q86X29	LSR	SRERRLKKNLALSRESLVV	S646	0.00177596
P00533	EGFR	PSTSRTPLLSSLSATSNNSTVACIDRNGLQS	S1042	0.0018416
P00533	EGFR	SRTPLLSSLSATSNNSTVACIDRNGLQSCPI	S1045	0.0018416
Q70CQ2	USP34	RDSSIIDPGTEQDLPSPENSSVKEYRMEVPS	S3406	0.00192216
Q5QJE6	DNTTIP2	EKSSQLKNLSELQDTSLQQLVSQRHSTPQNK	S330	0.00228445
Q9UQ35	SRRM2	SPEHKELSNSPLRENSFGSPLEFRNSGPLGT	S1326	0.00231211
P42695	NCAPD3	PKARPMSLSTIAILNSVKKAVESKSRHRSRS	S1357	0.00251135
Q92804	TAF15	NFGGHRDYGPRTDADSESDNSDNNTIFVQGL	S226	0.00257591
Q13459	MYO9B	LKLGFSSPYEGVLNKSPKTRDIQEEELEVLL	S1935	0.00265847
P46821	MAP1B	SLTSEKVQSLEGEKLSPKSDISPLTPRESSP	S1779	0.00269866
P46821	MAP1B	SEKVQSLEGEKLSPKSDISPLTPRESSPLYS	S1782	0.00269866
P04626	ERBB2	APGAGGMVHHRHRSSSTRSGGGDLTLGLEPS	S1051	0.00284497
P04626	ERBB2	PAPGAGGMVHHRHRSSSTRSGGGDLTLGLEP	S1050	0.00289117
Q9Y4E1	WASHC2C	NLKPSSETKTQKGLFSDEEDSEDLFSSQSAS	S539	0.0029085
Q86UU1	PHLDB1	PAYSLGSLTGASPCQSPCVQRKLSSGDLRVP	S555	0.00300962
P04626	ERBB2	PGAGGMVHHRHRSSSTRSGGGDLTLGLEPSE	T1052	0.00301727
Q96E09	FAM122A	VEKSASPKRIDFIPVSPAPSPTRGIGKQCFS	S143	0.00310618
Q15149	PLEC	LRVPQPEGLGRKRTSSEDNLYLAVLRASEGK	S21	0.00320153
Q7KZ85	SUPT6H	PGITPSSSSRTRTPASINATPANINLADLTR	S1535	0.00347669
Q7KZ85	SUPT6H	DPVPGITPSSSSRTRTPASINATPANINLAD	T1532	0.00347669
Q7KZ85	SUPT6H	PSSSSRTRTPASINATPANINLADLTRAVNA	T1539	0.00347669
P04626	ERBB2	AGGMVHHRHRSSSTRSGGGDLTLGLEPSEEE	S1054	0.00367626
Q14C86	GAPVD1	DENKLHGKPDKTLRFSLCSDNLEGISEGPSN	S566	0.00379431
Q14C86	GAPVD1	KLHGKPDKTLRFSLCSDNLEGISEGPSNRSN	S569	0.00379431
Q8WWK9	CKAP2	SCLIKYNVSTTPYLQSVKKKVQFDGTNSAFK	S602	0.0039792
Q15648	MED1	PVPHPQPSIQRMVRLSSSDSIGPDVTDILSD	S770	0.00402756
Q15648	MED1	VPHPQPSIQRMVRLSSSDSIGPDVTDILSDI	S771	0.00402756
Q15648	MED1	PHPQPSIQRMVRLSSSDSIGPDVTDILSDIA	S772	0.00402756
Q15648	MED1	PQPSIQRMVRLSSSDSIGPDVTDILSDIAEE	S774	0.00402756
Q7Z6E9	RBBP6	SDLTRETDEAAFEPDYNESDSESNVSVKEEE	Y1641	0.00404225
Q8WXE0	CASKIN2	GLSPDSPAGDRNSVGSEGSVGSIRSAGSGQS	S406	0.00412893
P16144	ITGB4	GEHLVNGRMDFAFPGSTNSLHRMTTTSAAAY	S1454	0.00419195
P16144	ITGB4	LVNGRMDFAFPGSTNSLHRMTTTSAAAYGTH	S1457	0.00419195
P49792	RANBP2	TLKLPPTFFCGVCSDTDEDNGNGEDFQSELQ	T2743	0.00424912
Q09666	AHNAK	LKGPGVDVNLKGPRISAPNVDFNLEGPKVKG	S5448	0.00430296
Q9UK58	CCNL1	LNPDGTPALSTLGGFSPASKPSSPREVKAEE	S335	0.00435331
Q9UK58	CCNL1	DGTPALSTLGGFSPASKPSSPREVKAEEKSP	S338	0.00435331
Q14451	GRB7	ATSLPSIPNPFPELCSPPSQSPILGGPSSAR	S76	0.00439678
Q14451	GRB7	SIPNPFPELCSPPSQSPILGGPSSARGLLPR	S81	0.00439678
P49959	MRE11	KIMSQSQVSKGVDFESSEDDDDDPFMNTSSL	S688	0.00451783
P49959	MRE11	IMSQSQVSKGVDFESSEDDDDDPFMNTSSLR	S689	0.00451783
Q86TV6	TTC7B	SRVEQALSEVASSLQSSAPKQGPLHPWMTLA	S681	0.00465072
Q5T1M5	FKBP15	TSDPEEGDPLALGPESPGEPQPPQLKKDDVT	S1114	0.00472165
P51784	USP11	SPAGSSGAPASPACSSPPSSEFMDVN	S953	0.00483493
P12270	TPR	LVVPHRTDGFAEAIHSPQVAGVPRFRFGPPE	S2155	0.0049194
Q8WXE0	CASKIN2	PRVGLSPDSPAGDRNSVGSEGSVGSIRSAGS	S403	0.00494496
Q14671	PUM1	RWPTGDNIHAEHQVRSMDELNHDFQALALEG	S124	0.00504349
O95644	NFATC1	EEGFPRGLGACTLLGSPRHSPSTSPRASVTE	S233	0.00536997
O60292	SIPA1L3	IMDNLGPEQERDTGQSPQKGLQRTLSDESLC	S1534	0.00566144
Q9H4L7	SMARCAD1	TVQEKTFNKDTVIIVSEPSEDEESQGLPTMA	S124	0.00572378
Q9H4L7	SMARCAD1	EKTFNKDTVIIVSEPSEDEESQGLPTMARRN	S127	0.00572378
Q9H4L7	SMARCAD1	KDTVIIVSEPSEDEESQGLPTMARRNDDISE	S132	0.00572378
P28482	MAPK1	LARVADPDHDHTGFLTEYVATRWYRAPEIML	T185	0.00582068
P28482	MAPK1	RVADPDHDHTGFLTEYVATRWYRAPEIMLNS	Y187	0.00582068
O75448	MED24	FPLDDVQPSKLMRLLSSNEDDANILSSPTDR	S862	0.00582289
O75448	MED24	MRLLSSNEDDANILSSPTDRSMSSSLSASQL	S873	0.00582289
Q9Y281	CFL2	MASGVTVNDEVIKVFNDM	S3	0.0060653
Q9Y2U5	MAP3K2	RGSDIDNPTLTVMDISPPSRSPRAPTNWRLG	S344	0.00615741
Q9Y2U5	MAP3K2	DIDNPTLTVMDISPPSRSPRAPTNWRLGKLL	S347	0.00615741
Q5QJE6	DNTTIP2	PKVTPTKESYTEEIVSEAESHVSGISRIVLP	S141	0.00629276
Q5QJE6	DNTTIP2	PTKESYTEEIVSEAESHVSGISRIVLPTEKT	S145	0.00629276
Q5QJE6	DNTTIP2	ESYTEEIVSEAESHVSGISRIVLPTEKTTGA	S148	0.00629276
Q92766	RREB1	MRSRPRANSGGVDLDSSGEFASIEKMLATTD	S1174	0.00629781
Q15154	PCM1	QALQTACPDLQLSAASVGNCPTKKYMPAVTS	S779	0.00632559
Q14195	DPYSL3	YDGPVFDLTTTPKGGTPAGSARGSPTRPNPP	T628	0.00639446
Q9ULH1	ASAP1	KKRPPPPPPGHKRTLSDPPSPLPHGPPNKGA	S839	0.00640426
P04626	ERBB2	TMRRLLQETELVEPLTPSGAMPNQAQMRILK	T701	0.00648882
Q8NCF5	NFATC2IP	KLGVADIIDCVVLTSSPEATETSQQLQLRVQ	S338	0.00658848
P31749	AKT1	DSERRPHFPQFSYSASGTA	S477	0.0066532
Q96TA1	NIBAN2	SATLSEKRRRAKQVVSVVQDEEVGLPFEASP	S624	0.00669265
P46937	YAP1	VRAHSSPASLQLGAVSPGTLTPTGVVSGPAA	S138	0.0069837
P46821	MAP1B	LEGEKLSPKSDISPLTPRESSPLYSPTFSDS	T1788	0.00702866
Q9HC35	EML4	MDGFAGSLDDSISAASTSDVQDRLSALESRV	S16	0.00716562
P17544	ATF7	ADEDEKKAAAGPLDMSLPSTPDIKIKEEEPV	S97	0.00723603
P17544	ATF7	EKKAAAGPLDMSLPSTPDIKIKEEEPVEEVT	T101	0.00723603
Q9P206	KIAA1522	VDGRPRGTSGMGARVSLQALEAEAEAGAETE	S215	0.00725778
Q8WUM0	NUP133	GSTPRTASRKGLPLGSAVSSPVLFSPVGRRS	S41	0.00751975
Q8WUM0	NUP133	KGLPLGSAVSSPVLFSPVGRRSSLSSRGTPT	S50	0.00751975
Q9Y6E0	STK24	DRYKRWKAEQSHDDSSSEDSDAETDGQASGG	S304	0.00769836
Q9NZN5	ARHGEF12	ENPEKSETIQDTDTQSLVGSPSTRIAPHIIG	S337	0.00787318
Q9BXB5	OSBPL10	SRSLTLLPHGTPNSASPCSQRHLSVGAPGVV	S201	0.00804205
Q9BVJ6	UTP14A	QEDPEQLPELEAHGVSESEGEERPVAEEEIL	S405	0.00808802
Q9BVJ6	UTP14A	DPEQLPELEAHGVSESEGEERPVAEEEILLR	S407	0.00808802
O94885	SASH1	RAVLLTAVELLQEYDSNSDQSGSQEKLLVDS	S699	0.00824988
Q9BW04	SARG	MPISIPKAPRANSALTPPKPESGLTLQESNT	T456	0.0085739
Q9BW04	SARG	TPPKPESGLTLQESNTPGLRQMNFKSNTLER	T471	0.0085739
Q86U86	PBRM1	EEDAALAAARYEEGESEAESITSFMDVSNPF	S371	0.00954071
Q86U86	PBRM1	ALAAARYEEGESEAESITSFMDVSNPFYQLY	S375	0.00954071
P05783	KRT18	LEDGEDFNLGDALDSSNSMQTIQKTTTRRIV	S399	0.00958457
P30622	CLIP1	SATPPISNLTKTASESISNLSEAGSIKKGER	S195	0.00974812
P15407	FOSL1	ASAHRKSSSSSGDPSSDPLGSPTLLAL	S260	0.0101671
Q8N163	CCAR2	DALEQAADTSRRNAETPEATTQQETDTDLPE	T484	0.0101787
Q7Z2W4	ZC3HAV1	RRKTVFSPTLPAARSSLGSLQTPEAVTTRKG	S387	0.0103105
Q12888	TP53BP1	SQAVPSPATRSEALSSVLDQEEAMEIKEHHP	S640	0.0109425
Q8N3U4	STAG2	SYRNSLLAGGDDDTMSVISGISSRGSTVRSK	S1058	0.0109825
Q00839	HNRNPU	GYFEYIEENKYSRAKSPQPPVEEEDEHFDDT	S271	0.0111622
Q7L1Q6	BZW1	QMKKFVEWLKNAEEESESEAEEGD	S411	0.0111843
Q7L1Q6	BZW1	KKFVEWLKNAEEESESEAEEGD	S413	0.0111843
Q7Z6Z7	HUWE1	KKAKQTGRLGSSGLGSASSIQAAVRQLEAEA	S3757	0.0113953
Q7Z6Z7	HUWE1	KQTGRLGSSGLGSASSIQAAVRQLEAEADAI	S3760	0.0113953
O75533	SF3B1	DREDEYKKHRRTMIISPERLDPFADGGKTPD	S129	0.0114915
O75533	SF3B1	IISPERLDPFADGGKTPDPKMNARTYMDVMR	T142	0.0114915
O14950	MYL12B	KAKTKTTKKRPQRATSNVFAMFDQSQIQEFK	S20	0.0116969
Q86YP4	GATAD2A	MRTSHSDMKSERRPPSPDVIVLSDNEQPSSP	S100	0.0119007
Q7Z6B7	SRGAP1	PDVVLDTLEQVKNSPTPATSTESLSPLHNVA	T1001	0.0120043
Q9UGR2	ZC3H7B	SIDDIETDCYVDPRGSPALLPSTPTMPLFPH	S217	0.0122343
Q9UGR2	ZC3H7B	DCYVDPRGSPALLPSTPTMPLFPHVLDLLAP	T224	0.0122343
Q9P0K7	RAI14	RLSDSTTGADSLLDISSEADQQDLLSLLQAK	S340	0.0124256
P29692	EEF1D	TPAEDDEDDDIDLFGSDNEEEDKEAAQLREE	S162	0.0128533
P29692	EEF1D	VSPMRQVEPPAKKPATPAEDDEDDDIDLFGS	T147	0.0128533
Q92766	RREB1	RSRPRANSGGVDLDSSGEFASIEKMLATTDT	S1175	0.0135065
P15924	DSP	ISTISSVRNLTIRSSSFSDTLEESSPIAAIF	S2608	0.0141399
Q09666	AHNAK	ASISGSKGDLKSSKASLGSLEGEAEAEASSP	S5749	0.0143159
Q9UQ35	SRRM2	SNQSISSPVLDAVPRTPSRERSSSASSPEMK	T1413	0.0144943
Q14247	CTTN	KLEEQARAKTQTPPVSPAPQPTEERLPSSPV	S405	0.0145067
Q14247	CTTN	EARRKLEEQARAKTQTPPVSPAPQPTEERLP	T401	0.0145067
Q5H9R7	PPP6R3	KRNTVDLVTTCHIHSSSDDEIDFKETGFSQD	S524	0.0145402
P17096	HMGA1	TEKRGRGRPRKQPPVSPGTALVGSQKEPSEV	S36	0.0150722
P17096	HMGA1	GTALVGSQKEPSEVPTPKRPRGRPKGSKNKG	T53	0.0150722
Q7Z434	MAVS	SRLPGPTGSVVSTGTSFSSSSPGLASAGAAE	S253	0.0152933
Q7Z434	MAVS	PTGSVVSTGTSFSSSSPGLASAGAAEGKQGA	S258	0.0152933
Q86YP4	GATAD2A	PSPDVIVLSDNEQPSSPRVNGLTTVALKETS	S114	0.0154493
O60716	CTNND1	APLAQHERGSLASLDSLRKGGPPPPNWRQPE	S352	0.0155117
Q16637	SMN1	PEQEDSVLFRRGTGQSDDSDIWDDTALIKAY	S28	0.015598
Q16637	SMN1	EDSVLFRRGTGQSDDSDIWDDTALIKAYDKA	S31	0.015598
O76094	SRP72	TAGASSELDASKTVSSPPTSPRPGSAATVSA	S621	0.0159323
O76094	SRP72	SSELDASKTVSSPPTSPRPGSAATVSASTSN	S625	0.0159323
Q13144	EIF2B5	QLQRFIQWLKEAEEESSEDD	S717	0.0163384
Q13144	EIF2B5	LQRFIQWLKEAEEESSEDD	S718	0.0163384
Q08AE8	SPIRE1	QRKKLLRAPTLAELDSSESEEETLHKSTSSS	S464	0.01635
Q08AE8	SPIRE1	RKKLLRAPTLAELDSSESEEETLHKSTSSSS	S465	0.01635
P29317	EPHA2	APDSLKTLADFDPRVSIRLPSTSGSEGVPFR	S892	0.0163578
P04626	ERBB2	HRHRSSSTRSGGGDLTLGLEPSEEEAPRSPL	T1060	0.0164736
Q6PJG2	MIDEAS	SAEVTPPVLSVMGEATPVSIEPRINVGSRFQ	T715	0.0166125
P29317	EPHA2	APDSLKTLADFDPRVSIRLPSTSGSEGVPFR	S892	0.01673
Q8WY36	BBX	NDKSTPKKTCKKRQSSESDIESVIYTIEAVA	S479	0.0168051
Q9Y6E0	STK24	RYKRWKAEQSHDDSSSEDSDAETDGQASGGS	S305	0.0168775
Q08174	PCDH1	YRSNSPLPSIQLQPQSPSASKKHQVVQDLPP	S984	0.0171453
Q7Z6E9	RBBP6	TRETDEAAFEPDYNESDSESNVSVKEEESSG	S1644	0.0172391
Q7Z6E9	RBBP6	ETDEAAFEPDYNESDSESNVSVKEEESSGNI	S1646	0.0172391
Q7Z6E9	RBBP6	DEAAFEPDYNESDSESNVSVKEEESSGNISK	S1648	0.0172391
Q7Z6E9	RBBP6	AFEPDYNESDSESNVSVKEEESSGNISKDLK	S1651	0.0172391
P53814	SMTN	ARLQDGTPQAALSPLTPARLLGPSLTSTTPA	T360	0.0174198
Q9UQ35	SRRM2	SPEHKELSNSPLRENSFGSPLEFRNSGPLGT	S1326	0.0175823
P04626	ERBB2	VFDGDLGMGAAKGLQSLPTHDPSPLQRYSED	S1100	0.0176256
Q8TDZ2	MICAL1	QALVAMEKEEKESPFSSEEEEEDVPLDSDVE	S875	0.0178337
Q8TDZ2	MICAL1	ALVAMEKEEKESPFSSEEEEEDVPLDSDVEQ	S876	0.0178337
Q8TEW0	PARD3	RISHSLYSGIEGLDESPSRNAALSRIMGESG	S728	0.0178801
P49023	PXN	VGEEEHVYSFPNKQKSAEPSPTVMSTSLGSN	S126	0.0179059
P49023	PXN	EHVYSFPNKQKSAEPSPTVMSTSLGSNLSEL	S130	0.0179059
Q6Y7W6	GIGYF2	LRALSSGGSITSPPLSPALPKYKLADYRYGR	S30	0.0180881
Q6WKZ4	RAB11FIP1	EDLVRRSEKDTAAVVSRQGSSLNLFEDVQIT	S496	0.0188924
Q6WKZ4	RAB11FIP1	RRSEKDTAAVVSRQGSSLNLFEDVQITEPEA	S500	0.0188924
P16989	YBX3	HQTAIKKNNPRKYLRSVGDGETVEFDVVEGE	S134	0.0189197
O94885	SASH1	SQEKLLVDSQGLSGCSPRDSGCYESSENLEN	S721	0.0190833
Q86VR2	RETREG3	LRRRALHPERAMDNHSDSEEELAAFCPQLDD	S258	0.0193114
Q86VR2	RETREG3	RRALHPERAMDNHSDSEEELAAFCPQLDDST	S260	0.0193114
P30622	CLIP1	TKTASESISNLSEAGSIKKGERELKIGDRVL	S204	0.0195074
Q15147	PLCB4	KNDKKGKANTAKANVTPQSSSELRPTTTAAL	T886	0.0198727
P31751	AKT2	LGLLELDQRTHFPQFSYSASIRE	S474	0.0202076
Q03001	DST	RAGSKAGSRASSRRGSDASDFDISEIQSVCS	S7510	0.0202092
O43166	SIPA1L1	LGMKSLHGEFSASDSSLTDIQETRRQPMPDP	S1650	0.0207091
Q96P48	ARAP1	EIPPKPVRLFPEFDDSDYDEVPEEGPGAPAR	S229	0.0209368
Q6PJG2	MIDEAS	PITPKSAHRTLLRTNSAEVTPPVLSVMGEAT	S700	0.0213218
Q9BW85	YJU2	AALLEEARKRRLLEDSDSEDEAAPSPLQPAL	S211	0.0213528
Q9BW85	YJU2	LLEEARKRRLLEDSDSEDEAAPSPLQPALRP	S213	0.0213528
Q92882	OSTF1	VRTLSNAEDYLDDEDSD	S213	0.0213693
P17096	HMGA1	RGRPKKLEKEEEEGISQESSEEEQ	S99	0.0214083
P17096	HMGA1	PKKLEKEEEEGISQESSEEEQ	S102	0.0214083
P17096	HMGA1	KKLEKEEEEGISQESSEEEQ	S103	0.0214083
Q6PKG0	LARP1	WVMDSREHRPRTASISSSPSEGTPTVGSYGC	S849	0.0215739
Q9H9B1	EHMT1	ESMSEADRAQKMDGESEEEQESVDTGEEEEG	S395	0.0217578
Q9NS91	RAD18	SLNFARNHLLQFALESPAKSPASSSSKNLAV	S99	0.022179
Q9NS91	RAD18	ARNHLLQFALESPAKSPASSSSKNLAVKVYT	S103	0.022179
Q96KB5	PBK	KKSVLCSTPTINIPASPFMQKLGFGTGVNVY	S32	0.0224756
Q96KB5	PBK	TPSKLSEKKKSVLCSTPTINIPASPFMQKLG	T24	0.0224756
O14617	AP3D1	VPEGLDLDAWINEPLSDSESEDERPRAVFHE	S632	0.0227712
O14617	AP3D1	EGLDLDAWINEPLSDSESEDERPRAVFHEEE	S634	0.0227712
O14617	AP3D1	LDLDAWINEPLSDSESEDERPRAVFHEEEQR	S636	0.0227712
Q8IXM2	BAP18	SDANSDVVDIEGLGETPPAKKLNFDQA	T161	0.0229735
Q15149	PLEC	ADMLSGNAGGFRSRSSSVGSSSSYPISPAVS	S4248	0.0231609
Q15149	PLEC	DMLSGNAGGFRSRSSSVGSSSSYPISPAVSR	S4249	0.0231609
Q9NQ55	PPAN	RLQDISELLATGAGLSESEAEPDGDHNITEL	S238	0.0232818
Q9NQ55	PPAN	QDISELLATGAGLSESEAEPDGDHNITELPQ	S240	0.0232818
Q5H9R7	PPP6R3	RNTVDLVTTCHIHSSSDDEIDFKETGFSQDS	S525	0.0232984
Q96RS0	TGS1	GTAESHDSKGIGLDESELDSEAELMRSMGLP	S85	0.0236923
Q96RS0	TGS1	SHDSKGIGLDESELDSEAELMRSMGLPLQFG	S89	0.0236923
Q8IYB3	SRRM1	AAKKPPAPPSPVQSQSPSTNWSPAVPVKKAK	S775	0.023866
Q86SQ0	PHLDB2	ESDRVFATRRNFSCGSVEFDEADLESLRQAS	S387	0.0239254
Q9UHD8	SEPTIN9	AQLDGIISDFEALKRSFEVEEVETPNSTPPR	S23	0.0240764
Q7KZ85	SUPT6H	PSSSSRTRTPASINATPANINLADLTRAVNA	T1539	0.024181
Q66K74	MAP1S	ALELPLAASSIPRPRTPSPESHRSPAEGSER	T638	0.0242988
Q9BVV8	FAM174C	RYGLLANTEDPTEMASLDSDEETVFESRNLR	S117	0.0245193
Q9BVV8	FAM174C	LLANTEDPTEMASLDSDEETVFESRNLR	S120	0.0245193
Q9Y2J4	AMOTL2	AAQRDTTLIRHSPQPSPSSSFNEGLLTGGHR	S606	0.0245997
Q14684	RRP1B	KKFQDLSEGSSISQLSFAEDISADEDDQILS	S344	0.0246197
Q14684	RRP1B	SEGSSISQLSFAEDISADEDDQILSQGKHKK	S350	0.0246197
Q16513	PKN2	PKSRIIIEELSLVAASPTLSPRQSMISTQNQ	S302	0.0248555
Q16513	PKN2	IIIEELSLVAASPTLSPRQSMISTQNQYSTL	S306	0.0248555
P28749	RBL1	LIPLSMNTNQESKVKSPVSLTAHSLIGASPK	S749	0.0250406
P28749	RBL1	VKSPVSLTAHSLIGASPKQTNLTKAQEVHST	S762	0.0250406
Q9P0K7	RAI14	AELVCLNNTEISENSSDLSQKLKETQSKYEE	S479	0.0251148
Q8IYA6	CKAP2L	RNEALPVTLGFQTPES	S745	0.02514
Q8IYA6	CKAP2L	IFRRNEALPVTLGFQTPES	T742	0.02514
Q9Y2H2	INPP5F	EITVAHGSGLGKGQESPLKKSPSAGDVHILT	S935	0.0253027
Q9Y2H2	INPP5F	HGSGLGKGQESPLKKSPSAGDVHILTGFAKP	S940	0.0253027
Q96TA1	NIBAN2	VGLPFEASPESPPPASPDGVTEIRGLLAQGL	S646	0.0253622
Q15154	PCM1	EKIQALQTACPDLQLSAASVGNCPTKKYMPA	S776	0.0254123
Q15418	RPS6KA1	EFTSRTPKDSPGIPPSAGAHQLFRGFSFVAT	S369	0.0255084
Q9C0B0	UNK	LCRNSSLGSPSNLCGSPPGSIRKPPNLEGIV	S385	0.0255615
Q9Y2U8	LEMD3	ASAAPAAGSKVLLGFSSDESDVEASPRDQAG	S140	0.0255944
Q9Y2U8	LEMD3	SAAPAAGSKVLLGFSSDESDVEASPRDQAGG	S141	0.0255944
Q9Y2U8	LEMD3	PAAGSKVLLGFSSDESDVEASPRDQAGGGGR	S144	0.0255944
O95817	BAG3	VEVKVPPAPVPCPPPSPGPSAVPSSPKSVAT	S377	0.0256188
Q9ULH1	ASAP1	PPPPPGHKRTLSDPPSPLPHGPPNKGAVPWG	S843	0.0260773
Q92882	OSTF1	SLLKKKQGTDAVRTLSNAEDYLDDEDSD	S202	0.0262031
Q92882	OSTF1	VRTLSNAEDYLDDEDSD	S213	0.0262031
O14974	PPP1R12A	REKRRSTGVSFWTQDSDENEQEQQSDTEEGS	S862	0.026835
O14974	PPP1R12A	SFWTQDSDENEQEQQSDTEEGSNKKETQTDS	S871	0.026835
Q5T2D3	OTUD3	DESNKREKIKTKGMDSEDDLRDEVEDAVQKV	S224	0.0276382
Q5T1M5	FKBP15	PDGPLQESSTRLSLTSDPEEGDPLALGPESP	S1100	0.0276792
O60341	KDM1A	AKVEYREMDESLANLSEDEYYSEEERNAKAE	S131	0.0279407
P29966	MARCKS	KKKKKRFSFKKSFKLSGFSFKKNKKEAGEGG	S167	0.0281532
P29966	MARCKS	KKRFSFKKSFKLSGFSFKKNKKEAGEGGEAE	S170	0.0281532
Q5PRF9	SAMD4B	LGARAAFTTPDHAPLSPQSSVASSGSEQTEE	S271	0.02821
Q8IWS0	PHF6	KHKKTAHNSEADLEESFNEHELEPSSPKSKK	S145	0.028294
Q8IWS0	PHF6	ADLEESFNEHELEPSSPKSKKKSRKGRPRKT	S155	0.028294
Q02880	TOP2B	KTTSKKPKKTSFDQDSDVDIFPSDFPTEPPS	S1581	0.0284406
Q13426	XRCC4	HISAENMSLETLRNSSPEDLFDEI	S328	0.0284763
Q7Z309	FAM122B	KMFVSSSGLPPSPVPSPRRFSRRSQSPVKCI	S141	0.0288649
P61978	HNRNPK	LKKIIPTLEEGLQLPSPTATSQLPLESDAVE	S116	0.0290888
Q8WY36	BBX	GNDKSTPKKTCKKRQSSESDIESVIYTIEAV	S478	0.0292965
Q8WY36	BBX	NDKSTPKKTCKKRQSSESDIESVIYTIEAVA	S479	0.0292965
Q8WY36	BBX	KSTPKKTCKKRQSSESDIESVIYTIEAVAKG	S481	0.0292965
Q96TA1	NIBAN2	VQDEEVGLPFEASPESPPPASPDGVTEIRGL	S641	0.0297025
Q15018	ABRAXAS2	GSGADLPPPQRAAGDSGEDSDDSDYENLIDP	S368	0.0298393
Q15018	ABRAXAS2	DLPPPQRAAGDSGEDSDDSDYENLIDPTEPS	S372	0.0298393
Q15018	ABRAXAS2	PPQRAAGDSGEDSDDSDYENLIDPTEPSNSE	S375	0.0298393
Q01831	XPC	KKAHHLKRGATMNEDSNEEEEESENDWEEVE	S122	0.0303802
Q01831	XPC	RGATMNEDSNEEEEESENDWEEVEELSEPVL	S129	0.0303802
P55884	EIF3B	EAEPRALENGDADEPSFSDPEDFVDDVSEEE	S152	0.0305983
P55884	EIF3B	EPRALENGDADEPSFSDPEDFVDDVSEEELL	S154	0.0305983
Q641Q2	WASHC2A	EDNLFAPPKLTDEDFSPFGSGGGLFSGGKGL	S352	0.0313601
Q641Q2	WASHC2A	FAPPKLTDEDFSPFGSGGGLFSGGKGLFDDE	S356	0.0313601
Q9BQ61	TRIR	TSPESGDEEVSGAGSSPVSGGVNLFANDGSF	S50	0.0318809
P31350	RRM2	FEKRVGEYQRMGVMSSPTENSFTLDADF	S377	0.0322619
Q9Y248	GINS2	MYKLRTNLQPLESTQSQDF	S182	0.0323032
Q14160	SCRIB	TLGEEEQEDEQPPWASPSPTSRQSPASPPPL	S1437	0.0326371
Q15262	PTPRK	SRLLDVPRYLCEGTESPYQTGQLHPAIRVAD	S856	0.0329721
P0CAP1	MYZAP	SSGRYREVRDEDDDWSSDEF	S546	0.033023
O75400	PRPF40A	SPKKKTGKDSGNWDTSGSELSEGELEKRRRT	S933	0.0332233
O75400	PRPF40A	KKKTGKDSGNWDTSGSELSEGELEKRRRTLL	S935	0.0332233
O75400	PRPF40A	TGKDSGNWDTSGSELSEGELEKRRRTLLEQL	S938	0.0332233
O75400	PRPF40A	KSPKKKTGKDSGNWDTSGSELSEGELEKRRR	T932	0.0332233
P31350	RRM2	RVPLAPITDPQQLQLSPLKGLSLVDKENTPP	S20	0.0334397
Q07352	ZFP36L1	LDNSRRLPIFSRLSISDD	S336	0.033946
Q8IYB3	SRRM1	EPAAKKPPAPPSPVQSQSPSTNWSPAVPVKK	S773	0.0343957
P29317	EPHA2	KTLADFDPRVSIRLPSTSGSEGVPFRTVSEW	S897	0.0345781
Q9H0B6	KLC2	NPRMKRASSLNFLNKSVEEPTQPGGTGLSDS	S589	0.0359116
Q09666	AHNAK	VDVETQSGKTVIRLPSGSGAASPTGSAVDIR	S210	0.0359245
Q14106	TOB2	SLNFITANPAPQSQLSPNAKEFVYNGGGSPS	S254	0.0361508
Q6PJG2	MIDEAS	KSAHRTLLRTNSAEVTPPVLSVMGEATPVSI	T704	0.0366537
Q9P260	RELCH	EPSTASGGGQLNRAGSISTLDSLDFARYSDD	S180	0.0372759
Q9P260	RELCH	GGGQLNRAGSISTLDSLDFARYSDDGNRETD	S186	0.0372759
Q86UU1	PHLDB1	RVPVTRERKNSITEISDNEDDLLEYHRRQRQ	S583	0.0373691
P16949	STMN1	ELEKRASGQAFELILSPRSKESVPEFPLSPP	S25	0.0377235
Q9BYJ9	YTHDF1	NAAFGQSGGAGSDSNSPGNVQPNSAPSVESH	S350	0.0377368
Q9Y6X4	FAM169A	EQLDQFTQSAEKAVDSSSEEIEVEVPVVDRR	S635	0.0378899
Q9Y6X4	FAM169A	QLDQFTQSAEKAVDSSSEEIEVEVPVVDRRN	S636	0.0378899
Q9Y6X4	FAM169A	LDQFTQSAEKAVDSSSEEIEVEVPVVDRRNL	S637	0.0378899
P46013	MKI67	LAFRKQTPSAGKAMHTPKPAVGEEKDINTFL	T1784	0.0383719
P46013	MKI67	KPAVGEEKDINTFLGTPVQKLDQPGNLPGSN	T1801	0.0383719
Q6UN15	FIP1L1	ENGVPKPKVTETEDDSDSDSDDDEDDVHVTI	S85	0.0384013
Q6UN15	FIP1L1	GVPKPKVTETEDDSDSDSDDDEDDVHVTIGD	S87	0.0384013
Q6UN15	FIP1L1	PKPKVTETEDDSDSDSDDDEDDVHVTIGDIK	S89	0.0384013
Q8N573	OXR1	TPSSTFTGIRPARVVSSTSEEEEAFTEKFLK	S201	0.0385088
Q86YP4	GATAD2A	MKSERRPPSPDVIVLSDNEQPSSPRVNGLTT	S107	0.0388217
Q6ZNB6	NFXL1	NQAAARKLVEEQFSSSSEEGDEDFEGKQGKI	S108	0.0393327
Q12888	TP53BP1	TRETAVPGPLGIEDISPNLSPDDKSFSRVVP	S1426	0.0394332
Q12888	TP53BP1	AVPGPLGIEDISPNLSPDDKSFSRVVPRVPD	S1430	0.0394332
P20810	CAST	PDDAIDALSSDFTCGSPTAAGKKTEKEESTE	S230	0.0395727
O60716	CTNND1	MDDSEVESTASILASVKEQ	S4	0.0398913
P23588	EIF4B	NPASKFSSASKYAALSVDGEDENEGEDYAE	S597	0.0403199
Q1ED39	KNOP1	TRYSVLNNDDYFADVSPLRATSPSKSVAHGQ	S42	0.0405437
Q99618	CDCA3	MRNRWKPNSSKVLGRSPLTILQDDNSPGTLT	S199	0.0409383
Q99618	CDCA3	KVLGRSPLTILQDDNSPGTLTLRQGKRPSPL	S209	0.0409383
O43683	BUB1	DSTVWGIRCNKTLAPSPKSPGDFTSAAQLAS	S593	0.0415133
Q8TF72	SHROOM3	KSPFIEEQLHTVLEKSPENSPPVKPKHNYTQ	S439	0.041753
Q8TF72	SHROOM3	IEEQLHTVLEKSPENSPPVKPKHNYTQKAQP	S443	0.041753
Q6WCQ1	MPRIP	FTNEAPPAPLPDASASPLSPHRRAKSLDRRS	S362	0.0420861
Q6WCQ1	MPRIP	EAPPAPLPDASASPLSPHRRAKSLDRRSTEP	S365	0.0420861
Q9BTA9	WAC	QPSNQSPMSLTSDASSPRSYVSPRISTPQTN	S446	0.0422067
Q9BXB4	OSBPL11	EAIGKNNPPLKSRSFSLASSSNSPISQRRPS	S174	0.0422564
Q96RK0	CIC	PEEVLPSPTLQSLATSPRAILGSYRKKRKNS	S1382	0.0425766
Q96T37	RBM15	GHRHPPGGGGGQRSLSPGGAALGYRDYRLQQ	S294	0.0433758
O60825	PFKFB2	TPLSSSNTIRRPRNYSVGSRPLKPLSPLRAQ	S483	0.0437555
O60825	PFKFB2	RPRNYSVGSRPLKPLSPLRAQDMQEGAD	S493	0.0437555
P28715	ERCC5	PSPRTLLAMQAALLGSSSEEELESENRRQAR	S355	0.0446491
P28715	ERCC5	SPRTLLAMQAALLGSSSEEELESENRRQARG	S356	0.0446491
P28715	ERCC5	PRTLLAMQAALLGSSSEEELESENRRQARGR	S357	0.0446491
Q8WYQ5	DGCR8	MKDNEEREQSSDLTPSGDVSPVKPLSRSAEL	S373	0.0454492
Q8WYQ5	DGCR8	EEREQSSDLTPSGDVSPVKPLSRSAELEFPL	S377	0.0454492
P42167	TMPO	EMFPYEASTPTGISASCRRPIKGAAGRPLEL	S362	0.045904
P42166	TMPO	KKLLKLREQGTESRSSTPLPTISSSAENTRQ	S159	0.0459361
P49790	NUP153	PAEILKEGSVLDILKSPGFASPKIDSVAAQP	S614	0.0459441
P49790	NUP153	KEGSVLDILKSPGFASPKIDSVAAQPTATSP	S619	0.0459441
P22314	UBA1	PKSGVKIHVSDQELQSANASVDDSRLEELKA	S816	0.0461823
P22314	UBA1	VKIHVSDQELQSANASVDDSRLEELKATLPS	S820	0.0461823
O94885	SASH1	VLLTAVELLQEYDSNSDQSGSQEKLLVDSQG	S701	0.0462312
P28290	ITPRID2	PSRTGSVQTPPDLESSEEVDAAEGAPEVVGP	S1175	0.0462799
Q9UKK3	PARP4	RTTPVDLCLLEESVGSLEGSRCPVFAFQSSD	S1507	0.0464861
Q8IY67	RAVER1	MAADVSVTHRPPLSPKSGAEVEAGDAAER	S14	0.046516
Q96N67	DOCK7	DGNSYQDDQDDLKRRSMSIDDTPRGSWACSI	S180	0.046557
Q5SW79	CEP170	NPPQMLWERTEEDSKSIKSDVPVYLKRLKGN	S356	0.046621
Q5SW79	CEP170	QMLWERTEEDSKSIKSDVPVYLKRLKGNKHD	S359	0.046621
Q9UQ80	PA2G4	MSGEDEQQEQTIAEDLV	S2	0.04693
O95400	CD2BP2	VKIRERPPGQRQASDSEEEDSLGQTSMSAQA	S141	0.0470932
Q6P2E9	EDC4	LDGSLTMSSSGSLQASPRGLLPGLLPAPADK	S676	0.0474844
Q07352	ZFP36L1	PSLDPGRRLPIFSRLSISDD	S334	0.0476028
Q7Z5Q1	CPEB2	QPPPPAAPQQPQSRRSPVSPQLQQQHQAAAA	S89	0.0478728
Q7Z5Q1	CPEB2	PPAAPQQPQSRRSPVSPQLQQQHQAAAAAFL	S92	0.0478728
P04626	ERBB2	DLTLGLEPSEEEAPRSPLAPSEGAGSDVFDG	S1073	0.0480267
P04626	ERBB2	LEPSEEEAPRSPLAPSEGAGSDVFDGDLGMG	S1078	0.0480267
P04626	ERBB2	EEAPRSPLAPSEGAGSDVFDGDLGMGAAKGL	S1083	0.0480267
Q96JM3	CHAMP1	YIKTDLDAMDIKGQESSSDQEQVDVESIDFS	S651	0.0480479
Q7Z2W4	ZC3HAV1	GSQEFLASASASAERSCTPSPDQISHRASLE	S271	0.0490834
Q7Z2W4	ZC3HAV1	FLASASASAERSCTPSPDQISHRASLEDAPV	S275	0.0490834
Q7Z2W4	ZC3HAV1	QEFLASASASAERSCTPSPDQISHRASLEDA	T273	0.0490834
Q8NFH5	NUP35	KSGAPPVRSIYDDISSPGLGSTPLTSRRQPN	S100	0.0494157
P30622	CLIP1	ISNLTKTASESISNLSEAGSIKKGERELKIG	S200	0.0494388
Q9Y4F1	FARP1	TPGSRLGAPENSGISTLERGQKPPPTPSGKL	T24	0.0500652
Q8WX93	PALLD	PAGFPKKASRTARIASDEEIQGTKDAVIQDL	S893	0.050275
A3KN83	SBNO1	GIDLTAPSNNSSPRDSPCKENKIKKRKGEEI	S697	0.0504348
P32004	L1CAM	QYSGKKEKEAAGGNDSSGATSPINPAVALE	S1243	0.0507297
P32004	L1CAM	YSGKKEKEAAGGNDSSGATSPINPAVALE	S1244	0.0507297
Q8IVF2	AHNAK2	NVPKLDLKGPKVEVTSPNLDVSLPSMEVDIQ	S4319	0.0507798
Q4KMP7	TBC1D10B	HEERRRQQPPLGPSSSLLSLPGLKSRGSRAA	S658	0.05109
Q4KMP7	TBC1D10B	RRRQQPPLGPSSSLLSLPGLKSRGSRAAGGA	S661	0.05109
Q96C34	RUNDC1	FLEEATAEEPGAAPGSPPDSPGRTLRRLRAE	S71	0.0513616
Q96C34	RUNDC1	ATAEEPGAAPGSPPDSPGRTLRRLRAERRRL	S75	0.0513616
Q5SW79	CEP170	PDTPSYNRDNSISPESDVDTASTISLVTGET	S933	0.0517154
Q09666	AHNAK	RSNSFSDEREFSGPSTPTGTLEFEGGEVSLE	T5794	0.0517641
Q5T1M5	FKBP15	TSDPEEGDPLALGPESPGEPQPPQLKKDDVT	S1114	0.0519014
P55884	EIF3B	DEPSFSDPEDFVDDVSEEELLGDVLKDRPQE	S164	0.0522023
Q6ZNB6	NFXL1	ANQAAARKLVEEQFSSSSEEGDEDFEGKQGK	S107	0.0527438
Q6NZI2	CAVIN1	EITEESDAVLVDKSDSD	S389	0.0533656
Q96JK2	DCAF5	LEIQPSRASPTSDIESVERKIYKAYKWLRYS	S655	0.0533776
Q6P1N0	CC2D1A	ASLCMRDPDEDEEEGTDEDDLEADDDLLAEL	T92	0.0533848
Q14669	TRIP12	GSPSLQHSRDDSLDLSPQGRLSDVLKRKRLP	S1024	0.0535155
Q14669	TRIP12	HSRDDSLDLSPQGRLSDVLKRKRLPKRGPRR	S1030	0.0535155
P49959	MRE11	NVTTKNYSEVIEVDESDVEEDIFPTTSKTDQ	S649	0.0535417
Q96BY7	ATG2B	DSFSAFKSAVHYDEESGSEEETLQYFSTVDP	S1016	0.0538738
Q96BY7	ATG2B	FSAFKSAVHYDEESGSEEETLQYFSTVDPNY	S1018	0.0538738
Q9HAW4	CLSPN	TGRGTSFFPTAGGFRSPSPGLFRASLVSSAS	S808	0.0539326
Q9HAW4	CLSPN	RGTSFFPTAGGFRSPSPGLFRASLVSSASKS	S810	0.0539326
Q8WVM7	STAG1	LQDSTNETTAHSDAGSELEETEVKGKRKRGR	S24	0.0541989
P46100	ATRX	NKLPKSKQSETVDQNSDSDEMLAILKEVSRM	S729	0.0543249
Q9BYG3	NIFK	TPEKTVDSQGPTPVCTPTFLERRKSQVAELN	T238	0.0544346
P49792	RANBP2	LVGPPLAETVFTPKTSPENVQDRFALVTPKK	S1400	0.0546344
P49792	RANBP2	SNKELVGPPLAETVFTPKTSPENVQDRFALV	T1396	0.0546344
Q15942	ZYX	NQKLGHPEALSAGTGSPQPPSFTYAQQREKP	S308	0.0549183
P05387	RPLP2	APAAAEEKKDEKKEESEESDDDMGFGLFD	S102	0.0549847
P05387	RPLP2	AAEEKKDEKKEESEESDDDMGFGLFD	S105	0.0549847
Q96K21	ZFYVE19	QDPERVTLQDYRLPDSDDDEDEETAIQRVLQ	S354	0.0556894
P46821	MAP1B	FEFSDAKDENERASVSPMDEPVPDSESPIEK	S1378	0.0560596
Q641Q2	WASHC2A	FAPPKLTDEDFSPFGSGGGLFSGGKGLFDDE	S356	0.0562216
P10451	SPP1	DPKSKEEDKHLKFRISHELDSASSEVN	S303	0.056406
P10451	SPP1	DKHLKFRISHELDSASSEVN	S310	0.056406
Q14161	GIT2	DTDLETTASKTNRQKSLDSDLSDGPVTVQEF	S415	0.056497
Q14161	GIT2	LETTASKTNRQKSLDSDLSDGPVTVQEFMEV	S418	0.056497
Q14161	GIT2	TASKTNRQKSLDSDLSDGPVTVQEFMEVKNA	S421	0.056497
Q8WUM0	NUP133	RTASRKGLPLGSAVSSPVLFSPVGRRSSLSS	S45	0.0567677
O43683	BUB1	VWGIRCNKTLAPSPKSPGDFTSAAQLASTPF	S596	0.0572067
Q9GZY8	MFF	SENAVRQNGQLVRNDSLYGISNIDTTIEGTS	S146	0.0572962
Q9H501	ESF1	KKRLKRKQKALAEEASEEELPSDVDLNDPYF	S657	0.0576938
Q9H501	ESF1	KQKALAEEASEEELPSDVDLNDPYFAEEVKQ	S663	0.0576938
O00566	MPHOSPH10	MGERAENSSKSDLRKSPVFSDEDSDLDFDIS	S163	0.0579159
O00566	MPHOSPH10	AENSSKSDLRKSPVFSDEDSDLDFDISKLEQ	S167	0.0579159
O00566	MPHOSPH10	SKSDLRKSPVFSDEDSDLDFDISKLEQQSKV	S171	0.0579159
Q9Y6X4	FAM169A	EQLDQFTQSAEKAVDSSSEEIEVEVPVVDRR	S635	0.0580784
Q9Y6X4	FAM169A	QLDQFTQSAEKAVDSSSEEIEVEVPVVDRRN	S636	0.0580784
Q8WWN8	ARAP3	PPPGPPSKSSPQARGSLEEQLLQELSSLILR	S1480	0.0586406
Q86TB9	PATL1	PPMPPRYPAPYGERMSPNQLCSVPLQPGRMS	S233	0.0587171
Q8N3F8	MICALL1	LLVGDRSPVPSPGSSSPQLQVKSSCKENPFN	S621	0.0590223
Q27J81	INF2	KDPTSLLGVLQAEADSTSEGLEDAVHSRGAR	S1147	0.0592112
Q27J81	INF2	PTSLLGVLQAEADSTSEGLEDAVHSRGARPP	S1149	0.0592112
Q96JM3	CHAMP1	VPPVSPELRKPGPPLSPEIRSPAGSPELRKP	S427	0.0599072
Q96JM3	CHAMP1	PELRKPGPPLSPEIRSPAGSPELRKPSGSPD	S432	0.0599072
Q96JM3	CHAMP1	KPGPPLSPEIRSPAGSPELRKPSGSPDLWKL	S436	0.0599072
Q12802	AKAP13	TDSLNKISKVNESTESLTDEGTDMNEGQLLG	S1927	0.060065
Q9UKM9	RALY	GEARTRDDGDEEGLLTHSEEELEHSQDTDAD	T286	0.0603944
O75821	EIF3G	TSELLKGIPLATGDTSPEPELLPGAPLPPPK	S42	0.0604359
O75821	EIF3G	VTSELLKGIPLATGDTSPEPELLPGAPLPPP	T41	0.0604359
P07550	ADRB2	QKIDKSEGRFHVQNLSQVEQDGRTGHGLRRS	S246	0.060479
P16949	STMN1	MASSDIQVKELEKRASGQAFELILSPRSKES	S16	0.0607547
Q9Y4B5	MTCL1	GLPSTSSKEDVTPPLSPDDLKYIEEFNKSWD	S1421	0.0612063
Q9Y4B5	MTCL1	LPEKGLPSTSSKEDVTPPLSPDDLKYIEEFN	T1417	0.0612063
Q8WWI1	LMO7	QKEVAATEEDVTRLPSPTSPFSSLSQDQAAT	S988	0.0612408
Q8WWI1	LMO7	VAATEEDVTRLPSPTSPFSSLSQDQAATSKA	S991	0.0612408
P42858	HTT	LTAAKEESGGRSRSGSIVELIAGGGSSCSPV	S419	0.0616172
P22059	OSBP	VGSGKDQCCSGKGDMSDEDDENEFFDAPEII	S351	0.0617498
O95400	CD2BP2	DWVKIRERPPGQRQASDSEEEDSLGQTSMSA	S139	0.0618485
Q09666	AHNAK	SGSKGDLKSSKASLGSLEGEAEAEASSPKGK	S5752	0.0618932
Q6PKG0	LARP1	VGWVMDSREHRPRTASISSSPSEGTPTVGSY	S847	0.0620073
Q9UIS9	MBD1	LQFAMKRLLPSVWSESEDGAGSPPPYRRRKR	S393	0.0624493
P49327	FASN	ELSSKADEASELACPTPKEDGLAQQQTQLNL	T2204	0.0630665
Q14451	GRB7	HLHPSCLGSPPLRSASDNTLVAMDFSGHAGR	S368	0.0634704
Q8IY92	SLX4	SLSTPRSRGGTSQVGSPTLLSPAVPSKQKRD	S1070	0.0639139
Q12933	TRAF2	MAAASVTPPGSLELLQPGFSKTLLGT	S11	0.0639224
Q12933	TRAF2	MAAASVTPPGSLELLQPGFSKT	T7	0.0639224
Q8WUF5	PPP1R13L	TPFGRSESAPTLHPYSPLSPKGRPSSPRTPL	S110	0.0639625
Q8WUF5	PPP1R13L	GRSESAPTLHPYSPLSPKGRPSSPRTPLYLQ	S113	0.0639625
Q9H9B1	EHMT1	QKMDGESEEEQESVDTGEEEEGGDESDLSSE	T404	0.0642938
A3KN83	SBNO1	YSLLGIDLTAPSNNSSPRDSPCKENKIKKRK	S693	0.0643646
P17812	CTPS1	QKGCRLSPRDTYSDRSGSSSPDSEITELKFP	S571	0.0651823
Q09666	AHNAK	KPRHRSNSFSDEREFSGPSTPTGTLEFEGGE	S5790	0.0655298
P49792	RANBP2	VGTQSAGKVGEDEDGSDEEVVHNEDIHFEPI	S2900	0.0656038
P15924	DSP	ALYKAISVPRVRRASSKGGGGYTCQSGSGWD	S166	0.0660551
O60271	SPAG9	KAFDRNTESLFEELSSAGSGLIGDVDEGADL	S374	0.0665155
O60271	SPAG9	DRNTESLFEELSSAGSGLIGDVDEGADLLGM	S377	0.0665155
A8CG34	POM121C	SDDHLNKRSRSSSMSSLTGAYTSGIPSSSRN	S373	0.0677291
Q16513	PKN2	FDLEPEPPPAPPRASSLGEIDESSELRVLDI	S583	0.0678323
Q9P0K7	RAI14	LSDVSSPRSITSTPLSGKESVFFAEPPFKAE	S300	0.068203
P11717	IGF2R	QENGHITTKSVKALSSLHGDDQDSEDEVLTI	S2401	0.0683801
P11717	IGF2R	KSVKALSSLHGDDQDSEDEVLTIPEVKVHSG	S2409	0.0683801
O00401	WASL	GALMEVMQKRSKAIHSSDEDEDEDDEEDFED	S484	0.0697371
O00401	WASL	ALMEVMQKRSKAIHSSDEDEDEDDEEDFEDD	S485	0.0697371
Q6P5R6	RPL22L1	TYELRYFQISQDEDESESED	S118	0.0697474
Q99501	GAS2L1	PRARSPAAPRLSRVSSPSPELGTTPASIFRT	S490	0.069881
Q14CS0	UBXN2B	QKLGSLTPEIVSTPSSPEEEDKSILNAVVLI	S235	0.0705829
Q92900	UPF1	SYLGDEFKSQIDVALSQDSTYQGERAYQHGG	S1107	0.0708318
Q92900	UPF1	GDEFKSQIDVALSQDSTYQGERAYQHGGVTG	S1110	0.0708318
Q9H4L7	SMARCAD1	ESQGLPTMARRNDDISELEDLSELEDLKDAK	S146	0.0724828
Q9H4L7	SMARCAD1	TMARRNDDISELEDLSELEDLKDAKLQTLKE	S152	0.0724828
Q14160	SCRIB	VQRVPSGAAGGKMAESPCSPSGQQPPSPPSP	S1295	0.0728478
Q9UPQ9	TNRC6B	SLWGVPTVEDPHRMGSPAPLLPGDLLGGGSD	S1816	0.0728794
Q9UPQ9	TNRC6B	PAPLLPGDLLGGGSDSI	S1832	0.0728794
Q09666	AHNAK	LASKKSRLSSSSSNDSGNKVGIQLPEVELSV	S5870	0.0733888
O60716	CTNND1	SDQYYWAPLAQHERGSLASLDSLRKGGPPPP	S346	0.0734486
Q9Y6E2	BZW2	QMKKFVEWLQNAEEESESEGEEN	S412	0.0734745
Q9Y6E2	BZW2	KKFVEWLQNAEEESESEGEEN	S414	0.0734745
Q9ULU4	ZMYND8	SPASTKTGQAGSLSGSPKPFSPQLSAPITTK	S490	0.0739611
O15541	RNF113A	KTRDSGKQKAAYGDLSSEEEEENEPESLGVV	S84	0.0741387
O15541	RNF113A	TRDSGKQKAAYGDLSSEEEEENEPESLGVVY	S85	0.0741387
Q9Y2W1	THRAP3	ASRASAVSELSPRERSPALKSPLQSVVVRRR	S248	0.0742017
Q9Y2W1	THRAP3	AVSELSPRERSPALKSPLQSVVVRRRSPRPS	S253	0.0742017
Q86X29	LSR	LTPIRDEEWGGHSPRSPRGWDQEPAREQAGG	S467	0.0752584
Q9BYG3	NIFK	QVLRKKKKKVSGTLDTPEKTVDSQGPTPVCT	T223	0.0755672
Q15311	RALBP1	KKEKRTEGYAAFQEDSSGDEAESPSKMKRSK	S92	0.0757146
Q15311	RALBP1	KEKRTEGYAAFQEDSSGDEAESPSKMKRSKG	S93	0.0757146
P23396	RPS3	DHVSIVEPKDEILPTTPISEQKGGKPEPPAM	T221	0.0757756
Q9NV70	EXOC1	RSQSSSLLDMGNMSASDLDVADRTKFDKIFE	S486	0.0761912
Q14694	USP10	NHSVNEEEQEEQGEGSEDEWEQVGPRNKTSV	S576	0.0762997
Q02241	KIF23	PSRERDREKVTQRSVSPSPVPLLFQPDQNAP	S684	0.0768718
Q09666	AHNAK	EYQRIYTTKIKPRLKSEDGVEGDLGETQSRT	S135	0.0770621
O75376	NCOR1	EREPAPLLSAQYETLSDSDD	S2436	0.0774999
O75376	NCOR1	EPAPLLSAQYETLSDSDD	S2438	0.0774999
P85037	FOXK1	PLKIHIPEPDLRSMVSPVPSPTGTISVPNSC	S239	0.0776132
P85037	FOXK1	PSPTGTISVPNSCPASPRGAGSSSYRFVQNV	S257	0.0776132
Q9BQG0	MYBBP1A	LMTVLQAGKALGGEDSENEEELGDEAMMALD	S775	0.0781619
P04626	ERBB2	VVIQNEDLGPASPLDSTFYRSLLEDDDMGDL	S1002	0.078217
Q9H0H5	RACGAP1	SLLGPVTTPEHQLLKTPSSSSLSQRVRSTLT	T588	0.0784155
Q15154	PCM1	PEQAELEKLKQRINFSDLDQRSIGSDSQGRA	S110	0.0786248
Q08945	SSRP1	GLKEGMNPSYDEYADSDEDQHDAYLERMKEE	S444	0.0788659
P15407	FOSL1	KSSSSSGDPSSDPLGSPTLLAL	S265	0.0792301
P35221	CTNNA1	ELDDSDFETEDFDVRSRTSVQTEDDQLIAGQ	S652	0.0794324
O15530	PDPK1	TAKVLSPESKQARANSFVGTAQYVSPELLTE	S241	0.0796374
Q14247	CTTN	EARRKLEEQARAKTQTPPVSPAPQPTEERLP	T401	0.0799715
P17252	PRKCA	KTKTIRSTLNPQWNESFTFKLKPSDKDRRLS	S226	0.0800119
Q14676	MDC1	PGAPGLAHLQESQAGSDTDVEEGKAPQAVPL	S376	0.0801123
Q9BXJ9	NAA15	PPGYEEDMKITVNGDSSAEAEELANEI	S855	0.0801652
Q9BXJ9	NAA15	PGYEEDMKITVNGDSSAEAEELANEI	S856	0.0801652
Q9P2B4	CTTNBP2NL	VLSRFTSQQGPIKPVSPNSSPFGTDYRNLAN	S523	0.0805018
Q15398	DLGAP5	FTQLERRHQEHARHISFGGNLITFSPLQPGE	S830	0.0805175
Q15398	DLGAP5	EHARHISFGGNLITFSPLQPGEF	S839	0.0805175
Q9H0W8	SMG9	MSESGHSQPGLYGIERRRRWKE	S7	0.0810011
Q86TV6	TTC7B	SVAASRVEQALSEVASSLQSSAPKQGPLHPW	S677	0.0821729
Q86TV6	TTC7B	VAASRVEQALSEVASSLQSSAPKQGPLHPWM	S678	0.0821729
P08670	VIM	VRLRSSVPGVRLLQDSVDFSLADAINTEFKN	S83	0.0821972
P08670	VIM	SSVPGVRLLQDSVDFSLADAINTEFKNTRTN	S87	0.0821972
Q8N163	CCAR2	EEEFAGAKLEDSEVRSVASNQSEMEFSSLQD	S675	0.0826726
Q9BYG3	NIFK	GTLDTPEKTVDSQGPTPVCTPTFLERRKSQV	T234	0.0826745
Q92994	BRF1	SSDPKDASGDGELDLSGIDDLEIDRYILNES	S450	0.0827062
Q86X29	LSR	GPALTPIRDEEWGGHSPRSPRGWDQEPAREQ	S464	0.0829823
Q6R327	RICTOR	SFMGNKHIEDTGSTPSIGENDLKFTKNFGTE	S1177	0.0830016
Q9BYG3	NIFK	GTLDTPEKTVDSQGPTPVCTPTFLERRKSQV	T234	0.0832134
Q9UJV9	DDX41	PERKRARTDEVPAGGSRSEAEDEDDEDYVPY	S21	0.0837878
Q9UJV9	DDX41	RKRARTDEVPAGGSRSEAEDEDDEDYVPYVP	S23	0.0837878
Q9BYG3	NIFK	TPEKTVDSQGPTPVCTPTFLERRKSQVAELN	T238	0.0837891
Q8WUM9	SLC20A1	PNADSKKRIRMDSYTSYCNAVSDLHSASEID	S466	0.0849726
P52948	NUP98	IKKLVLKNLNNSNLFSPVNRDSENLASPSEY	S612	0.0851578
Q8N3U4	STAG2	DFNLLQESETHFSSDTDFEDIEGKNQKQGKG	T25	0.0853039
Q8N163	CCAR2	FAGAKLEDSEVRSVASNQSEMEFSSLQDMPK	S678	0.0858711
Q8N163	CCAR2	AKLEDSEVRSVASNQSEMEFSSLQDMPKELD	S681	0.0858711
Q6R327	RICTOR	LETSFMGNKHIEDTGSTPSIGENDLKFTKNF	S1174	0.0860334
Q9H0H5	RACGAP1	PQTPDIKVSLLGPVTTPEHQLLKTPSSSSLS	T580	0.08612
O60885	BRD4	IHSPQMSQFQSLTHQSPPQQNVQPKKQELRA	S1083	0.0864843
O00180	KCNK1	DKDEDQVHIIEHDQLSFSSITDQAAGMKEDQ	S300	0.0865534
O00418	EEF2K	GVDGGQSPRAGHDGDSDGDSDDEEGYFICPI	S27	0.0865616
O00418	EEF2K	GQSPRAGHDGDSDGDSDDEEGYFICPITDDP	S31	0.0865616
P85037	FOXK1	RSGGLQTPECLSREGSPIPHDPEFGSKLASV	S445	0.0866383
O76021	RSL1D1	KKRGRGKAQVKATNESEDEIPQLVPIGKKTP	S361	0.086716
Q9Y2V2	CARHSP1	QASVGLLDTPRSRERSPSPLRGNVVPSPLPT	S30	0.0869361
Q9Y2V2	CARHSP1	SVGLLDTPRSRERSPSPLRGNVVPSPLPTRR	S32	0.0869361
P16949	STMN1	MASSDIQVKELEKRASGQAFELILSPRSKES	S16	0.0875559
P16949	STMN1	ELEKRASGQAFELILSPRSKESVPEFPLSPP	S25	0.0875559
O00180	KCNK1	EDQVHIIEHDQLSFSSITDQAAGMKEDQKQN	S303	0.0878796
O95810	CAVIN2	EKIKKSLTSNHQKISSGKSSPFKVSPLTFGR	S284	0.087957
O75379	VAMP4	TGSVKSERRNLLEDDSDEEEDFFLRGPSGPR	S30	0.0881657
P30307	CDC25C	PVGKFLGDSANLSILSGGTPKRCLDLSNLSS	S64	0.0885409
Q8IVT2	MISP	SEGPQPGLRRALSSDSILSPAPDARAADPAP	S397	0.0888829
Q92917	GPKOW	VVELHYDAICQYMGPSDTDDD	S471	0.0904715
Q92917	GPKOW	ELHYDAICQYMGPSDTDDD	T473	0.0904715
Q9ULC8	ZDHHC8	AGPGFGGARNPALQTSLSSLSSSVSRAPRTS	S627	0.0905801
P85037	FOXK1	LMSPRSGGLQTPECLSREGSPIPHDPEFGSK	S441	0.0908424
Q09666	AHNAK	KAPKISMPDLDLHLKSPKAKGEVDVDVPKLE	S2397	0.0913936
Q15836	VAMP3	DRADALQAGASQFETSAAKLKRKYWWKNCKM	S63	0.0914399
Q9P2D0	IBTK	RIDTTSSASWVAGSFSPVSPPVVDLRTIMEI	S1113	0.0918248
O60678	PRMT3	GGRGAVENEEDLPELSDSGDEAAWEDEDDAD	S25	0.091916
O60678	PRMT3	RGAVENEEDLPELSDSGDEAAWEDEDDADLP	S27	0.091916
P04626	ERBB2	DLTLGLEPSEEEAPRSPLAPSEGAGSDVFDG	S1073	0.091966
Q9Y4F5	CEP170B	SSAQPGLGKGRVAAQSPPSPASAEALLPALP	S1545	0.0925854
Q9Y4F5	CEP170B	QPGLGKGRVAAQSPPSPASAEALLPALPLRN	S1548	0.0925854
Q9UQ35	SRRM2	RSRSRTPLLPRKRSRSRSPLAIRRRSRSRTP	S2044	0.0925982
Q8NE71	ABCF1	EKELMERLKKLSVPTSDEEDEVPAPKPRGGK	S109	0.0926396
Q8N3U4	STAG2	SYRNSLLAGGDDDTMSVISGISSRGSTVRSK	S1058	0.0927392
Q8N3U4	STAG2	NSLLAGGDDDTMSVISGISSRGSTVRSKKSK	S1061	0.0927392
Q8N3U4	STAG2	LAGGDDDTMSVISGISSRGSTVRSKKSKPST	S1064	0.0927392
Q8WWY3	PRPF31	TIRDRSSGTASSVAFTPLQGLEIVNPQAAEK	T455	0.0932037
Q14694	USP10	MPPSVTPRTCNSPQNSTDSVSDIVPDSPFPG	S215	0.0933381
Q01167	FOXK2	PAGGGAGGGGAGGGGSPPGGWAVARLEGREF	S30	0.0934822
Q01167	FOXK2	MAAAAAALSGAGTPPAGGGAGGGGAGGG	T13	0.0934822
Q8WXI9	GATAD2B	MSARRSEPERGRLTPSPDIIVLSDNEASSPR	S122	0.0935738
P46013	MKI67	TTKIACRSPQPDPVGTPTIFKPQSKRSLRKA	T2231	0.0937213
P51003	PAPOLA	SLDLSMDSDNSMSVPSPTSATKTSPLNSSGS	S537	0.0940999
Q9UJ70	NAGK	GVDPLVPLRSLGLSLSGGDQEDAGRILIEEL	S76	0.0948027
O95810	CAVIN2	KSLTSNHQKISSGKSSPFKVSPLTFGRKKVR	S288	0.0956737
Q9Y446	PKP3	HGFNSYGSHRTLQRLSSGFDDIDLPSAVKYL	S313	0.0960341
Q9Y446	PKP3	GFNSYGSHRTLQRLSSGFDDIDLPSAVKYLM	S314	0.0960341
P46013	MKI67	DKPTTHEKTTKIACRSPQPDPVGTPTIFKPQ	S2223	0.0961
Q9ULC8	ZDHHC8	GFGGARNPALQTSLSSLSSSVSRAPRTSSSS	S630	0.0965615
Q15149	PLEC	TEFADMLSGNAGGFRSRSSSVGSSSSYPISP	S4245	0.0966728
Q9BUA3	SPINDOC	GRPMTKNLDPDPEPPSPDSPTETFAAPAEVR	S248	0.0968337
Q9BUA3	SPINDOC	MTKNLDPDPEPPSPDSPTETFAAPAEVRHFT	S251	0.0968337
Q03112	MECOM	RMNGSHFKDEKALVTSQNSDLLDDEEVEDEV	S1061	0.0973276
Q03112	MECOM	GSHFKDEKALVTSQNSDLLDDEEVEDEVLLD	S1064	0.0973276
Q8WYP5	AHCTF1	WSPPPIEIRLISPLASPADGVKSKPRKTTEV	S2226	0.0973317
Q8WUZ0	BCL7C	TEPSPGGTPQPSRPVSPAGPPEGVPEEAQPP	S126	0.0973697
P60174	TPI1	KFFVGGNWKMNGRKQSLGELIGTLNAAKVPA	S58	0.0974508
Q01082	SPTBN1	MELQRTSSISGPLSPAYTGQVPYNYNQLE	S14	0.0975132
Q9Y2H6	FNDC3A	KDKMSSPPSSPQKCPSPINEHNGLIKGQIAG	S213	0.0980057
Q86TV6	TTC7B	VHATSVAASRVEQALSEVASSLQSSAPKQGP	S673	0.0980519
P42166	TMPO	PPLPAGTNSKGPPDFSSDEEREPTPVLGSGA	S66	0.0981319
P42166	TMPO	PLPAGTNSKGPPDFSSDEEREPTPVLGSGAA	S67	0.0981319
Q86U86	PBRM1	QGGRLSAITMALQYGSESEEDAALAAARYEE	S353	0.0981326
Q86U86	PBRM1	GRLSAITMALQYGSESEEDAALAAARYEEGE	S355	0.0981326
Q14160	SCRIB	KMAESPCSPSGQQPPSPPSPDELPANVKQAY	S1306	0.0982197
Q9Y2H6	FNDC3A	KKLKDRQGTQKDKMSSPPSSPQKCPSPINEH	S203	0.0986682
Q9UKK3	PARP4	GSLEGSRCPVFAFQSSDTESDELSEVLQDSC	S1521	0.0986991
Q09666	AHNAK	PRLGSPSGKTGTCRISMSEVDLNVAAPKVKG	S570	0.0991508
Q86UU1	PHLDB1	SSGDLRVPVTRERKNSITEISDNEDDLLEYH	S578	0.0997703
Q86UU1	PHLDB1	RVPVTRERKNSITEISDNEDDLLEYHRRQRQ	S583	0.0997703
P27361	MAPK3	LARIADPEHDHTGFLTEYVATRWYRAPEIML	T202	0.100408
P27361	MAPK3	RIADPEHDHTGFLTEYVATRWYRAPEIMLNS	Y204	0.100408
Q9H4L7	SMARCAD1	ISYFKNQRGIQYIDLSSDSEDVVSPNCSNTV	S95	0.100476
Q9H4L7	SMARCAD1	SYFKNQRGIQYIDLSSDSEDVVSPNCSNTVQ	S96	0.100476
Q9HB90	RRAGC	MSLQYGAEETPLAGSYG	S2	0.100758
Q9Y6D5	ARFGEF2	IQSKPQSPVIQAAAVSPKFVRLKHSQAQSKP	S227	0.10104
Q14C86	GAPVD1	STSDDTDVREVSSRPSTPGLSVVSGISATSE	S761	0.101449
Q8NDX5	PHC3	DECVRMDRTPPPPTLSPAAITVGRGEDLTSE	S616	0.101534
Q8NDX5	PHC3	EEMPEESDECVRMDRTPPPPTLSPAAITVGR	T609	0.101534
Q68CZ2	TNS3	GSSAEQPLGGRLRKLSLGQYDNDAGGQLPFS	S776	0.101861
Q8IZ21	PHACTR4	AKQPPIPPPKPAHRNSNPVIAELSQAINSGT	S270	0.101951
Q9Y2H6	FNDC3A	DRQGTQKDKMSSPPSSPQKCPSPINEHNGLI	S207	0.102127
Q641Q2	WASHC2A	KASELSKKKASALLFSSDEEDQWNIPASQTH	S619	0.102163
Q641Q2	WASHC2A	ASELSKKKASALLFSSDEEDQWNIPASQTHL	S620	0.102163
Q9NQS7	INCENP	KARILESITVSSLMATPQDPKGQGVGTGRSA	T239	0.102735
O15047	SETD1A	LLKEQRSKFSFLASDTEEEEENSSMVLGARD	T510	0.102757
O95197	RTN3	SSSFGAEPSAPGGGGSPGACPALGTKSCSSS	S30	0.102855
Q92614	MYO18A	PLDNTSRPRYSHSYLSDSDTEAKLTETNA	S2041	0.10293
Q92614	MYO18A	DNTSRPRYSHSYLSDSDTEAKLTETNA	S2043	0.10293
Q02880	TOP2B	PKRAPKQKKVVEAVNSDSDSEFGIPKKTTTP	S1522	0.10316
Q02880	TOP2B	RAPKQKKVVEAVNSDSDSEFGIPKKTTTPKG	S1524	0.10316
O75976	CPD	TGSKKSLLSHEFQDETDTEEETLYSSKH	T1368	0.103524
O75976	CPD	SKKSLLSHEFQDETDTEEETLYSSKH	T1370	0.103524
Q09666	AHNAK	ASISGSKGDLKSSKASLGSLEGEAEAEASSP	S5749	0.103624
Q09666	AHNAK	SGSKGDLKSSKASLGSLEGEAEAEASSPKGK	S5752	0.103624
Q09666	AHNAK	SPEASISGSKGDLKSSKASLGSLEGEAEAEA	S5746	0.103624
Q8WXE0	CASKIN2	GEAEGPVGSTLGSYATLTRRPGRSALVRTSP	T828	0.104134
P30622	CLIP1	DEANGLQTTPASRATSPLCTSTASMVSSSPS	S147	0.104304
P29966	MARCKS	VEKEAPAEGEAAEPGSPTAAEGEAASAASST	S118	0.104625
Q9UKG1	APPL1	TAARVNQSALEAVTPSPSFQQRHESLRPAAG	S401	0.104785
Q9UKA4	AKAP11	KVKNPCLNVQSQRSVSPTFLNPSDENLKTLC	S1242	0.105155
Q9H0E9	BRD8	SPQKKMLGQKATPPPSPLLSELLKKGSLLPT	S268	0.105339
Q9H0E9	BRD8	VTDDSPQKKMLGQKATPPPSPLLSELLKKGS	T264	0.105339
Q9H0H5	RACGAP1	KKTRSIGSAVDQGNESIVAKTTVTVPNDGGP	S214	0.105694
Q9UDY2	TJP2	LISDFEDTDGEGGAYTDNELDEPAEEPLVSS	T910	0.105748
P04183	TK1	VAARKLFAPQQILQCSPAN	S231	0.10619
Q9NVP2	ASF1B	GLGLPGCIPGLLPENSMDCI	S198	0.106225
O43318	MAP3K7	IQDLTVTGTEPGQVSSRSSSPSVRMITTSGP	S455	0.106285
Q9UPN9	TRIM33	PEFEQEEDDGEVTEDSDEDFIQPRRKRLKSD	S1105	0.106425
Q9UPN9	TRIM33	APLPEFEQEEDDGEVTEDSDEDFIQPRRKRL	T1102	0.106425
Q9UHR4	BAIAP2L1	IKTPASTPVSGTPQASPMIERSNVVRKDYDT	S261	0.106474
O94842	TOX4	QSPEDRLSTTPSPTSSLHEDGVEDFRRQLPS	S182	0.10715
Q7Z5R6	APBB1IP	RAEFNYSVGFKDLNESLNALEDQDLDALMAD	S55	0.107326
Q9Y6D5	ARFGEF2	KVSTENGDAPRERGSSLSGTDDGAQEVVKDI	S277	0.107416
A1L390	PLEKHG3	SNNNSSSWLNVKGPLSPFNSRAAAGPAHHKL	S76	0.107669
Q96EB6	SIRT1	MADEAALALQPGGSPSAAGADREAASSPA	S14	0.108358
Q5T5U3	ARHGAP21	SRKRKKPKEKAQPSSSEDELDNVFFKKENVE	S1433	0.108501
P17812	CTPS1	PRDTYSDRSGSSSPDSEITELKFPSINHD	S578	0.109309
Q9BXB4	OSBPL11	PPLKSRSFSLASSSNSPISQRRPSQNAISFF	S181	0.109349
Q9NVU7	SDAD1	ALTFFLGKDEDEKQDSDSESEDDGPTARDLL	S232	0.109527
Q9NVU7	SDAD1	TFFLGKDEDEKQDSDSESEDDGPTARDLLVQ	S234	0.109527
Q9NVU7	SDAD1	FLGKDEDEKQDSDSESEDDGPTARDLLVQYA	S236	0.109527
P22670	RFX1	VSEGAMRASETVSEASPGSTASQTGVPTQVV	S120	0.109644
Q96D71	REPS1	DTVQPRTSADAQEPASPVVSPQQSPPTSPHT	S162	0.109783
Q96D71	REPS1	ADAQEPASPVVSPQQSPPTSPHTWRKHSRHP	S170	0.109783
Q96D71	REPS1	EPASPVVSPQQSPPTSPHTWRKHSRHPSGGN	S174	0.109783
Q8N5A5	ZGPAT	ILPPLRTEATESDSDSDGTGDSSYARVVGSD	S280	0.109871
O14976	GAK	SSKESESALMEDRDESEVSDEGGSPISSEGQ	S747	0.110321
Q8N5A5	ZGPAT	EGDGILPPLRTEATESDSDSDGTGDSSYARV	S276	0.110454
Q14849	STARD3	GPLLFSGALSEGQFYSPPESFAGSDNESDEE	S209	0.110514
Q14849	STARD3	FSGALSEGQFYSPPESFAGSDNESDEEVAGK	S213	0.110514
Q14849	STARD3	LSEGQFYSPPESFAGSDNESDEEVAGKKSFS	S217	0.110514
Q14849	STARD3	QFYSPPESFAGSDNESDEEVAGKKSFSAQER	S221	0.110514
P49768	PSEN1	HRSTPESRAAVQELSSSILAGEDPEERGVKL	S366	0.11052
Q9Y4A0	JRKL	TDSEIIRRAQGQADESSENEEEEIELIPEKH	S460	0.110698
Q9Y4A0	JRKL	DSEIIRRAQGQADESSENEEEEIELIPEKHI	S461	0.110698
Q13596	SNX1	PFPGLEPESEGAAGGSEPEAGDSDTEGEDIF	S32	0.11076
Q13596	SNX1	ESEGAAGGSEPEAGDSDTEGEDIFTGAAVVS	S39	0.11076
Q15021	NCAPD2	KPSTGSRYQPLASTASDNDFVTPEPRRTTRR	S1333	0.111144
Q16512	PKN1	LLRRLIPNATGTGTFSPGASPGSEARTTGDI	S533	0.111331
Q9Y6M1	IGF2BP2	NYSFKISYIPDEEVSSPSPPQRAQRGDHSSR	S162	0.111525
Q9Y6M1	IGF2BP2	SFKISYIPDEEVSSPSPPQRAQRGDHSSREQ	S164	0.111525
E9PAV3	NACA	SNIQENTQTPTVQEESEEEEVDETGVEVKDI	S2029	0.111592
E9PAV3	NACA	KVQGEAVSNIQENTQTPTVQEESEEEEVDET	T2022	0.111592
Q68DQ2	CRYBG3	YEDDSSQEDILSSEVSPGHHGPRKSRDSENQ	S2104	0.111737
O60264	SMARCA5	LFAHFIQPAAQKTPTSPLKMKPGRPRIKKDE	S116	0.112115
Q9HC35	EML4	TKAPVSSTESVIQSNTPTPPPSQPLNETAEE	T897	0.112386
Q8N5A5	ZGPAT	DGILPPLRTEATESDSDSDGTGDSSYARVVG	S278	0.112404
Q14247	CTTN	KLEEQARAKTQTPPVSPAPQPTEERLPSSPV	S405	0.112625
Q6XQN6	NAPRT	SERLQALVNSLCAGQSP	S537	0.112917
P08670	VIM	KILLAELEQLKGQGKSRLGDLYEEEMRELRR	S144	0.11301
Q96ST3	SIN3A	ASQQTPPLPPYASPRSPPVQPHTPVTISLGT	S277	0.113445
Q8WYP5	AHCTF1	KESAWSPPPIEIRLISPLASPADGVKSKPRK	S2222	0.113531
Q96IZ0	PAWR	TDRSGFPRYNRDANVSGTLVSSSTLEKKIED	S259	0.113646
P46821	MAP1B	RGAESPFEEKSGKQGSPDQVSPVSEMTSTSL	S1438	0.11382
Q09666	AHNAK	KFSLFKSKKPRHRSNSFSDEREFSGPSTPTG	S5782	0.114208
P29353	SHC1	PPPPCPGRELFDDPSYVNVQNLDKARQAVGG	Y427	0.114282
P41227	NAA10	SETTESTDVKDSSEASDSAS	S231	0.114443
P08670	VIM	GSALRPSTSRSLYASSPGGVYATRSSAVRLR	S56	0.114445
P17096	HMGA1	PKKLEKEEEEGISQESSEEEQ	S102	0.114565
P17096	HMGA1	KKLEKEEEEGISQESSEEEQ	S103	0.114565
O75533	SF3B1	PGATPKKLSSWDQAETPGHTPSLRWDETPGR	T223	0.114836
O75533	SF3B1	PKKLSSWDQAETPGHTPSLRWDETPGRAKGS	T227	0.114836
Q9Y2X7	GIT1	SQEGSRHTSKLSRHGSGADSDYENTQSGDPL	S592	0.115037
Q9Y2X7	GIT1	SRHTSKLSRHGSGADSDYENTQSGDPLLGLE	S596	0.115037
Q02880	TOP2B	EFVPSDGLDKDEYTFSPGKSKATPEKSLHDK	S1424	0.115052
Q9P2E9	RRBP1	MKSHVEDGDIAGAPASSPEAPPAEQDPVQLK	S1276	0.115586
Q9P2E9	RRBP1	KSHVEDGDIAGAPASSPEAPPAEQDPVQLKT	S1277	0.115586
P49768	PSEN1	RSTPESRAAVQELSSSILAGEDPEERGVKLG	S367	0.115967
Q9ULH0	KIDINS220	GSGLRYQKLPSDEDESGTEESDNTPLLKDDK	S1526	0.116125
P31749	AKT1	ERRPHFPQFSYSASGTA	T479	0.116361
O94842	TOX4	LPPAQSPEDRLSTTPSPTSSLHEDGVEDFRR	S178	0.116555
P17812	CTPS1	RLSPRDTYSDRSGSSSPDSEITELKFPSINH	S575	0.116674
Q86VR2	RETREG3	APAQRATRGFLRSPSSDLDTDAEGDDFELLD	S436	0.116755
Q86VR2	RETREG3	RATRGFLRSPSSDLDTDAEGDDFELLDQSEL	T440	0.116755
P49023	PXN	PSPVPAITVNQGEMSSPQRVTSTQQQTRISA	S244	0.116947
Q9Y6R4	MAP3K4	RQEGTLGDSACKSPESDLEDFSDETNTENLY	S66	0.117107
Q92614	MYO18A	DNTSRPRYSHSYLSDSDTEAKLTETNA	S2043	0.11728
Q12872	SFSWAP	LAENKSDEKKKSGVSSDNEDDDDEEDGNYLH	S283	0.117643
Q5H9R7	PPP6R3	NKRNTVDLVTTCHIHSSSDDEIDFKETGFSQ	S523	0.118404
Q12888	TP53BP1	DKLASRSKLPDGPTGSSEEEEEFLEIPPFNK	S1758	0.118525
Q12888	TP53BP1	KLASRSKLPDGPTGSSEEEEEFLEIPPFNKQ	S1759	0.118525
P18858	LIG1	KQLPKRTIQEVLEEQSEDEDREAKRKKEEEE	S141	0.118616
Q92945	KHSRP	PPNGDPNFKLFIIRGSPQQIDHAKQLIEEKI	S480	0.118838
Q13177	PAK2	VLKFYDSNTVKQKYLSFTPPEKDGFPSGTPA	S141	0.118841
Q13177	PAK2	KFYDSNTVKQKYLSFTPPEKDGFPSGTPALN	T143	0.118841
Q9HCD6	TANC2	ARPSQGLPVIQSPPSSPPHRDSAYISSSPLG	S1446	0.118888
P35251	RFC1	QPSKKKRIIYDSDSESEETLQVKNAKKPPEK	S73	0.119195
Q9BYW2	SETD2	GSKKKSSQSEGIFLGSESDEDSVRTSSSQRS	S321	0.119318
Q9BYW2	SETD2	KKKSSQSEGIFLGSESDEDSVRTSSSQRSHD	S323	0.119318
Q9H6H4	REEP4	HRRPPIGYRAGGLQDSDTEDECWSDTEAVPR	S194	0.119525
Q04912	MST1R	PAIDGLDSTTCVHGASFSDSEDESCVPLLRK	S1039	0.119947
O95810	CAVIN2	NHQKISSGKSSPFKVSPLTFGRKKVREGESH	S293	0.120248
Q9UQ35	SRRM2	WGGPHFSPEHKELSNSPLRENSFGSPLEFRN	S1320	0.120388
Q9UQ35	SRRM2	HKELSNSPLRENSFGSPLEFRNSGPLGTEMN	S1329	0.120388
Q92621	NUP205	LFASRTLFKSRRLQDSFASETNLDFRSGLAI	S1939	0.120674
Q92621	NUP205	SRTLFKSRRLQDSFASETNLDFRSGLAIVSQ	S1942	0.120674
Q99959	PKP2	ANPALLTYPRPGTSRSMGNLLEKENYLTAGL	S251	0.121004
Q96JM3	CHAMP1	KKLKKDNQESSDAELSSSEYIKTDLDAMDIK	S632	0.121402
P29692	EEF1D	TPAEDDEDDDIDLFGSDNEEEDKEAAQLREE	S162	0.121475
Q9P2E9	RRBP1	KSHVEDGDIAGAPASSPEAPPAEQDPVQLKT	S1277	0.121601
Q9P289	STK26	MAHSPVAVQVPGMQNNIAD	S4	0.121661
Q15633	TARBP2	AAAAATPVPSVVLTRSPPMELQPPVSPQQSE	S142	0.121857
Q96ST2	IWS1	SDREDGLPKGHHVTDSENDEPLNLNASDSES	S69	0.122158
Q96ST2	IWS1	HVTDSENDEPLNLNASDSESEELHRQKDSDS	S80	0.122158
Q96ST2	IWS1	ETSDREDGLPKGHHVTDSENDEPLNLNASDS	T67	0.122158
O14976	GAK	ESESALMEDRDESEVSDEGGSPISSEGQEPR	S750	0.122188
Q6PL18	ATAD2	KQQNASESKLELRNNSNTCNIENELEDSRKT	S1243	0.122189
P17275	JUNB	KEEPQTVPEARSRDATPPVSPINMEDQERIK	T255	0.122444
P04626	ERBB2	AGGMVHHRHRSSSTRSGGGDLTLGLEPSEEE	S1054	0.122556
P06400	RB1	STRPPTLSPIPHIPRSPYKFPSSPLRIPGGN	S788	0.122613
Q14160	SCRIB	ESPCSPSGQQPPSPPSPDELPANVKQAYRAF	S1309	0.12298
Q8IVF2	AHNAK2	EAYEPRDAHDVSPTSTDTEAQLTVERQEQKA	T198	0.123196
P46821	MAP1B	PFEEKSGKQGSPDQVSPVSEMTSTSLYQDKQ	S1443	0.123541
O94992	HEXIM1	SDDDFMEEGGEEDGGSDGMGGDGSEFLQRDF	S252	0.123701
Q8NHZ8	CDC26	ETRKKQKEDVEVVGGSDGEGAIGLSSDPKSR	S42	0.124132
O15084	ANKRD28	QEYLYTDVDELNDSDSETY	S1050	0.124224
O15231	ZNF185	QGDPAVPAQQPADPSTPERQSSPSGSEQLVR	T448	0.124585
Q68DQ2	CRYBG3	LSPIYEDDSSQEDILSSEVSPGHHGPRKSRD	S2100	0.124861
Q86V48	LUZP1	LRCRVIKSSGREKPDSDDDLDIASLVTAKLV	S659	0.125116
Q9NYF3	FAM53C	AESLSPCPPQRRFSLSPSLGPQASRFLPSAR	S234	0.125209
P17275	JUNB	QTVPEARSRDATPPVSPINMEDQERIKVERK	S259	0.125776
Q99590	SCAF11	STRNTRAETASQSQRSPISDNSGCDAPGNSN	S338	0.12632
Q02880	TOP2B	KASPITNDGEDEFVPSDGLDKDEYTFSPGKS	S1413	0.126515
Q86U86	PBRM1	EEDAALAAARYEEGESEAESITSFMDVSNPF	S371	0.126628
Q15021	NCAPD2	RYQPLASTASDNDFVTPEPRRTTRRHPNTQQ	T1339	0.126766
Q01804	OTUD4	ELDTLEVADEDNSEISDSEDDSCKSKTAAAA	S202	0.126937
Q06587	RING1	EPGEGEGDGEDVSSDSAPDSAPGPAPKRPRG	S190	0.12712
Q8NHV4	NEDD1	AKLVTSGAESGNLNTSPSSNQTRNSEKFEKP	S516	0.127547
Q8IVT2	MISP	EVAEERRNALFPEVFSPTPDENSDQNSRSSS	S575	0.127549
Q9H2D6	TRIOBP	RQALDYVELSPLTQASPQRARTPARTPDRLA	S1955	0.127669
Q08AE8	SPIRE1	QRKKLLRAPTLAELDSSESEEETLHKSTSSS	S464	0.128038
Q08AE8	SPIRE1	RKKLLRAPTLAELDSSESEEETLHKSTSSSS	S465	0.128038
Q08AE8	SPIRE1	KLLRAPTLAELDSSESEEETLHKSTSSSSVS	S467	0.128038
Q9Y2H5	PLEKHA6	GRMLSVQCATPSPPTSPASPAPPANPLSSES	S1021	0.128051
O60292	SIPA1L3	HSHLSLERGPPTPRTTPTMSEEPPLDLTGKV	T1703	0.128688
P35580	MYH10	SGRRQLHLEGASLELSDDDTESKTSDVNETQ	S1956	0.128699
Q96JM3	CHAMP1	LFPSSKKLKKDNQESSDAELSSSEYIKTDLD	S627	0.129032
Q96JM3	CHAMP1	KKLKKDNQESSDAELSSSEYIKTDLDAMDIK	S632	0.129032
Q8WXI9	GATAD2B	TPSPDIIVLSDNEASSPRSSSRMEERLKAAN	S135	0.12909
Q9H6H4	REEP4	RPPIGYRAGGLQDSDTEDECWSDTEAVPRAP	T196	0.129295
Q9NZN5	ARHGEF12	SVQEDWQHFPRYRTASQGPQTDSVIQNSENI	S1288	0.129303
Q9NYF3	FAM53C	SDAESLSPCPPQRRFSLSPSLGPQASRFLPS	S232	0.129433
Q9NQT8	KIF13B	RLGAPEARRSATLSGSATNLASLTAALAKAD	S1797	0.129485
Q9NQT8	KIF13B	STGLRLGAPEARRSATLSGSATNLASLTAAL	T1793	0.129485
O75376	NCOR1	SQRGAEPAEQRNDARSPGSISYLPSFFTKLE	S2184	0.129504
Q09666	AHNAK	VDVETQSGKTVIRLPSGSGAASPTGSAVDIR	S210	0.129592
Q16512	PKN1	LIPNATGTGTFSPGASPGSEARTTGDISVEK	S537	0.129899
P49959	MRE11	DDLMSIDLAEQMANDSDDSISAATNKGRGRG	S558	0.13001
Q9BZQ8	NIBAN1	KKHNLFEDNMALPSESVSSLTDLKPPTGSNQ	S579	0.130695
Q9UQ35	SRRM2	QSISSPVLDAVPRTPSRERSSSASSPEMKDG	S1415	0.131269
P20020	ATP2B1	DDTDAEDDAPTKRNSSPPPSPNKNNNAVDSG	S1178	0.131561
P20020	ATP2B1	AEDDAPTKRNSSPPPSPNKNNNAVDSGIHLT	S1182	0.131561
Q96D71	REPS1	ADAQEPASPVVSPQQSPPTSPHTWRKHSRHP	S170	0.131563
P06748	NPM1	MEDSMDMDMSPLRPQNYLFGCELKA	S10	0.131641
Q8IVF2	AHNAK2	HSSSEAYEPRDAHDVSPTSTDTEAQLTVERQ	S194	0.131754
Q06587	RING1	GEGEPGEGEGDGEDVSSDSAPDSAPGPAPKR	S187	0.13245
Q92614	MYO18A	PLDNTSRPRYSHSYLSDSDTEAKLTETNA	S2041	0.132878
P60981	DSTN	MASGVQVADEVCRIFYDM	S3	0.13381
Q8WUB8	PHF10	ALYEPPLDPELPALDSDGDSDDGEDGRGDEK	S297	0.133937
Q8WUB8	PHF10	PPLDPELPALDSDGDSDDGEDGRGDEKRKNK	S301	0.133937
P50502	ST13	PDSKKVEEDLKADEPSSEESDLEIDKEGVIE	S75	0.134146
P50502	ST13	DSKKVEEDLKADEPSSEESDLEIDKEGVIEP	S76	0.134146
P50502	ST13	KVEEDLKADEPSSEESDLEIDKEGVIEPDTD	S79	0.134146
Q05682	CALD1	MWEKGNVFSSPTAAGTPNKETAGLKVGVSSR	T730	0.134336
P46060	RANGAP1	KILDPNTGEPAPVLSSPPPADVSTFLAFPSP	S428	0.134366
P46060	RANGAP1	SSPPPADVSTFLAFPSPEKLLRLGPKSSVLI	S442	0.134366
Q9UPN4	CEP131	PRPTEPTDFLMLFEGSPSGKKRPASLSTAPS	S105	0.135254
Q86SQ0	PHLDB2	EDVQKINKELEKLQLSDEESVFEEALMSPDT	S489	0.135311
O15014	ZNF609	EASSVKTNSPAYSDISDAGEDGEGKVDSVKS	S849	0.135459
Q9H832	UBE2Z	QKVLERLHNENAEMDSDSSSSGTETDLHGSL	S337	0.135547
Q9H832	UBE2Z	VLERLHNENAEMDSDSSSSGTETDLHGSLRV	S339	0.135547
Q9H832	UBE2Z	LERLHNENAEMDSDSSSSGTETDLHGSLRV	S340	0.135547
Q9H832	UBE2Z	RLHNENAEMDSDSSSSGTETDLHGSLRV	S342	0.135547
C9JLW8	MCRIP1	VSRVVYNGKRTSSPRSPPSSSEIFTPAHEEN	S21	0.13577
Q9UPN7	PPP6R1	FDDDEEEEDEEEAQGSGESDGEDGAWQGSQL	S635	0.136398
Q9UPN7	PPP6R1	DEEEEDEEEAQGSGESDGEDGAWQGSQLARG	S638	0.136398
Q14126	DSG2	EDKVVPSFLPVDQGGSLVGRNGVGGMAKEAT	S680	0.13641
Q9C0B5	ZDHHC5	HFDPLSSGSRSSSLKSAQGTGFELGQLQSIR	S432	0.136543
P46821	MAP1B	AIGPAKELEAERSLMSSPEDLTKDFEELKAE	S831	0.136914
P46821	MAP1B	IGPAKELEAERSLMSSPEDLTKDFEELKAEE	S832	0.136914
P50443	SLC26A2	MSSESKEQHNVSPRDSAEGNDSYPSGIHLEL	S16	0.137172
P50443	SLC26A2	MSSESKEQHNVSPRDSAEGNDSYPSGI	S12	0.137172
Q96JM3	CHAMP1	LFPSSKKLKKDNQESSDAELSSSEYIKTDLD	S627	0.13721
P60228	EIF3E	IDSKLGHVVMGNNAVSPYQQVIEKTKSLSFR	S399	0.137334
Q8TBC3	SHKBP1	SASSNTSLSGHRGSPSPPQAEARRRGGGSFV	S649	0.137518
Q9BZF1	OSBPL8	RANNLHSGDNFQLNDSEIERQHFKDQDMYSD	S314	0.137782
Q9UBW7	ZMYM2	VKDIYDKDNYELDEDTD	T1376	0.137874
Q8TF72	SHROOM3	SSEPEREPEWRDRPGSPESPLLDAPFSRAYR	S910	0.138448
Q9ULH0	KIDINS220	DLKLKGSGLRYQKLPSDEDESGTEESDNTPL	S1521	0.138871
Q13435	SF3B2	METDARSSLGQSASETEEDTVSVSKKEKNRK	T311	0.139102
Q86UU0	BCL9L	PLKSPQVLGSSLSVRSPTGSPSRLKSPSMAV	S987	0.13943
Q15154	PCM1	QTQTSEVYDGPKNVRSDISDQEEDEESEGCP	S1757	0.139492
Q15154	PCM1	TSEVYDGPKNVRSDISDQEEDEESEGCPVSI	S1760	0.139492
Q15154	PCM1	KNVRSDISDQEEDEESEGCPVSINLSKAETQ	S1768	0.139492
Q15717	ELAVL1	PNQNKNVALLSQLYHSPARRFGGPVHHQAQR	S202	0.139533
Q9Y519	TMEM184B	HSLSGARDNEKTLLLSSDDEF	S402	0.139537
Q9Y519	TMEM184B	SLSGARDNEKTLLLSSDDEF	S403	0.139537
Q9Y519	TMEM184B	LSRSHSLSGARDNEKTLLLSSDDEF	T398	0.139537
P29317	EPHA2	DFDPRVSIRLPSTSGSEGVPFRTVSEWLESI	S901	0.139869
Q12888	TP53BP1	LKSGTAETEPVEQDSSQPSLPLVRADDPLRL	S831	0.140641
Q96Q42	ALS2	ERKSFCTGKSDSRSESPEPGYVVTSSGLLLP	S1464	0.140834
Q8TEU7	RAPGEF6	LQPFHPKLGDVTDADSEADENEQVSAV	S1590	0.141388
Q9Y4F5	CEP170B	GGSTPRPPEDALSGDSDVDTASTVSLRSGKS	S954	0.142147
Q01804	OTUD4	GANSVDSRVQRPKEESSEDENEVSNILRSGR	S1023	0.14224
Q01804	OTUD4	ANSVDSRVQRPKEESSEDENEVSNILRSGRS	S1024	0.14224
Q12888	TP53BP1	GSQAVPSPATRSEALSSVLDQEEAMEIKEHH	S639	0.142284
Q9Y5B6	PAXBP1	AREQTGKMADHLEGLSSDDEETSTDITNFNL	S557	0.142462
Q9Y5B6	PAXBP1	REQTGKMADHLEGLSSDDEETSTDITNFNLE	S558	0.142462
P50402	EMD	GRDSAYQSITHYRPVSASRSSLDLSYYPTSS	S171	0.142471
Q9P2D0	IBTK	TTSSASWVAGSFSPVSPPVVDLRTIMEIEES	S1116	0.142754
Q9UKK3	PARP4	SQSRTTPVDLCLLEESVGSLEGSRCPVFAFQ	S1504	0.14294
P00533	EGFR	CIDRNGLQSCPIKEDSFLQRYSSDPTGALTE	S1064	0.143088
Q8N573	OXR1	STFTGIRPARVVSSTSEEEEAFTEKFLKINC	S204	0.143352
Q8N122	RPTOR	NARPQRVLDTSSLTQSAPASPTNKGVHIHQA	S859	0.143606
O00410	IPO5	KPEVALLDTQDMENMSDDDGWEFVNLGDQQS	S652	0.143753
Q8WUY9	DEPDC1B	RQISPEEFEYQRSYGSQEPLAALLEEVITDA	S448	0.14409
Q12923	PTPN13	ESVRGFNMGRAISTGSLASSTLNKLAVRPLS	S911	0.144113
Q9C0D5	TANC1	AEDTYRVSLAKGVSMSLPSSPLLPRQSHLVQ	S63	0.14419
Q9C0D5	TANC1	YRVSLAKGVSMSLPSSPLLPRQSHLVQSRVN	S67	0.14419
P23528	CFL1	MASGVAVSDGVIKVFNDM	S3	0.144708
Q06587	RING1	EGEPGEGEGDGEDVSSDSAPDSAPGPAPKRP	S188	0.144719
Q16643	DBN1	HRPGSHLDSHRRMAPTPIPTRSPSDSSTAST	T331	0.144769
Q8WY36	BBX	GNDKSTPKKTCKKRQSSESDIESVIYTIEAV	S478	0.145436
Q9NQZ2	UTP3	SVSKTSAAACAVTDLSDDSDFDEKAKLKYYK	S365	0.145448
Q9NQS7	INCENP	TAPTSQGIPTSDEESTPKKSKARILESITVS	T219	0.145538
Q92625	ANKS1A	LSRSLSKSDSDLLTCSPTEDATMGSRSESLS	S634	0.145685
Q15311	RALBP1	EHRRVEHGSGLTRTPSSEEISPTKFPGLYRT	S29	0.145795
Q96RT1	ERBIN	ENLKHIVNHDDVFEESEELSSDEEMKMAEMR	S598	0.146223
Q9UQ35	SRRM2	GRSRSSSPVTELASRSPIRQDRGEFSASPML	S1112	0.146345
Q9UHD8	SEPTIN9	LKRSFEVEEVETPNSTPPRRVQTPLLRATVA	T35	0.146408
Q02241	KIF23	LAKCEKYMLTHQELASDGEIETKLIKGDIYK	S867	0.146957
Q9H1C4	UNC93B1	PQHKVRGYRYLEEDNSDESDAEGEHGDGAEE	S547	0.147035
Q9H1C4	UNC93B1	KVRGYRYLEEDNSDESDAEGEHGDGAEEEAP	S550	0.147035
P06748	NPM1	MEDSMDMDMSPLRPQNYLF	S4	0.147569
Q01082	SPTBN1	VSASTQSTPASSRAQTLPTSVVTITSESSPG	T2328	0.147789
Q96T58	SPEN	ERESGVVAVSPEKSESPQKEDGLSSQLKSDP	S2126	0.14805
Q9UPT8	ZC3H4	TLFGTVKQTPKTGSGSPFAGNSPAREGEQDA	S1269	0.148244
Q05682	CALD1	VRNIKSMWEKGNVFSSPTAAGTPNKETAGLK	S724	0.148325
Q14161	GIT2	LETTASKTNRQKSLDSDLSDGPVTVQEFMEV	S418	0.148468
Q14161	GIT2	TASKTNRQKSLDSDLSDGPVTVQEFMEVKNA	S421	0.148468
Q9BXS6	NUSAP1	ITPFKLTTEATQTPVSNKKPVFDLKASLSRP	S352	0.148552
Q9BXS6	NUSAP1	AAVITPFKLTTEATQTPVSNKKPVFDLKASL	T349	0.148552
Q13153	PAK1	LNVKAVSETPAVPPVSEDEDDDDDDATPPPV	S174	0.148952
P46937	YAP1	QAPPAGHQIVHVRGDSETDLEALFNAVMNPK	S61	0.149146
Q9HC35	EML4	APVSSTESVIQSNTPTPPPSQPLNETAEEES	T899	0.149245
Q9BXS5	AP1M1	QEGHKLETGAPRPPATVTNAVSWRSEGIKYR	T152	0.149375
Q9Y2V2	CARHSP1	QASVGLLDTPRSRERSPSPLRGNVVPSPLPT	S30	0.149466
Q9Y2V2	CARHSP1	SVGLLDTPRSRERSPSPLRGNVVPSPLPTRR	S32	0.149466
Q9Y2V2	CARHSP1	SRERSPSPLRGNVVPSPLPTRRTRTFSATVR	S41	0.149466
Q14139	UBE4A	ELPASPDDSDNSVSESLDEFDYSVAEISRSF	S57	0.149845
Q13428	TCOF1	ASTPRKARASESTARSSSSESEDEDVIPATQ	S1032	0.150096
Q13428	TCOF1	STPRKARASESTARSSSSESEDEDVIPATQC	S1033	0.150096
Q13428	TCOF1	TPRKARASESTARSSSSESEDEDVIPATQCL	S1034	0.150096
Q13428	TCOF1	PRKARASESTARSSSSESEDEDVIPATQCLT	S1035	0.150096
Q13428	TCOF1	KARASESTARSSSSESEDEDVIPATQCLTPG	S1037	0.150096
Q9C0B5	ZDHHC5	SLGSASPGPGQPPLSSPTRGGVKKVSGVGGT	S694	0.150151
P11137	MAP2	TQSPGRSSVASPRRLSNVSSSGSINLLESPQ	S1795	0.150576
Q96RT1	ERBIN	HIVNHDDVFEESEELSSDEEMKMAEMRPPLI	S602	0.150698
Q96RT1	ERBIN	IVNHDDVFEESEELSSDEEMKMAEMRPPLIE	S603	0.150698
O43294	TGFB1I1	DQSEDKKRPSLPSSPSPGLPKASATSATLEL	S143	0.1507
Q9UK61	TASOR	EIHWKLIPITGGNARSPEDQLGKHGEKQTPG	S927	0.15071
Q9HC35	EML4	TKAPVSSTESVIQSNTPTPPPSQPLNETAEE	T897	0.151025
Q15678	PTPN14	IINTHAYNQPEDLVYSQPEMRERHPYTVPYG	S486	0.151105
Q8IVT2	MISP	DWVSEGPQPGLRRALSSDSILSPAPDARAAD	S394	0.15122
Q709C8	VPS13C	TKGLLGTSLLLDTVESESDDEYFDAEDGEPQ	S872	0.151629
Q709C8	VPS13C	GLLGTSLLLDTVESESDDEYFDAEDGEPQTC	S874	0.151629
Q9C0B5	ZDHHC5	TYSKSNGQPKSLGSASPGPGQPPLSSPTRGG	S684	0.151866
Q5H9R7	PPP6R3	EACCKERIQQFDDGGSDEEDIWEEKHIAFTP	S617	0.151897
P46013	MKI67	GSEIHVEVKAQSLVISPPAPSPRKTPVASDQ	S579	0.152363
P46013	MKI67	VEVKAQSLVISPPAPSPRKTPVASDQRRRSC	S584	0.152363
Q8NFC6	BOD1L1	AYVHKPYLYSKYYSDSDDELTVEQRRQSIAK	S484	0.152383
Q9UHR4	BAIAP2L1	MIEEIKTPASTPVSGTPQASPMIERSNVVRK	T257	0.15248
Q9NSY1	BMP2K	FGSTPFQPFLTSTSKSESNEDLFGLVPFDEI	S947	0.152649
P51784	USP11	ARRLLSPAGSSGAPASPACSSPPSSEFMDVN	S948	0.152655
O60264	SMARCA5	QTELFAHFIQPAAQKTPTSPLKMKPGRPRIK	T113	0.152667
Q86TB9	PATL1	DDRDLSERALPRRSTSPIIGSPPVRAVPIGT	S179	0.152974
Q03111	MLLT1	EPREAKKALEVEESNSEDEASFKSESAQSSP	S361	0.153006
P35251	RFC1	FKQKQPSKKKRIIYDSDSESEETLQVKNAKK	S69	0.153131
P35251	RFC1	QKQPSKKKRIIYDSDSESEETLQVKNAKKPP	S71	0.153131
Q9P2D0	IBTK	SNRIDTTSSASWVAGSFSPVSPPVVDLRTIM	S1111	0.153584
Q09666	AHNAK	VDVTGREGAKDIDISSPEFKIKIPRHELTEI	S177	0.153688
Q8IVT2	MISP	PQPGLRRALSSDSILSPAPDARAADPAPEVR	S400	0.153945
O94992	HEXIM1	TGLYSKRAAAKSDDTSDDDFMEEGGEEDGGS	S237	0.153988
O94992	HEXIM1	KTGLYSKRAAAKSDDTSDDDFMEEGGEEDGG	T236	0.153988
Q86TV6	TTC7B	SVAASRVEQALSEVASSLQSSAPKQGPLHPW	S677	0.155132
Q86TV6	TTC7B	VAASRVEQALSEVASSLQSSAPKQGPLHPWM	S678	0.155132
Q9NQS7	INCENP	STPTGSRTDSQSVRHSPIAPSSPSPQVLAQK	S306	0.155185
Q8IXQ4	GPALPP1	TQKSDKGRDDPGQQETDSSEDEDIIGPMPAK	T138	0.155987
Q8IXQ4	GPALPP1	SDKGRDDPGQQETDSSEDEDIIGPMPAKGPV	S141	0.156041
P06748	NPM1	DELHIVEAEAMNYEGSPIKVTLATLKMSVQP	S70	0.156149
O43818	RRP9	DRGKSKGGGKMNEEISSDSESESLAPRKPEE	S50	0.156274
Q8NAV1	PRPF38A	EPRVSALEEDMDDVESSEEEEEEDEKLERVP	S193	0.156696
Q8NAV1	PRPF38A	PRVSALEEDMDDVESSEEEEEEDEKLERVPS	S194	0.156696
Q8NAV1	PRPF38A	SEEEEEEDEKLERVPSPDHRRRSYRDLDKPR	S209	0.156696
Q8N3U4	STAG2	NSLLAGGDDDTMSVISGISSRGSTVRSKKSK	S1061	0.15673
Q08999	RBL2	PPQNLERADEICIAGSPLTPRRVTEVRADTG	S639	0.156923
Q13428	TCOF1	PATQVDSAVGTLPATSPQSTSVQAKGTNKLR	S1073	0.157122
Q5T4S7	UBR4	SHLSVDGEERAIEVDSDWVEELAVEEEDSQA	S1634	0.157369
Q5T4S7	UBR4	VDSDWVEELAVEEEDSQAEDSDEDSLCNKLC	S1647	0.157369
Q5T4S7	UBR4	VEELAVEEEDSQAEDSDEDSLCNKLCTFTIT	S1652	0.157369
Q09666	AHNAK	KGKFSLFKSKKPRHRSNSFSDEREFSGPSTP	S5780	0.157428
Q96Q15	SMG1	NIQGEELLVSECEGGSPPASQDSNKDEPKSG	S1903	0.157691
Q96Q15	SMG1	EELLVSECEGGSPPASQDSNKDEPKSGLNED	S1907	0.157691
Q96Q15	SMG1	LVSECEGGSPPASQDSNKDEPKSGLNEDQAM	S1910	0.157691
Q9UK58	CCNL1	PALSTLGGFSPASKPSSPREVKAEEKSPISI	S341	0.157869
Q9H6T3	RPAP3	DKDDSTHESLSQESESEEDGIHVDSQKALVL	S121	0.158066
Q9H0W8	SMG9	MSESGHSQPGLYGIERRRR	S4	0.158482
P06400	RB1	QNNHTAADMYLSPVRSPKKKGSTTRVNSTAN	S612	0.158759
Q96T58	SPEN	AAAQAGERESGVVAVSPEKSESPQKEDGLSS	S2120	0.158787
P35251	RFC1	SKPGKISRQDPVTYISETDEEDDFMCKKAAS	S108	0.158936
P35251	RFC1	PGKISRQDPVTYISETDEEDDFMCKKAASKS	T110	0.158936
Q9Y4B4	RAD54L2	SSPKAPDPEGLARPVSPDSPEIISELQQYAD	S1169	0.159377
Q9Y4B4	RAD54L2	KAPDPEGLARPVSPDSPEIISELQQYADVAA	S1172	0.159377
Q9HCK8	CHD8	TRHFSTLKDDDLVEFSDLESEDDERPRSRRH	S1420	0.159404
Q9HCK8	CHD8	STLKDDDLVEFSDLESEDDERPRSRRHDRHH	S1424	0.159404
Q9UQ35	SRRM2	WGGPHFSPEHKELSNSPLRENSFGSPLEFRN	S1320	0.159827
Q9UQ35	SRRM2	HKELSNSPLRENSFGSPLEFRNSGPLGTEMN	S1329	0.159827
Q96D71	REPS1	EPASPVVSPQQSPPTSPHTWRKHSRHPSGGN	S174	0.16007
Q9P227	ARHGAP23	AVVSSAMNSAPVLGTSPSSPTFTFTLGRHYS	S583	0.160182
O60503	ADCY9	QNGLLSPPQEEKLTNSQTSLCEILQEKGRWA	S688	0.160693
Q9C0C2	TNKS1BP1	SRDVSLGDWEFGKRDSLGAYASQDANEQGQD	S893	0.160729
Q9Y490	TLN1	GLEGDEESTMLEDSVSPKKSTVLQQQYNRVG	S425	0.160994
Q09666	AHNAK	SGKTVIRLPSGSGAASPTGSAVDIRAGAISA	S216	0.161214
O00505	KPNA3	LLKKRNVPQEESLEDSDVDADFKAQNVTLEA	S60	0.161396
Q9Y4F5	CEP170B	ECEGGSTPRPPEDALSGDSDVDTASTVSLRS	S951	0.161534
P78316	NOP14	GQSLADIEKHNDIVDSDSDAEDRGTLSAELT	S146	0.161663
P78316	NOP14	SLADIEKHNDIVDSDSDAEDRGTLSAELTAA	S148	0.161663
O15084	ANKRD28	GEQEYLYTDVDELNDSDSETY	S1048	0.161671
Q5T200	ZC3H13	QRNSKTNQSKKKGPRTPSPPPPIPEDIALGK	T263	0.161875
O14730	RIOK3	FENYRKVHPYEDSDSSEDEVDWQDTRDDPYR	S128	0.161934
Q9H2D6	TRIOBP	RKADGQRQALDYVELSPLTQASPQRARTPAR	S1949	0.161966
Q9H2D6	TRIOBP	RQALDYVELSPLTQASPQRARTPARTPDRLA	S1955	0.161966
Q9NQC3	RTN4	MEDLDQSPLVSSSDSPPRPQPA	S7	0.162068
Q9NQC3	RTN4	MEDLDQSPLVSSSDSPPRPQPAFKYQFVRE	S15	0.162068
Q8N302	AGGF1	MASEAPSPPRSPPPPTSPEPEL	S7	0.162492
Q8N302	AGGF1	MASEAPSPPRSPPPPTSPEPELAQLR	S11	0.162492
Q6WCQ1	MPRIP	QEEMRTKDQPDGSSLSPAQSPSQSQPPAASS	S220	0.162576
O15231	ZNF185	RQSSPSGSEQLVRRESCGSSVLTDFEGKDVA	S466	0.163484
Q96PE2	ARHGEF17	LRDGGFEPEKSRQRKSLSNPDIASETLTLLS	S461	0.164065
Q96PE2	ARHGEF17	DGGFEPEKSRQRKSLSNPDIASETLTLLSFL	S463	0.164065
O43294	TGFB1I1	KEDQSEDKKRPSLPSSPSPGLPKASATSATL	S141	0.165105
O15027	SEC16A	LERAQQELVPPQQQASPPQLPKAMFSELSNP	S1069	0.165136
O43294	TGFB1I1	SGEQKEDQSEDKKRPSLPSSPSPGLPKASAT	S137	0.165446
Q08211	DHX9	INEIKSEEVPAFGVASPPPLTDTPDTTANAE	S87	0.165621
Q9H6T3	RPAP3	ILDELDKDDSTHESLSQESESEEDGIHVDSQ	S116	0.165669
Q9H6T3	RPAP3	ELDKDDSTHESLSQESESEEDGIHVDSQKAL	S119	0.165669
P51812	RPS6KA3	RPEDTFYFDPEFTAKTPKDSPGIPPSANAHQ	T365	0.165742
Q96JM3	CHAMP1	KTDLDAMDIKGQESSSDQEQVDVESIDFSKE	S653	0.165896
Q3V6T2	CCDC88A	LEESNKLTSVQIKSSSQENLLDEVMKSLSVS	S1701	0.165908
Q9Y4E8	USP15	KNEDGTWPRGPSTPKSPGASNFSTLPKISPS	S229	0.166391
O43818	RRP9	KSKGGGKMNEEISSDSESESLAPRKPEEEEE	S53	0.166806
Q9HC35	EML4	TLTKAPVSSTESVIQSNTPTPPPSQPLNETA	S895	0.167111
O43166	SIPA1L1	YKTGPSLHREYGSTSSIDKQGTSGESFFDLL	S211	0.167936
Q9H9B1	EHMT1	DRAQKMDGESEEEQESVDTGEEEEGGDESDL	S401	0.167993
Q9NQS7	INCENP	DSQSVRHSPIAPSSPSPQVLAQKYSLVAKQE	S314	0.168595
Q9Y6E0	STK24	MAHSPVQSGLPGMQNLKAD	S4	0.168649
O95819	MAP4K4	TQSASSTLQKHKSSSSFTPFIDPRLLQISPS	S936	0.168709
Q6R327	RICTOR	SFESRLTPSRFMKALSYASLDKEDLLSPINQ	S1385	0.168943
P52292	KPNA2	MLKRRNVSSFPDDATSPLQENRNNQGTVNWS	S62	0.169083
Q86YP4	GATAD2A	MRTSHSDMKSERRPPSPDVIVLSDNEQPSSP	S100	0.16919
Q86YP4	GATAD2A	MKSERRPPSPDVIVLSDNEQPSSPRVNGLTT	S107	0.16919
Q8IYB3	SRRM1	APPSPVQSQSPSTNWSPAVPVKKAKSPTPSP	S781	0.169226
P49736	MCM2	EGLALDDEDVEELTASQREAAERAMRQRDRE	S108	0.169866
P19338	NCL	PAKGAKNGKNAKKEDSDEEEDDDSEEDEEDD	S145	0.170016
P19338	NCL	KNAKKEDSDEEEDDDSEEDEEDDEDEDEDED	S153	0.170016
Q9NYL9	TMOD3	EKYKDLDEDELLGNLSETELKQLETVLDDLD	S25	0.170093
O60264	SMARCA5	AGPADAEMEEIFDDASPGKQKEIQEPDPTYE	S66	0.170102
Q14677	CLINT1	TIDLGAAAHYTGDKASPDQNASTHTPQSSVK	S299	0.170312
P46013	MKI67	AQSLVISPPAPSPRKTPVASDQRRRSCKTAP	T588	0.170494
O95817	BAG3	VPCPPPSPGPSAVPSSPKSVATEERAAPSTA	S386	0.17085
Q9Y4E8	USP15	IEQKNEDGTWPRGPSTPKSPGASNFSTLPKI	T226	0.17086
Q8IWQ3	BRSK2	SPMLNRHGKRRPERKSMEVLSVTDGGSPVPA	S382	0.171006
Q8IWQ3	BRSK2	PERKSMEVLSVTDGGSPVPARRAIEMAQHGQ	S393	0.171006
Q13426	XRCC4	EHISAENMSLETLRNSSPEDLFDEI	S327	0.171029
Q9UPT8	ZC3H4	KQTPKTGSGSPFAGNSPAREGEQDAASLKDV	S1275	0.171065
P15924	DSP	RALYKAISVPRVRRASSKGGGGYTCQSGSGW	S165	0.17116
P35251	RFC1	QKQPSKKKRIIYDSDSESEETLQVKNAKKPP	S71	0.171783
Q13547	HDAC1	GVQMQAIPEDAIPEESGDEDEDDPDKRISIC	S393	0.1724
Q96T23	RSF1	LPSEQESTKKPYRIESDEEEDFENVGKVGSP	S1345	0.172439
O75717	WDHD1	GRPRQRSHILEDDENSVDISMLKTGSSLLKE	S383	0.172545
Q8WUD4	CCDC12	LASAVDAATEQKTCDSD	S165	0.172926
Q9Y3Y2	CHTOP	TKGHLDAELDAYMAQTDPETND	T242	0.1734
Q9NQS7	INCENP	STPTGSRTDSQSVRHSPIAPSSPSPQVLAQK	S306	0.173651
Q8IVF2	AHNAK2	HSSSEAYEPRDAHDVSPTSTDTEAQLTVERQ	S194	0.173774
O43818	RRP9	RGKSKGGGKMNEEISSDSESESLAPRKPEEE	S51	0.173911
Q7Z2W4	ZC3HAV1	AYRARSKSRDRFFQGSQEFLASASASAERSC	S257	0.174127
Q7Z2W4	ZC3HAV1	AYRARSKSRDRFFQGSQEFLASASASAERSC	S257	0.174818
Q6PKG0	LARP1	EMEQMDGRKNTFTAWSDEESDYEIDDRDVNK	S627	0.175126
Q6PKG0	LARP1	MDGRKNTFTAWSDEESDYEIDDRDVNKILIV	S631	0.175126
Q09666	AHNAK	VETQSGKTVIRLPSGSGAASPTGSAVDIRAG	S212	0.175223
Q9UQ35	SRRM2	EDKDKDKKEKSATRPSPSPERSSTGPEPPAP	S351	0.175243
Q9UQ35	SRRM2	KDKDKKEKSATRPSPSPERSSTGPEPPAPTP	S353	0.175243
O60504	SORBS3	MADGGSPFLGRRDFVYPSSTR	S6	0.176205
C9JLW8	MCRIP1	VSRVVYNGKRTSSPRSPPSSSEIFTPAHEEN	S21	0.176445
O15231	ZNF185	REHSYVLSAAKKSTGSPTQETQAPFIAKRVE	S206	0.176687
O15013	ARHGEF10	TNNNEEEEGEQFDFDSGDEIPEADRQAPSAP	S35	0.176769
Q9C0C2	TNKS1BP1	TFPTRPSGLGVWRLDSPPPSPITEASEAAEA	S494	0.176859
Q9C0C2	TNKS1BP1	RPSGLGVWRLDSPPPSPITEASEAAEAAEAG	S498	0.176859
P06400	RB1	EPYKTAVIPINGSPRTPRRGQNRSARIAKQL	T252	0.178264
Q9NQS7	INCENP	RTDSQSVRHSPIAPSSPSPQVLAQKYSLVAK	S312	0.178499
P06400	RB1	LLKEPYKTAVIPINGSPRTPRRGQNRSARIA	S249	0.178764
Q09666	AHNAK	PKADIDVSGPKVDIDTPDIDIHGPEGKLKGP	T4100	0.178887
P37275	ZEB1	SANANEPQDSTVNLQSPLKMTNSPVLPVGST	S679	0.179345
O60292	SIPA1L3	HTGALPLFREYGSTSSIDVQGMPEQSFFDIL	S207	0.179493
Q8N3U4	STAG2	APEIPTDFNLLQESETHFSSDTDFEDIEGKN	T19	0.179666
Q96JM3	CHAMP1	KSVPVCESQKLAPVPSPEPQKPAPVSPESVK	S204	0.179669
Q96JM3	CHAMP1	LAPVPSPEPQKPAPVSPESVKATLSNPKPQK	S214	0.179669
Q15398	DLGAP5	LFDNKSLTTECHLLDSPGLNCSNPFTQLERR	S806	0.180141
Q15398	DLGAP5	LTTECHLLDSPGLNCSNPFTQLERRHQEHAR	S812	0.180141
Q9C0B0	UNK	LCRNSSLGSPSNLCGSPPGSIRKPPNLEGIV	S385	0.180652
P31749	AKT1	TRYFDEEFTAQMITITPPDQDDSMECVDSER	T450	0.180659
Q14839	CHD4	KRKRSSSEDDDLDVESDFDDASINSYSVSDG	S319	0.180915
P06454	PTMA	MSDAAVDTSSEITTKDL	S2	0.180957
Q8IXQ4	GPALPP1	KSDKGRDDPGQQETDSSEDEDIIGPMPAKGP	S140	0.181038
P02545	LMNA	AYRKLLEGEEERLRLSPSPTSQRSRGRASSH	S390	0.181176
Q9HCD6	TANC2	LQTEARPSQGLPVIQSPPSSPPHRDSAYISS	S1442	0.181778
P29317	EPHA2	KTLADFDPRVSIRLPSTSGSEGVPFRTVSEW	S897	0.182207
Q9BXS5	AP1M1	GHKLETGAPRPPATVTNAVSWRSEGIKYRKN	T154	0.182284
Q86YR5	GPSM1	DVRVHVPRTSIPRAPSSDEECFFDLLTKFQS	S492	0.182625
Q8WVT3	TRAPPC12	AEPGGEGDPGPEPAGTPSPSGEADGDCAPED	T107	0.182884
Q7Z417	NUFIP2	SAKEQRYQRGLERNDSWGSFDLRAAIVYHTK	S652	0.18337
Q5T200	ZC3H13	NSKTNQSKKKGPRTPSPPPPIPEDIALGKKY	S265	0.183593
Q9NXG2	THUMPD1	DMYGPEKFTDKDQQPSGSEGEDDDAEAALKK	S86	0.183701
Q9NXG2	THUMPD1	YGPEKFTDKDQQPSGSEGEDDDAEAALKKEV	S88	0.183701
P29317	EPHA2	DFDPRVSIRLPSTSGSEGVPFRTVSEWLESI	S901	0.184574
Q6PD74	AAGAB	FWMAIGGDRDEIEGLSSDEEH	S310	0.184851
Q6PD74	AAGAB	WMAIGGDRDEIEGLSSDEEH	S311	0.184851
Q99733	NAP1L4	MADHSFSDGVPSDSVEAAKNASNTEKL	S12	0.185198
Q14CS0	UBXN2B	SGEGQKLGSLTPEIVSTPSSPEEEDKSILNA	S231	0.185614
Q15417	CNN3	YHGEYQDDYPRDYQYSDQGIDY	S323	0.185653
Q86WR7	PROSER2	RGGSLESRSSSSRSRSFTLDDESLKYLTHEE	S43	0.185719
Q15021	NCAPD2	SAKKPSTGSRYQPLASTASDNDFVTPEPRRT	S1330	0.186327
Q9NQZ2	UTP3	SVSKTSAAACAVTDLSDDSDFDEKAKLKYYK	S365	0.186953
Q92615	LARP4B	VPASCAVSATYERSPSPAHLPDDPKVAEKQR	S601	0.187357
Q13177	PAK2	MSDNGELEDKPPAPPVR	S2	0.187558
O14730	RIOK3	SFENYRKVHPYEDSDSSEDEVDWQDTRDDPY	S127	0.187564
Q86TB9	PATL1	PEDDRDLSERALPRRSTSPIIGSPPVRAVPI	S177	0.188261
Q8TAA9	VANGL1	GETTTAITGTSEHSISQEDIARISKDMEDSV	S88	0.188575
Q14160	SCRIB	PEDAPAQPPTPGPAASPEQLSFRERQKYFEL	S1348	0.188738
P46013	MKI67	GSEIHVEVKAQSLVISPPAPSPRKTPVASDQ	S579	0.18923
Q9Y5P4	CERT1	TESGYGSESSLRRHGSMVSLVSGASGYSATS	S132	0.189251
Q86XP1	DGKH	AVTSAAASAGPGEDSSDSEAEQEGPQKLIRK	S39	0.189603
Q96PU5	NEDD4L	NNHLIEPQIRRPRSLSSPTVTLSAPLEGAKD	S448	0.18995
Q0JRZ9	FCHO2	ASLDELKVSIGNITLSPAISRHSPVQMNRNL	S387	0.190381
Q0JRZ9	FCHO2	VSIGNITLSPAISRHSPVQMNRNLSNEELTK	S394	0.190381
Q15029	EFTUD2	DLYDEFGNYIGPELDSDEDDDELGRETKDLD	S19	0.190763
Q9H910	JPT2	RAMKPPGGESSNLFGSPEEATPSSRPNRMAS	S30	0.190815
Q8NCF5	NFATC2IP	SRGTLDVVSVDLVTDSDEEILEVATARGAAD	S54	0.191193
O60271	SPAG9	NKAFDRNTESLFEELSSAGSGLIGDVDEGAD	S373	0.191196
O60271	SPAG9	KAFDRNTESLFEELSSAGSGLIGDVDEGADL	S374	0.191196
O60271	SPAG9	DRNTESLFEELSSAGSGLIGDVDEGADLLGM	S377	0.191196
Q15149	PLEC	RSRSSSVGSSSSYPISPAVSRTQLASWSDPT	S4259	0.191336
Q8NHQ9	DDX55	LTTGKRTIKTVDLGISDLEDDC	S594	0.19155
Q86SQ7	SDCCAG8	MAKSPENSTLEEILGQYQR	S4	0.19173
O75151	PHF2	DACFKDSDYVYPSLESDEDNPIFKSRSKKRK	S882	0.191824
P11086	PNMT	MSGADRSPNAGAAPDSAPGQAA	S7	0.192276
Q8ND56	LSM14A	LSQGRSSPQLDPLRKSPTMEQAVQTASAHLP	S192	0.192725
Q8ND56	LSM14A	QDTRSLKTQLSQGRSSPQLDPLRKSPTMEQA	S183	0.192725
Q5T5U3	ARHGAP21	ASRKRKKPKEKAQPSSSEDELDNVFFKKENV	S1432	0.193475
P49768	PSEN1	PHRSTPESRAAVQELSSSILAGEDPEERGVK	S365	0.193761
Q5HYI7	MTX3	KLTPAEEENNSFQRLSP	S311	0.193785
O94806	PRKD3	KSVLPTAIPAVLPAASPCSSPKTGLSARLSN	S27	0.193792
O94806	PRKD3	PTAIPAVLPAASPCSSPKTGLSARLSNGSFS	S31	0.193792
P02545	LMNA	SGSSASSVTVTRSYRSVGGSGGGSFGDNLVT	S529	0.193895
Q5JTV8	TOR1AIP1	PLQPSPVMTRRGLRDSHSSEEDEASSQTDLS	S154	0.195404
Q9H1E3	NUCKS1	PVRNRKVVDYSQFQESDDADEDYGRDSGPPT	S19	0.196157
Q86XP1	DGKH	AAVTSAAASAGPGEDSSDSEAEQEGPQKLIR	S38	0.196164
Q14980	NUMA1	PLESSLDSLGDVFLDSGRKTRSARRRTTQII	S1800	0.196415
Q14676	MDC1	VLLQRSQTTTERDSDTDVEEEELPVENREAV	T455	0.19648
P49757	NUMB	KIVVGSSVAPGNTAPSPSSPTSPTSDATTSL	S238	0.196721
Q15149	PLEC	RSRSSSVGSSSSYPISPAVSRTQLASWSDPT	S4259	0.196981
P46013	MKI67	VEVKAQSLVISPPAPSPRKTPVASDQRRRSC	S584	0.197337
O60293	ZFC3H1	HKSVVVTLNDSDDSESDGEASKSTNSVFGGL	S719	0.197472
Q9UDY2	TJP2	PSTPIPPQEGEEVGESSEEQDNAPKSVLGKV	S1044	0.197551
Q9UDY2	TJP2	STPIPPQEGEEVGESSEEQDNAPKSVLGKVK	S1045	0.197551
Q8WWN8	ARAP3	PPPGPPSKSSPQARGSLEEQLLQELSSLILR	S1480	0.197667
Q8WWN8	ARAP3	EERPPEPPPGPPSKSSPQARGSLEEQLLQEL	S1474	0.197667
Q9H8Y8	GORASP2	TAKAPTTVEDRVGDSTPVSEKPVSAAVDANA	T433	0.198305
P42695	NCAPD3	ETGPLQRLLPKARPMSLSTIAILNSVKKAVE	S1348	0.198583
P49959	MRE11	DDLMSIDLAEQMANDSDDSISAATNKGRGRG	S558	0.198708
P49959	MRE11	MSIDLAEQMANDSDDSISAATNKGRGRGRGR	S561	0.198708
O60293	ZFC3H1	PKHKSVVVTLNDSDDSESDGEASKSTNSVFG	S717	0.198775
P55196	AFDN	CRDAKEKRSKSQDADSPGSSGAPENLTFKER	S1779	0.19902
Q8IXJ6	SIRT2	HPLETQAGKVQEAQDSDSDSEGGAAGGEADM	S23	0.199194
Q9Y2H5	PLEKHA6	ASRRGRMLSVQCATPSPPTSPASPAPPANPL	S1017	0.199341
Q8TEW0	PARD3	RISHSLYSGIEGLDESPSRNAALSRIMGESG	S728	0.199607
Q66K74	MAP1S	EAGLSLPLRGPRARRSASPHDVDLCLVSPCE	S729	0.200495
Q66K74	MAP1S	GLSLPLRGPRARRSASPHDVDLCLVSPCEFE	S731	0.200495
Q12851	MAP4K2	RSLTIRSASEFQELDSPDDTMGTIKRAPFLG	S394	0.200636
P18887	XRCC1	YAAATLQASSAASSASPVSRAIGSTSKPQES	S226	0.200978
O15164	TRIM24	FPKPEFRNESEDNKFSDDSDDDFVQPRKKRL	S1025	0.201743
O00567	NOP56	MEDPSISFSKPKKKKSFSKEELMSSDLEETA	S511	0.201849
Q12888	TP53BP1	PVSPASQKMVIQGPSSPQGEAMVTDVLEDQK	S1114	0.201932
Q6ZNB6	NFXL1	QAAARKLVEEQFSSSSEEGDEDFEGKQGKIL	S109	0.202296
Q09666	AHNAK	GGLGSKSKGHYEVTGSDDETGKLQGSGVSLA	S5841	0.202435
P29590	PML	STSKAVSPPHLDGPPSPRSPVIGSEVFLPNS	S527	0.20303
Q14676	MDC1	VQGETQPQRLLLAEDSEEEVDFLSERRMVKK	S168	0.203383
Q09666	AHNAK	SSPKVSMPDVELNLKSPKVKGDLDIAGPNLE	S3426	0.204024
Q96IF1	AJUBA	LDGAGAGGAGGSRPCSNRTSGISMGYDQRHG	S159	0.204074
P20042	EIF2S2	MSGDEMIFDPTMSKKKK	S2	0.204223
P20042	EIF2S2	MSGDEMIFDPTMSKKKKKKKKPFMLDEE	S13	0.204223
Q6ZNB6	NFXL1	NQAAARKLVEEQFSSSSEEGDEDFEGKQGKI	S108	0.204924
P13807	GYS1	DTATSSSLSTPSEPLSPTSSLGEERN	S727	0.20521
Q8NC51	SERBP1	GCVVTNRFDQLFDDESDPFEVLKAAENKKKE	S25	0.205771
Q9Y2H5	PLEKHA6	ASRRGRMLSVQCATPSPPTSPASPAPPANPL	S1017	0.205964
Q96RL1	UIMC1	SVKRKRRLEDAFIVISDSDGEEPKEENGLQK	S44	0.206314
Q96T37	RBM15	DRPLKIEAVYVSRRRSRSPLDKDTYPPSASV	S257	0.206563
Q96T37	RBM15	PLKIEAVYVSRRRSRSPLDKDTYPPSASVVG	S259	0.206563
Q9UPP1	PHF8	VREPGEVEFDIEEDYTTDEDMVEGVEGKLGN	T705	0.206668
Q9UPP1	PHF8	REPGEVEFDIEEDYTTDEDMVEGVEGKLGNG	T706	0.206668
P31947	SFN	DNAGEEGGEAPQEPQS	S248	0.206723
Q9H0B6	KLC2	GTPQEPPNPRMKRASSLNFLNKSVEEPTQPG	S582	0.206856
Q15025	TNIP1	IQRLNKALEEALSIQTPPSSPPTAFGSPEGA	T431	0.207043
Q15942	ZYX	FSPVTPKFTPVASKFSPGAPGGSGSQPNQKL	S281	0.20729
Q9UBB9	TFIP11	AGLKKGAAEEAELEDSDDEEKPVKQDDFPKD	S98	0.207444
P15924	DSP	KISTISSVRNLTIRSSSFSDTLEESSPIAAI	S2607	0.207488
Q07157	TJP1	KKVQIPVSRPDPEPVSDNEEDSYDEEIHDPR	S125	0.207696
Q07157	TJP1	VSRPDPEPVSDNEEDSYDEEIHDPRSGRSGV	S131	0.207696
Q9NYZ3	GTSE1	TRESNRKTDSRLVDVSPDRGSPPSRVPQALN	S575	0.20777
Q9Y3F4	STRAP	IGFPETTEEELEEIASENSDCIFPSAPDVKA	S335	0.208001
Q9Y3F4	STRAP	PETTEEELEEIASENSDCIFPSAPDVKA	S338	0.208001
O60293	ZFC3H1	KPKFWRKPISDNSFSSDEEQSTGPIKYAFQP	S1304	0.208109
O75116	ROCK2	QLQALHIGLDSSSIGSGPGDAEADDGFPESR	S1137	0.208456
Q6PJG2	MIDEAS	LRGGVIQSTRRRRRASQEANLLTLAQKAVEL	S461	0.208509
Q96RT1	ERBIN	HIVNHDDVFEESEELSSDEEMKMAEMRPPLI	S602	0.209181
Q8IWZ3	ANKHD1	KLAAAVLRTGGGGGASGSDEDEVSEVESFIL	S93	0.209619
Q8IWZ3	ANKHD1	AAAVLRTGGGGGASGSDEDEVSEVESFILDQ	S95	0.209619
Q9UPN7	PPP6R1	GARLGQPPGVRSGGSTDSEDEEEEDEEEEED	T668	0.21037
P35221	CTNNA1	RKAVLMIRTPEELDDSDFETEDFDVRSRTSV	S641	0.210476
Q13283	G3BP1	PVLEETAPEDAQKSSSPAPADIAQTVQEDLR	S232	0.211666
Q86TB9	PATL1	SERALPRRSTSPIIGSPPVRAVPIGTPPKQM	S184	0.21169
Q13769	THOC5	AKALFKPPEDSQDDESDSDAEEEQTTKRRRP	S312	0.21182
Q9BQK8	LPIN3	RRRKPKQKEDAVATDSSPEELEAGAESELSL	S161	0.211985
Q9BQK8	LPIN3	RRKPKQKEDAVATDSSPEELEAGAESELSLP	S162	0.211985
Q9BQK8	LPIN3	RRRRRKPKQKEDAVATDSSPEELEAGAESEL	T159	0.211985
Q9H7Z6	KAT8	EPGPGENAAAEGTAPSPGRVSPPTPARGEPE	S37	0.212343
Q9H7Z6	KAT8	ENAAAEGTAPSPGRVSPPTPARGEPEVTVEI	S42	0.212343
Q15154	PCM1	NQLDTNGRRRQFDEESLESFSSMPDPVDPTT	S1257	0.21366
Q15154	PCM1	DTNGRRRQFDEESLESFSSMPDPVDPTTVTK	S1260	0.21366
Q15154	PCM1	GRRRQFDEESLESFSSMPDPVDPTTVTKTFK	S1263	0.21366
O43237	DYNC1LI2	KDFQDYMEPEEGCQGSPQRRGPLTSGSDEEN	S194	0.214282
Q9UPN7	PPP6R1	RLGQPPGVRSGGSTDSEDEEEEDEEEEEDEE	S670	0.214327
Q07866	KLC1	VLNDPENMEKRRSRESLNVDVVKYESGPDGG	S524	0.214396
Q09666	AHNAK	SGKTVIRLPSGSGAASPTGSAVDIRAGAISA	S216	0.214816
O14730	RIOK3	SISFENYRKVHPYEDSDSSEDEVDWQDTRDD	S125	0.214819
Q9Y3T9	NOC2L	KDEDRKQFKDLFDLNSSEEDDTEGFSERGIL	S672	0.21542
Q9Y3T9	NOC2L	DEDRKQFKDLFDLNSSEEDDTEGFSERGILR	S673	0.21542
Q9UD71	PPP1R1B	EDPALSEPGEEPQRPSPSEPGT	S198	0.215527
Q09666	AHNAK	SLFKSKKPRHRSNSFSDEREFSGPSTPTGTL	S5784	0.215836
Q13769	THOC5	ALFKPPEDSQDDESDSDAEEEQTTKRRRPTL	S314	0.216048
O00418	EEF2K	NKYYSNLTKSERYSSSGSPANSFHFKEAWKH	S72	0.216121
Q5SW79	CEP170	GGDKKESSKSLVRQGSFTIEKPSPNIPIELI	S838	0.216364
Q66GS9	CEP135	LATPPLSSTLRSPSHSPEHRNV	S1134	0.21643
P15407	FOSL1	KSSSSSGDPSSDPLGSPTLLAL	S265	0.216682
O60271	SPAG9	GLDTEGSKQRSASQSSLDKLDQELKEQQKEL	S719	0.217014
Q9NSY1	BMP2K	STPFQPFLTSTSKSESNEDLFGLVPFDEITG	S949	0.217621
O60841	EIF5B	EDNSKKIKERSRINSSGESGDESDEFLQSRK	S183	0.217834
Q86YS7	C2CD5	PIPEPRQRSRLLRSQSESSDEVTELDLSHGK	S659	0.218018
Q15942	ZYX	QHPVPPPAQNQNQVRSPGAPGPLTLKEVEEL	S344	0.218049
Q14160	SCRIB	VPTSHPPEDAPAQPPTPGPAASPEQLSFRER	T1342	0.218309
P41236	PPP1R2	STPYHSMMGDDEDACSDTEATEAMAPDILAR	S87	0.218311
Q9NQP4	PFDN4	RVLADLKVQLYAKFGSNINLEADES	S125	0.219131
Q9P0K7	RAI14	RAELVCLNNTEISENSSDLSQKLKETQSKYE	S478	0.219529
Q8NCF5	NFATC2IP	DKEEKKKTEFLDLDNSPLSPPSPRTKSRTHT	S198	0.219687
Q8NCF5	NFATC2IP	EKKKTEFLDLDNSPLSPPSPRTKSRTHTRAL	S201	0.219687
Q8NCF5	NFATC2IP	KTEFLDLDNSPLSPPSPRTKSRTHTRALKKL	S204	0.219687
P32004	L1CAM	KEKEAAGGNDSSGATSPINPAVALE	S1248	0.220217
O15164	TRIM24	PEFRNESEDNKFSDDSDDDFVQPRKKRLKSI	S1028	0.220742
Q68EM7	ARHGAP17	SSAGILEQGPSPGDGSPPKPKDPVSAAVPAP	S575	0.221214
P41229	KDM5C	PEPCTKMTMRLRRNHSNAQFIESYVCRMCSR	S250	0.221249
P27348	YWHAQ	IMQLLRDNLTLWTSDSAGEECDAAEGAEN	S232	0.221314
O43294	TGFB1I1	SGEQKEDQSEDKKRPSLPSSPSPGLPKASAT	S137	0.221626
Q9UKI8	TLK1	HKISDYFEYQGGNGSSPVRGIPPAIRSPQNS	S180	0.221667
Q14160	SCRIB	VPSGAAGGKMAESPCSPSGQQPPSPPSPDEL	S1298	0.221683
Q71U36	TUBA1A	DGQMPSDKTIGGGDDSFNTFFSETGAGKHVP	S48	0.222021
Q13428	TCOF1	AVATAAQAQTGPEEDSGSSEEESDSEEEAET	S868	0.222161
Q13428	TCOF1	ATAAQAQTGPEEDSGSSEEESDSEEEAETLA	S870	0.222161
Q13428	TCOF1	TAAQAQTGPEEDSGSSEEESDSEEEAETLAQ	S871	0.222161
Q13428	TCOF1	AQTGPEEDSGSSEEESDSEEEAETLAQVKPS	S875	0.222161
Q13428	TCOF1	TGPEEDSGSSEEESDSEEEAETLAQVKPSGK	S877	0.222161
Q7Z417	NUFIP2	FLSKDYEIESQNPLASPTNTLLGSAKEQRYQ	S629	0.222543
Q9H910	JPT2	QHLNPPGGKTSDIFGSPVTATSRLAHPNKPK	S97	0.223119
Q9P1Y6	PHRF1	LDPFDSSEELSANPLSPLSAKRRALSRSALQ	S455	0.223294
Q9BTX1	NDC1	MAGIFDVNTCYGSPQSPQLIRRGPRLWTSAS	S474	0.223464
O15231	ZNF185	DYKKLAPYNIRRSSTSGDTEEEEEEEVVPFS	S155	0.223953
Q96IF1	AJUBA	GSLLLDGAGAGGAGGSRPCSNRTSGISMGYD	S155	0.22462
Q6WCQ1	MPRIP	RDFTNEAPPAPLPDASASPLSPHRRAKSLDR	S360	0.225132
O60293	ZFC3H1	ISLPKHKSVVVTLNDSDDSESDGEASKSTNS	S714	0.225618
Q96RT1	ERBIN	IVNHDDVFEESEELSSDEEMKMAEMRPPLIE	S603	0.226256
Q9NYV4	CDK12	LTDLPLPPELPGGDLSPPDSPEPKAITPPQQ	S681	0.226388
Q9NYV4	CDK12	PLPPELPGGDLSPPDSPEPKAITPPQQPYKK	S685	0.226388
Q96RK0	CIC	ASGPPGEPRLDSETESDHDDAFLSIMSPEIQ	S146	0.226411
O60716	CTNND1	YYWAPLAQHERGSLASLDSLRKGGPPPPNWR	S349	0.226734
Q15365	PCBP1	CVKQICLVMLETLSQSPQGRVMTIPYQPMPA	S173	0.226736
Q9ULW0	TPX2	GLEIKSSDQPLTVPVSPKFSTRFHC	S738	0.227015
P53814	SMTN	PMAARLQDGTPQAALSPLTPARLLGPSLTST	S357	0.227389
Q7Z434	MAVS	EPSYPMPVQETQAPESPGENSEQALQTLSPR	S152	0.227799
Q7Z434	MAVS	PESPGENSEQALQTLSPRAIPRNPDGGPLES	S165	0.227799
Q8NFC6	BOD1L1	RHAYVHKPYLYSKYYSDSDDELTVEQRRQSI	S482	0.22784
O95810	CAVIN2	KSLTSNHQKISSGKSSPFKVSPLTFGRKKVR	S288	0.228091
O95810	CAVIN2	NHQKISSGKSSPFKVSPLTFGRKKVREGESH	S293	0.228091
O94885	SASH1	RAVLLTAVELLQEYDSNSDQSGSQEKLLVDS	S699	0.228976
Q8TBC3	SHKBP1	LHSASSNTSLSGHRGSPSPPQAEARRRGGGS	S647	0.229217
Q8IYB3	SRRM1	QEEPVAAPEPKKETESEAEDNLDDLEKHLRE	S874	0.229766
Q13614	MTMR2	SVVSSDSISTSADNFSPDLRVLRESNKLAEM	S58	0.231259
Q8WWM7	ATXN2L	IGSARGQSTGKGPPQSPVFEGVYNNSRMLHF	S111	0.23152
O15231	ZNF185	QGDPAVPTQQPADPSTPEQQNSPSGSEQFVR	T514	0.231751
Q14978	NOLC1	RGGSISVQVNSIKFDSE	S698	0.231866
P31751	AKT2	TRYFDDEFTAQSITITPPDRYDSLGLLELDQ	T451	0.232327
Q99590	SCAF11	LRSSVAAPEKSSSNDSVDEETAESDTSPVLE	S405	0.233838
O00418	EEF2K	YYSNLTKSERYSSSGSPANSFHFKEAWKHAI	S74	0.233937
Q9P206	KIAA1522	IFSKGSRKLQLERPVSPETQADLQRNLVAEL	S929	0.234004
Q96B23	C18orf25	TSAGNAPLNEEINIASSDSEVEIVGVQEHAR	S266	0.234823
Q96B23	C18orf25	SAGNAPLNEEINIASSDSEVEIVGVQEHARC	S267	0.234823
Q96B23	C18orf25	GNAPLNEEINIASSDSEVEIVGVQEHARCVH	S269	0.234823
P07814	EPRS1	KTGKEYIPGQPPLSQSSDSSPTRNSEPAGLE	S882	0.234918
Q5VZ89	DENND4C	EVCDASAIVAKHSQPSPEPHSPTEPPAWGSS	S968	0.235248
P63104	YWHAZ	IMQLLRDNLTLWTSDTQGDEAEAGEGGEN	T232	0.235444
Q6P0Q8	MAST2	EASNLVRMRNQSLGQSAPSLTAGLKELSLPR	S148	0.235862
Q9H8Y8	GORASP2	SEKPVSAAVDANASESP	S451	0.236427
P52948	NUP98	PKKSIKKLVLKNLNNSNLFSPVNRDSENLAS	S608	0.236604
P16144	ITGB4	LVNGRMDFAFPGSTNSLHRMTTTSAAAYGTH	S1457	0.236682
Q8NEM2	SHCBP1	LASLEKGLFQDEDSCSDCSYRDKPGSSLQSF	S44	0.237313
Q9UKK3	PARP4	RTTPVDLCLLEESVGSLEGSRCPVFAFQSSD	S1507	0.237697
Q86TB9	PATL1	SERALPRRSTSPIIGSPPVRAVPIGTPPKQM	S184	0.238127
O60841	EIF5B	KERSRINSSGESGDESDEFLQSRKGQKKNQK	S190	0.238232
O75446	SAP30	KNLIQSVRNRRKRKGSDDDGGDSPVQDIDTP	S131	0.238251
Q8NDI1	EHBP1	CIFLREGKATDEDMQSLASLMSMKQADIGNL	S171	0.238354
Q8NDI1	EHBP1	LREGKATDEDMQSLASLMSMKQADIGNLDDF	S174	0.238354
Q8NDI1	EHBP1	GKATDEDMQSLASLMSMKQADIGNLDDFEED	S177	0.238354
Q14451	GRB7	PTTGRKLREEERRATSLPSIPNPFPELCSPP	S63	0.238526
Q07866	KLC1	VAEVLNDPENMEKRRSRESLNVDVVKYESGP	S521	0.238624
Q01082	SPTBN1	KGEQVSQNGLPAEQGSPRMAETVDTSEMVNG	S2138	0.23879
Q8NCF5	NFATC2IP	SRGTLDVVSVDLVTDSDEEILEVATARGAAD	S54	0.239171
Q8NCF5	NFATC2IP	SPSRGTLDVVSVDLVTDSDEEILEVATARGA	T52	0.239171
Q15424	SAFB	SQDRKSASREKRSVVSFDKVKEPRKSRDSES	S604	0.23964
Q9NRY4	ARHGAP35	RLGRFASYRTSFSVGSDDELGPIRKKEEDQA	S1179	0.239876
Q9NQC3	RTN4	MEDLDQSPLVSSSDSPPRPQPAFKYQFVRE	S15	0.240025
Q08174	PCDH1	YPPGSPDLGRHYRSNSPLPSIQLQPQSPSAS	S973	0.240064
Q9UHD8	SEPTIN9	DFEALKRSFEVEEVETPNSTPPRRVQTPLLR	T31	0.240235
Q8IWS0	PHF6	HKKTAHNSEAADLEESFNEHELEPSSPKSKK	S146	0.240511
Q52LW3	ARHGAP29	KIRPVSLPVDRLLLASPPNERNGRNMGNVNL	S1029	0.240833
Q09666	AHNAK	AAPDISVKGPAFNMASPESDFGINLKGPKIK	S5552	0.240957
P35269	GTF2F1	ASELRIHDLEDDLEMSSDASDASGEEGGRVP	S217	0.242058
P35269	GTF2F1	SELRIHDLEDDLEMSSDASDASGEEGGRVPK	S218	0.242058
P35269	GTF2F1	RIHDLEDDLEMSSDASDASGEEGGRVPKAKK	S221	0.242058
P35269	GTF2F1	DLEDDLEMSSDASDASGEEGGRVPKAKKKAP	S224	0.242058
Q9Y2U8	LEMD3	ASAAPAAGSKVLLGFSSDESDVEASPRDQAG	S140	0.242194
Q9UPP1	PHF8	GACFKDAEYIYPSLESDDDDPALKSRPKKKK	S857	0.242769
O43318	MAP3K7	VPEIVISGNGQPRRRSIQDLTVTGTEPGQVS	S439	0.2432
Q9BTX1	NDC1	MNRMAGIFDVNTCYGSPQSPQLIRRGPRLWT	S471	0.243656
Q09666	AHNAK	KGKFSLFKSKKPRHRSNSFSDEREFSGPSTP	S5780	0.243718
P06748	NPM1	HISGQHLVAVEEDAESEDEEEEDVKLLSISG	S125	0.245035
Q92785	DPF2	PLEKRGAPDPRVDDDSLGEFPVTNSRARKRI	S142	0.245804
P55081	MFAP1	LARHRKIVEPEVVGESDSEVEGDAWRMERED	S116	0.24601
P55081	MFAP1	RHRKIVEPEVVGESDSEVEGDAWRMEREDSS	S118	0.24601
P51003	PAPOLA	SLDLSMDSDNSMSVPSPTSATKTSPLNSSGS	S537	0.246283
Q09666	AHNAK	SGSKGDLKSSKASLGSLEGEAEAEASSPKGK	S5752	0.24647
Q5T1M5	FKBP15	IPFKSGEPALRTKSNSLSEQLAINTSPDAVK	S346	0.246552
Q13435	SF3B2	EEMETDARSSLGQSASETEEDTVSVSKKEKN	S309	0.24677
O43166	SIPA1L1	SYTLGMKSLHGEFSASDSSLTDIQETRRQPM	S1647	0.247023
Q9H334	FOXP1	LLLQQQQQQQVSGLKSPKRNDKQPALQVPVS	S83	0.247219
Q15477	SKIV2L	TVSASPCSAPLARASSLEDLVLKEASTAVST	S256	0.247792
Q86W92	PPFIBP1	HMLKEDDMFKDFAARSPSASITDEDSNV	S999	0.24797
Q86W92	PPFIBP1	EDDMFKDFAARSPSASITDEDSNV	S1003	0.24797
Q8IY81	FTSJ3	AKKLKEQAKALDISLSSGEEDEGDEEDSTAG	S335	0.248072
Q8IY81	FTSJ3	KKLKEQAKALDISLSSGEEDEGDEEDSTAGT	S336	0.248072
P17096	HMGA1	GTALVGSQKEPSEVPTPKRPRGRPKGSKNKG	T53	0.248131
P29590	PML	RSSPEQPRPSTSKAVSPPHLDGPPSPRSPVI	S518	0.249033
Q9Y4P1	ATG4B	SLDSSDVERLERFFDSEDEDFEILSL	S383	0.249336
Q6UN15	FIP1L1	RERERTRERERERDHSPTPSVFNSDEERYRY	S492	0.249465
P11717	IGF2R	QKTVSSTKLVSFHDDSDEDLLHI	S2484	0.249488
Q7Z5K2	WAPL	GSSNYKIKYFGFDDLSESEDDEDDDCQVERK	S459	0.249613
Q7Z5K2	WAPL	SNYKIKYFGFDDLSESEDDEDDDCQVERKTS	S461	0.249613
O60841	EIF5B	DEDNSKKIKERSRINSSGESGDESDEFLQSR	S182	0.249971
Q15149	PLEC	RTGSRTGSRAGSRRGSFDATGSGFSMTFSSS	S4505	0.250003
O15014	ZNF609	NGAEASSVKTNSPAYSDISDAGEDGEGKVDS	S846	0.250055
Q02880	TOP2B	SDVDIFPSDFPTEPPSLPRTGRARKEVKYFA	S1596	0.250786
Q86SQ0	PHLDB2	LAGESDRVFATRRNFSCGSVEFDEADLESLR	S384	0.250924
Q9UQ35	SRRM2	EPPAPTPLLAERHGGSPQPLATTPLSQEPVN	S377	0.251055
Q9BQ61	TRIR	GGSRWAESGSGTSPESGDEEVSGAGSSPVSG	S39	0.252118
Q9Y2X7	GIT1	EPLRSTGATRSNRARSMDSSDLSDGAVTLQE	S410	0.252386
Q8NI35	PATJ	PPMKLPPPYKALTDDSDENEEEDAFTDQKIR	S1212	0.252398
P30622	CLIP1	ISNLTKTASESISNLSEAGSIKKGERELKIG	S200	0.252713
O75643	SNRNP200	QEYKFSVDVKEAETDSDSD	S2133	0.252806
O75643	SNRNP200	YKFSVDVKEAETDSDSD	S2135	0.252806
O75643	SNRNP200	CDQEYKFSVDVKEAETDSDSD	T2131	0.252806
Q641Q2	WASHC2A	NLKPSSETKTQKGLFSDEEDSEDLFSSQSAS	S539	0.253152
Q99590	SCAF11	LLKKKLRSSVAAPEKSSSNDSVDEETAESDT	S400	0.253353
Q8WWI1	LMO7	KREDRVTTEIQLPSQSPVEEQSPASLSSLRS	S867	0.253482
Q6UN15	FIP1L1	RERERDHSPTPSVFNSDEERYRYREYAERGY	S500	0.253821
Q96HH9	GRAMD2B	LKSVCGHLENTSVGNSPNPSSAENSFRADRP	S225	0.254235
O95785	WIZ	PTPKNPEDKSPQLSLSPRPASPKAQWPQSED	S196	0.254634
O00712	NFIB	NMEPSPTGDFYPSPSSPAAGSRTWHERDQDM	S295	0.254655
Q719H9	KCTD1	MSRPLITRSPASPLNNQGIPTPAQ	S9	0.254963
Q719H9	KCTD1	MSRPLITRSPASPLNNQGIPTPAQLTK	S12	0.254963
P08670	VIM	RTYSLGSALRPSTSRSLYASSPGGVYATRSS	S51	0.254995
Q9UPN7	PPP6R1	RGARLGQPPGVRSGGSTDSEDEEEEDEEEEE	S667	0.256084
Q9H6T3	RPAP3	ELDKDDSTHESLSQESESEEDGIHVDSQKAL	S119	0.256544
Q9BVJ6	UTP14A	SQQEELADLPKDYLLSESEDEGDNDGERKHQ	S29	0.257806
Q9BVJ6	UTP14A	QEELADLPKDYLLSESEDEGDNDGERKHQKL	S31	0.257806
P04439	HLA-A	YTQAASSDSAQGSDVSLTACKV	S359	0.257883
Q12802	AKAP13	LRHPFSGEERVDSLVSLSEEDLESDQREHRM	S1645	0.257967
Q96RK0	CIC	TEEEASGPPGEPRLDSETESDHDDAFLSIMS	S142	0.258232
Q9UPP1	PHF8	GACFKDAEYIYPSLESDDDDPALKSRPKKKK	S857	0.258332
Q9UHD8	SEPTIN9	AQLDGIISDFEALKRSFEVEEVETPNSTPPR	S23	0.258379
Q68DQ2	CRYBG3	LSVEAKRYKIYPLALSPIYEDDSSQEDILSS	S2086	0.25841
Q9UFW8	CGGBP1	AYLPDGYENENQLLNSQDC	S164	0.258776
Q7Z406	MYH14	TRTVRQVFRLEEGVASDEEAEEAQPGSGPSP	S1969	0.259135
Q14978	NOLC1	RHEKTKKKRGSYRGGSISVQVNSIKFDSE	S686	0.259144
O60841	EIF5B	SKKIKERSRINSSGESGDESDEFLQSRKGQK	S186	0.259839
Q6P2E9	EDC4	SLELQEVEPLGLPQASPSRTRSPDVISSAST	S723	0.260098
Q9ULL5	PRR12	KRLDEELKRNLETLPSFSSDEEDSVAKNRDL	S1379	0.26036
Q9ULL5	PRR12	LDEELKRNLETLPSFSSDEEDSVAKNRDLQE	S1381	0.26036
Q9ULL5	PRR12	DEELKRNLETLPSFSSDEEDSVAKNRDLQES	S1382	0.26036
Q8WWI1	LMO7	TSGLDLMSESGEGEISPQREVSRSQDQFSDM	S1026	0.260508
Q07866	KLC1	SRESEPKNPGMKRASSLNVLNVGGKAAEDRF	S600	0.260627
Q9NQS7	INCENP	PKKSKARILESITVSSLMATPQDPKGQGVGT	S235	0.260739
P26368	U2AF2	MSDFDEFERQLNENKQE	S2	0.262455
Q9Y6X9	MORC2	KLSPATPSRKRSVAVSDEEEVEEEAERRKER	S743	0.262821
Q12789	GTF3C1	SMVENEVIKSLGKDGSLEDDEDEEDDLDEGV	S1611	0.263031
Q86VR2	RETREG3	APAQRATRGFLRSPSSDLDTDAEGDDFELLD	S436	0.263078
Q86VR2	RETREG3	RATRGFLRSPSSDLDTDAEGDDFELLDQSEL	T440	0.263078
Q9H3S7	PTPN23	PCLRRGAAAADLLSSSPESQHGGTQSPGGGQ	S1123	0.263416
P35251	RFC1	FKQKQPSKKKRIIYDSDSESEETLQVKNAKK	S69	0.263471
Q8TEQ0	SNX29	RGPVPGDLSQTSEDQSLSDFEISNRALINVW	S646	0.263658
Q8IXJ6	SIRT2	LETQAGKVQEAQDSDSDSEGGAAGGEADMDF	S25	0.263674
P11388	TOP2A	EKKNKKKIKNENTEGSPQEDGVELEGLKQRL	S1247	0.265123
Q8NI35	PATJ	TAPPPMKLPPPYKALTDDSDENEEEDAFTDQ	T1209	0.265189
Q9Y520	PRRC2C	QPRAGPIKAQKLPDLSPVENKEHKPGPIGKE	S2105	0.265274
O95155	UBE4B	ASGVAHRSQSSEGVSSLSSSPSNSLETQSQS	S84	0.265713
P17544	ATF7	GPARTDSVIIADQTPTPTRFLKNCEEVGLFN	T53	0.266306
P11717	IGF2R	SSSAQQKTVSSTKLVSFHDDSDEDLLHI	S2479	0.267161
Q8WTW3	COG1	LLVSALQELESSTSNSPSNKHIHFEYNMSLF	S459	0.267334
Q12802	AKAP13	HPFSGEERVDSLVSLSEEDLESDQREHRMFD	S1647	0.267367
Q15021	NCAPD2	NTQQRASKKKPKVVFSSDESSEEDLSAEMTE	S1366	0.26776
Q15021	NCAPD2	TQQRASKKKPKVVFSSDESSEEDLSAEMTED	S1367	0.26776
Q15021	NCAPD2	RASKKKPKVVFSSDESSEEDLSAEMTEDETP	S1370	0.26776
Q15021	NCAPD2	ASKKKPKVVFSSDESSEEDLSAEMTEDETPK	S1371	0.26776
Q13085	ACACA	ISNLVKLDLLEEKEGSLSPASVGSDTLSDLG	S48	0.268167
Q6NZI2	CAVIN1	EGGAERGEAGDLRRGSSPDVHALLEITEESD	S365	0.268459
Q6NZI2	CAVIN1	GGAERGEAGDLRRGSSPDVHALLEITEESDA	S366	0.268459
Q6NZI2	CAVIN1	LLEITEESDAVLVDKSDSD	S387	0.268459
Q6NZI2	CAVIN1	EITEESDAVLVDKSDSD	S389	0.268459
Q969G5	CAVIN3	QSELGPEQLEAEVGESSDEEPVESRAQRLRR	S165	0.269037
Q969G5	CAVIN3	SELGPEQLEAEVGESSDEEPVESRAQRLRRT	S166	0.269037
Q12888	TP53BP1	LSAQELMESGLQIQKSPEPEVLSTQEDLFDQ	S294	0.270011
P51580	TPMT	MDGTRTSLDIEEYSDTEVQKNQVLTLEEW	S14	0.270029
Q9H6T3	RPAP3	ILDELDKDDSTHESLSQESESEEDGIHVDSQ	S116	0.270764
Q9ULW0	TPX2	SRKTPAQPQRRSLRLSAQKDLEQKEKHHVKM	S125	0.270851
Q8IXJ6	SIRT2	TQAGKVQEAQDSDSDSEGGAAGGEADMDFLR	S27	0.271332
O15014	ZNF609	VVTQNGAEASSVKTNSPAYSDISDAGEDGEG	S842	0.271837
Q15834	CCDC85B	STGSVGSPDQLPLACSPDD	S199	0.271889
P04439	HLA-A	GGSYTQAASSDSAQGSDVSLTACKV	S356	0.271908
Q9UDY2	TJP2	DYLSCDSRLISDFEDTDGEGGAYTDNELDEP	T902	0.272065
O00567	NOP56	KPKKKKSFSKEELMSSDLEETAGSTSIPKRK	S520	0.272292
Q5JSZ5	PRRC2B	EGGGRHIISATSLSTSPTELGSRNSSTGDGA	S226	0.272436
Q9ULW0	TPX2	EAAISRKTPAQPQRRSLRLSAQKDLEQKEKH	S121	0.272446
Q6ZNB6	NFXL1	ANQAAARKLVEEQFSSSSEEGDEDFEGKQGK	S107	0.273322
Q15022	SUZ12	CRPKRTKASMSEFLESEDGEVEQQRTYSSGH	S546	0.273425
Q9NQZ2	UTP3	KTSAAACAVTDLSDDSDFDEKAKLKYYKEIE	S368	0.273915
O94885	SASH1	EMKKGLGSLSHGRTCSFGGFDLTNRSLHVGS	S407	0.274799
Q9UQ35	SRRM2	EDKDKDKKEKSATRPSPSPERSSTGPEPPAP	S351	0.275228
Q9UQ35	SRRM2	KDKDKKEKSATRPSPSPERSSTGPEPPAPTP	S353	0.275228
Q86XP1	DGKH	TSAAASAGPGEDSSDSEAEQEGPQKLIRKVS	S41	0.275718
Q15233	NONO	FGQAATMEGIGAIGGTPPAFNRAAPGAEFAP	T450	0.275841
Q92615	LARP4B	PSVPASCAVSATYERSPSPAHLPDDPKVAEK	S599	0.275952
O95394	PGM3	RSKQTKSTIGVMVTASHNPEEDNGVKLVDPL	S64	0.276194
Q9P0P8	MTRES1	TKSTKKSLQKVDEEDSDEESHHDEMSEQEEE	S106	0.276718
Q13813	SPTAN1	VATFNSIKELNERWRSLQQLAEERSQLLGSA	S1217	0.276869
P08670	VIM	GSALRPSTSRSLYASSPGGVYATRSSAVRLR	S56	0.276915
Q9GZP8	IMUP	QKPGVGAGHGGDPKLSPHKVQGRSEAGAGPG	S29	0.27697
Q9H7N4	SCAF1	SPAPASSPKREVLYDSEGLSGEERGGKSSQK	S734	0.276988
P31323	PRKAR2B	GTPSKGVNFAEEPMQSDSEDGEEEEAAPADA	S83	0.27703
P31323	PRKAR2B	PSKGVNFAEEPMQSDSEDGEEEEAAPADAGA	S85	0.27703
O95785	WIZ	PEDKSPQLSLSPRPASPKAQWPQSEDEGPLN	S201	0.277132
Q02880	TOP2B	KKVKKRNPWSDDESKSESDLEETEPVVIPRD	S1342	0.277186
Q9H6F5	CCDC86	AGLESPQGQPEPGAASPQRQQDLHLESPQRQ	S91	0.277409
Q15025	TNIP1	NKALEEALSIQTPPSSPPTAFGSPEGAGALL	S435	0.277762
Q15025	TNIP1	LSIQTPPSSPPTAFGSPEGAGALLRKQELVT	S442	0.277762
Q15025	TNIP1	IQRLNKALEEALSIQTPPSSPPTAFGSPEGA	T431	0.277762
Q13017	ARHGAP5	PVETWKGGIDNPAITSDQELDDKKMKKKTHK	S1218	0.277978
Q9NYV6	RRN3	FVPPRVIIKEGDVDVSDSDDEDDNLPANFDT	S170	0.278364
Q9NYV6	RRN3	PPRVIIKEGDVDVSDSDDEDDNLPANFDTCH	S172	0.278364
Q8TBF4	ZCRB1	SDDSRRPRIKKSTYFSDEEELSD	S210	0.278843
Q8TBF4	ZCRB1	PRIKKSTYFSDEEELSD	S216	0.278843
Q05655	PRKCD	KNLIDSMDQSAFAGFSFVNPKFEHLLED	S664	0.278935
P78344	EIF4G2	VNQWLTWLETAEEEESEEEAD	S902	0.278942
Q9P1Y5	CAMSAP3	ARGLLGSRLSKIYSQSTLSLSTVANEAHNNL	S1048	0.279633
Q9Y2U5	MAP3K2	LDGESYPKSRMPRAQSYPDNHQEFSDYDNPI	S239	0.279658
P02545	LMNA	TVTRSYRSVGGSGGGSFGDNLVTRSYLLGNS	S537	0.279834
O60271	SPAG9	DVAGLDTEGSKQRSASQSSLDKLDQELKEQQ	S716	0.27992
Q8N9T8	KRI1	QRQLPALDGSLMGPESPPAQEEEAPVSPHKK	S628	0.279942
O15085	ARHGEF11	NRNSVLSDPGLDSPRTSPVIMARVAQHHRRQ	T254	0.280008
P21333	FLNA	KIPEISIQDMTAQVTSPSGKTHEAEIVEGEN	S2180	0.280311
Q9NTJ3	SMC4	ASSDAEPEPPSGRTESPATAAETASEELDNR	S41	0.280597
Q96NE9	FRMD6	PQTICRKPKTSTDRHSLSLDDIRLYQKDFLR	S542	0.280701
Q05397	PTK2	SETDDYAEIIDEEDTYTMPSTRDYEIQRERI	Y407	0.280708
Q7Z406	MYH14	EEAQPGSGPSPEPEGSPPAHPQ	S1989	0.280992
P30622	CLIP1	TKTASESISNLSEAGSIKKGERELKIGDRVL	S204	0.281198
Q9Y4F5	CEP170B	PTTPQPLRAQKEMSPSPPAAQDPGGTALVSA	S988	0.281362
P49454	CENPF	EVARLQLQGLDLSSRSLLGIDTEDAIQGRNE	S1654	0.281366
Q9P0P8	MTRES1	VDEEDSDEESHHDEMSEQEEELEDDPTVVKN	S116	0.281854
P23497	SP100	RESFKKRVIGQDHDFSESSEEEAPAEASSGA	S407	0.281921
P23497	SP100	SFKKRVIGQDHDFSESSEEEAPAEASSGALR	S409	0.281921
P23497	SP100	FKKRVIGQDHDFSESSEEEAPAEASSGALRS	S410	0.281921
A3KN83	SBNO1	RKKLYSLLGIDLTAPSNNSSPRDSPCKENKI	S689	0.282035
P51636	CAV2	ADVQLFMDDDSYSHHSGLEYADPEKFADSDQ	S23	0.282431
Q9NUN5	LMBRD1	CCKGKKSVIEGVDEDSDISDDEPSVYSA	S528	0.2827
Q9NUN5	LMBRD1	GKKSVIEGVDEDSDISDDEPSVYSA	S531	0.2827
Q8N9T8	KRI1	MGPESPPAQEEEAPVSPHKKPAPQKRRRAKK	S639	0.28325
Q9UKK3	PARP4	RTTPVDLCLLEESVGSLEGSRCPVFAFQSSD	S1507	0.283396
Q86YP4	GATAD2A	PSPDVIVLSDNEQPSSPRVNGLTTVALKETS	S114	0.283625
Q9NQW6	ANLN	PKPGKFQRTRVPRAESGDSLGSEDRDLLYSI	S658	0.283759
Q9P2D0	IBTK	SEGSYAGVGSPRDLQSPDFTTGFHSDKIEAK	S1045	0.283807
Q8IX90	SKA3	PRVKKNSVHEQEAINSDPELSNCENFQKTDV	S119	0.283915
Q9BW71	HIRIP3	PTPCSDPERKRFRFNSESESGSEASSPDYFG	S98	0.284582
Q99590	SCAF11	KKKLRSSVAAPEKSSSNDSVDEETAESDTSP	S402	0.285122
O43741	PRKAB2	DSMESSETSCRDLSSSPPGPYGQEMYAFRSE	S184	0.285274
Q96HH9	GRAMD2B	TYKLLKSVCGHLENTSVGNSPNPSSAENSFR	S221	0.285488
P51116	FXR2	NRSRRRRNRGNRTDGSISGDRQPVTVADYIS	S601	0.285738
P51116	FXR2	SRRRRNRGNRTDGSISGDRQPVTVADYISRA	S603	0.285738
Q9P0K7	RAI14	PPISPTQLSDVSSPRSITSTPLSGKESVFFA	S293	0.285762
Q9NP61	ARFGAP3	ISHSVTSDMQTIEQESPIMAKPRKKYNDDSD	S331	0.285808
Q96AT1	KIAA1143	TKRIQPQPPDEDGDHSDKEDEQPQVVVLKKG	S50	0.285893
Q2M3G4	SHROOM1	LAAEAEAAAQAAEPPSPPASRAAYRQRLQGA	S133	0.286093
Q6PKG0	LARP1	ANKLFGAPEPSTIARSLPTTVPESPNYRNTR	S766	0.286172
Q6PKG0	LARP1	EPSTIARSLPTTVPESPNYRNTRTPRTPRTP	S774	0.286172
Q12888	TP53BP1	PSPDAFRSTPFIVPSSPTEQEGRQDKPMDTS	S380	0.286869
P85037	FOXK1	HIPEPDLRSMVSPVPSPTGTISVPNSCPASP	S243	0.287195
Q9UPP1	PHF8	DSLGACFKDAEYIYPSLESDDDDPALKSRPK	S854	0.288175
Q9P0P8	MTRES1	KKSLQKVDEEDSDEESHHDEMSEQEEELEDD	S110	0.28819
Q8IW35	CEP97	HGEWNKESSNNEQDNSLLEQYLTSVQQLEDA	S770	0.288258
Q9BXB4	OSBPL11	GKNNPPLKSRSFSLASSSNSPISQRRPSQNA	S177	0.28869
Q96S82	UBL7	SSYRDMPGGFLFEGLSDDEDDFHPNTRSTPS	S230	0.288738
P18858	LIG1	SPVKRPGRKAARVLGSEGEEEDEALSPAKGQ	S66	0.288751
Q8TEQ0	SNX29	LIDLRGPVPGDLSQTSEDQSLSDFEISNRAL	S642	0.289832
Q9Y3E1	HDGFL3	SSSETEGEGGNTADASSEEEGDRVEEDGKGK	S121	0.289884
Q8IW50	FAM219A	DQSPDEKPLVALDTDSDDDFDMSRYSSSGYS	S115	0.290005
Q8IW50	FAM219A	SLDQSPDEKPLVALDTDSDDDFDMSRYSSSG	T113	0.290005
Q9NQS7	INCENP	AAAAAAATMALAAPSSPTPESPTMLTKKPED	S143	0.290946
Q7Z406	MYH14	ASDEEAEEAQPGSGPSPEPEGSPPAHPQ	S1983	0.291024
Q7Z4S6	KIF21A	TVRIWKARNLQDGQISDTGDLGEDIASN	S1662	0.291532
Q03468	ERCC6	KKVPVQEIDDDFFPSSGEEAEAASVGEGGGG	S430	0.291633
Q02880	TOP2B	SAKKVKKRNPWSDDESKSESDLEETEPVVIP	S1340	0.291702
Q92769	HDAC2	RASDKRIACDEEFSDSEDEGEGGRRNVADHK	S424	0.292231
Q92614	MYO18A	RGSVILDSGHLSTASSSDDLKGEEGSFRGSV	S102	0.292334
Q9Y4F5	CEP170B	PSPTTPQPLRAQKEMSPSPPAAQDPGGTALV	S986	0.292547
Q02880	TOP2B	SGKPSAKKVKKRNPWSDDESKSESDLEETEP	S1336	0.292786
O75446	SAP30	RNRRKRKGSDDDGGDSPVQDIDTPEVDLYQL	S138	0.292833
Q9UKN8	GTF3C4	LWKPTHEDSKILLVDSPGMGNADDEQQEEGT	S611	0.292964
O14974	PPP1R12A	DESPATWRLGLRKTGSYGALAEITASKEGQK	S445	0.292966
Q8WXI9	GATAD2B	MSARRSEPERGRLTPSPDIIVLSDNEASSPR	S122	0.293188
Q8WXI9	GATAD2B	VDMSARRSEPERGRLTPSPDIIVLSDNEASS	T120	0.293188
Q9Y3E1	HDGFL3	SSETEGEGGNTADASSEEEGDRVEEDGKGKR	S122	0.293282
Q6WCQ1	MPRIP	KQDLKAEEQQLPPPLSPPSPSTPNHRRSQVI	S289	0.293676
Q6WCQ1	MPRIP	LKAEEQQLPPPLSPPSPSTPNHRRSQVIEKF	S292	0.293676
Q05655	PRKCD	RLSYSDKNLIDSMDQSAFAGFSFVNPKFEHL	S658	0.293687
P20700	LMNB1	AYRKLLEGEEERLKLSPSPSSRVTVSRASSS	S391	0.293937
P28715	ERCC5	MQAALLGSSSEEELESENRRQARGRNAPAAV	S363	0.294099
Q96RL1	UIMC1	KRKRRLEDAFIVISDSDGEEPKEENGLQKTK	S46	0.294582
O95490	ADGRL2	AGHQLQMCYQISRGNSDGYIIPINKEGCIPE	S1374	0.295175
Q13085	ACACA	KLDLLEEKEGSLSPASVGSDTLSDLGISSLQ	S53	0.295366
P18858	LIG1	ARVLGSEGEEEDEALSPAKGQKPALDCSQVS	S76	0.295577
P51003	PAPOLA	KLTALNDSSLDLSMDSDNSMSVPSPTSATKT	S529	0.295581
Q08J23	NSUN2	QRAGEPNSPDAEEANSPDVTAGCDPAGVHPP	S751	0.295925
Q96ST2	IWS1	SENDEPLNLNASDSESEELHRQKDSDSESEE	S84	0.297095
Q96NE9	FRMD6	TICRKPKTSTDRHSLSLDDIRLYQKDFLRIA	S544	0.297111
O94885	SASH1	TAVELLQEYDSNSDQSGSQEKLLVDSQGLSG	S704	0.297236
Q96RK0	CIC	RFAELPEFRPEEVLPSPTLQSLATSPRAILG	S1373	0.297269
Q7L8J4	SH3BP5L	KCDSVEHLRGLSDHVSLDGQELGTRSGGRRG	S362	0.298086
Q15154	PCM1	RETHKISEQNDADNASVLSVSSNFEPFATDD	S1494	0.298126
Q15154	PCM1	HKISEQNDADNASVLSVSSNFEPFATDDLGN	S1497	0.298126
P49792	RANBP2	ADTLKLPPTFFCGVCSDTDEDNGNGEDFQSE	S2741	0.298339
Q8NCF5	NFATC2IP	KTEFLDLDNSPLSPPSPRTKSRTHTRALKKL	S204	0.298455
O00193	SMAP	MSAARESHPHGVKRSASPDDDLGSSNWEAA	S15	0.298861
Q3KQU3	MAP7D1	MKNATSSKQLPLEPESPSGQVGPRPAPPQEE	S70	0.299329
O95218	ZRANB2	GFNERENVEYIEREESDGEYDEFGRKKKKYR	S120	0.299753
Q9BW04	SARG	SGVGLSSYLSTEKDASPKTSTSLGKGSFLDK	S502	0.300457
P46821	MAP1B	PNEIKVSAEAEVAPVSPEVTQEVVEEHCASP	S1298	0.301235
P46821	MAP1B	VSPEVTQEVVEEHCASPEDKTLEVVSPSQSV	S1312	0.301235
Q9P2I0	CPSF2	EAAKKLEQSKEADIDSSDESDIEEDIDQPSA	S419	0.301387
Q9P2I0	CPSF2	AAKKLEQSKEADIDSSDESDIEEDIDQPSAH	S420	0.301387
Q9P2I0	CPSF2	KLEQSKEADIDSSDESDIEEDIDQPSAHKTK	S423	0.301387
Q08J23	NSUN2	PDNDVTEGQRAGEPNSPDAEEANSPDVTAGC	S743	0.301508
Q02880	TOP2B	VKKRNPWSDDESKSESDLEETEPVVIPRDSL	S1344	0.301624
Q9H0B6	KLC2	GTPQEPPNPRMKRASSLNFLNKSVEEPTQPG	S582	0.302154
Q9H6Z4	RANBP3	SNKFVFGQNMSERVLSPPKLNEVSSDANREN	S333	0.302704
Q99590	SCAF11	LKKKLRSSVAAPEKSSSNDSVDEETAESDTS	S401	0.302821
Q6R327	RICTOR	SRLTPSRFMKALSYASLDKEDLLSPINQNTL	S1388	0.303096
Q8WYP5	AHCTF1	EKLEAQDSGEEARNLSFNELYPSGTLKLQYN	S1541	0.303636
Q8N3F8	MICALL1	TPKSLHPWYGITPTSSPKTKKRPAPRAPSAS	S471	0.303813
Q2KHR3	QSER1	DTVAIEGFTDEEDTESGGEGQYRERDEFVVK	S1348	0.303909
Q2KHR3	QSER1	DQFAKGQDTVAIEGFTDEEDTESGGEGQYRE	T1341	0.303909
Q14694	USP10	SPQNSTDSVSDIVPDSPFPGALGSDTRTAGQ	S226	0.303967
Q86W92	PPFIBP1	PKDSQRNSPFQIPPPSPDSKKKSRGIMKLFG	S579	0.304126
O60341	KDM1A	EMDESLANLSEDEYYSEEERNAKAEKEKKLP	S137	0.304275
Q66K14	TBC1D9B	SPAPQEGSEQPASPASPLSSRQSFCAQEAPT	S435	0.304349
Q2YD98	UVSSA	AGGGAQPSQTATGDPSDEDEDSDLEEFVRSH	S281	0.304533
Q2YD98	UVSSA	PSQTATGDPSDEDEDSDLEEFVRSHGLGSHK	S287	0.304533
P55884	EIF3B	TEPAAEAEAASGPSESPSPPAAEELPGSHAE	S83	0.304694
P17544	ATF7	KFGPARTDSVIIADQTPTPTRFLKNCEEVGL	T51	0.304748
Q15942	ZYX	PRGPPASSPAPAPKFSPVTPKFTPVASKFSP	S267	0.304826
P51003	PAPOLA	ALNDSSLDLSMDSDNSMSVPSPTSATKTSPL	S532	0.304914
P41162	ETV3	MLPLFARPGMYPDPHSPFAVSPIPGRGGVLN	S245	0.305033
Q9NQS7	INCENP	TPASATAPTSQGIPTSDEESTPKKSKARILE	S214	0.305179
P13051	UNG	YSFFSPSPARKRHAPSPEPAVQGTGVAGVPE	S23	0.305313
Q93008	USP9X	ILAIEGTGSDVDDDMSGDEKQDNESNVDPRD	S1600	0.305363
Q96K76	USP47	DSSKSTETSDFENIESPLNERDSSASVDNRE	S910	0.305549
Q9NQW6	ANLN	GKFQRTRVPRAESGDSLGSEDRDLLYSIDAY	S661	0.306289
Q9Y6M7	SLC4A7	DPHLLERNGILASPQSAPGNLDNSKSGEIKG	S263	0.306369
Q5QJE6	DNTTIP2	KSLTDPSQESHTEAISDAETSSSDISFSGIA	S184	0.30658
P25205	MCM3	DAKDGDSYDPYDFSDTEEEMPQVHTPKTADS	T713	0.306989
P50402	EMD	DADAFHHQVHDDDLLSSSEEECKDRERPMYG	S141	0.307137
P16383	GCFC2	QARVLSGNCNHQEGTSSDDELPSAEMIDFQK	S429	0.307571
Q15633	TARBP2	VVLTRSPPMELQPPVSPQQSECNPVGALQEL	S152	0.307753
Q9ULU4	ZMYND8	SPASTKTGQAGSLSGSPKPFSPQLSAPITTK	S490	0.308416
Q9Y5T5	USP16	MKNINMDNDLEVLTSSPTRNLNGAYLTEGSN	S552	0.308836
P50402	EMD	ADAFHHQVHDDDLLSSSEEECKDRERPMYGR	S142	0.309406
Q9HB90	RRAGC	MSLQYGAEETPLAGSYGAADSFPKDFGYGV	S15	0.309492
Q14C86	GAPVD1	TSDDTDVREVSSRPSTPGLSVVSGISATSED	T762	0.30968
Q03468	ERCC6	QKKVPVQEIDDDFFPSSGEEAEAASVGEGGG	S429	0.309767
Q9ULU4	ZMYND8	KSTASPASTKTGQAGSLSGSPKPFSPQLSAP	S486	0.309939
O43598	DNPH1	LDRYFEADPPGQVAASPDPTT	S169	0.310867
Q15262	PTPRK	DVPRYLCEGTESPYQTGQLHPAIRVADLLQH	T860	0.311076
Q8N1G4	LRRC47	MAEMKKYTLENKEEGSLSDTEADAVSGQLPD	S518	0.311263
Q14676	MDC1	PGAPGLAHLQESQAGSDTDVEEGKAPQAVPL	S376	0.311597
Q9UPS8	ANKRD26	GTVRTGNRTLFEDRDSDSQDEVVVESLPTTS	S312	0.311681
Q9UPS8	ANKRD26	VRTGNRTLFEDRDSDSQDEVVVESLPTTSIK	S314	0.311681
Q99700	ATXN2	SNCTSGSSKPNSPSISPSILSNTEHKRGPEV	S865	0.312303
Q12774	ARHGEF5	TQIPGTQTESRAEELSPAALSPSLEPIRCSH	S445	0.312589
O94880	PHF14	KSKVLSRNSADDEELTNDSLTLSQSKSNEDS	T287	0.3126
Q04721	NOTCH2	NVTPSPPGTVLTSALSPVICGPNRSFLSLKH	S2081	0.31271
Q6KC79	NIPBL	TNARNKAITSLLGGGSPKNNTAAETEDDESD	S2658	0.312975
P51858	HDGF	EAAEGDGDKKGNAEGSSDEEGKLVIDEPAKE	S132	0.313301
P51858	HDGF	AAEGDGDKKGNAEGSSDEEGKLVIDEPAKEK	S133	0.313301
Q5JTV8	TOR1AIP1	PSPVMTRRGLRDSHSSEEDEASSQTDLSQTI	S157	0.313383
Q9NQS7	INCENP	HVTQLMSTEPLPRTLSPTPASATAPTSQGIP	S197	0.314381
Q9UJX2	CDC23	LPASLSANNTPTRRVSPLNLSSVTP	S588	0.314639
Q9UJX2	CDC23	NTPTRRVSPLNLSSVTP	T596	0.314639
Q15019	SEPTIN2	IEEHNIKIYHLPDAESDEDEDFKEQTRLLKA	S218	0.315604
Q8NDI1	EHBP1	AGKDLSTSPKPSPIPSPVLGRKPNASQSLLV	S436	0.315663
O00418	EEF2K	DEDLIFRLEGVDGGQSPRAGHDGDSDGDSDD	S18	0.315712
Q9BWU0	SLC4A1AP	RKRKAKNWEDEDFYDSDDDTFLDRTGLIEKK	S466	0.315791
Q13085	ACACA	LLEEKEGSLSPASVGSDTLSDLGISSLQDGL	S56	0.316379
Q5JTV8	TOR1AIP1	PLQPSPVMTRRGLRDSHSSEEDEASSQTDLS	S154	0.316832
Q9NQS7	INCENP	PTPASATAPTSQGIPTSDEESTPKKSKARIL	T213	0.317068
P46821	MAP1B	SQPALALDERKLGDVSPTQIDVSQFGSFKED	S1501	0.31717
O43491	EPB41L2	EKRRITPLSLQTQGSSHETLNIVEEKKRAEV	S683	0.317468
Q9BRR8	GPATCH1	MAARDSDSEEDLVSYGTGLEP	S6	0.317753
Q9BRR8	GPATCH1	MAARDSDSEEDLVSYGTGLEPLE	S8	0.317753
Q08357	SLC20A2	KITGKLQKEGALSRVSDESLSKVQEAESPVF	S256	0.318169
Q86WB0	ZC3HC1	SQDATFSPGSEQAEKSPGPIVSRTRSWDSSS	S344	0.318573
Q9BPX7	C7orf25	VNALLDHPEELQPSESESDDEGPELLQVTRV	S210	0.319206
Q15942	ZYX	PPASSPAPAPKFSPVTPKFTPVASKFSPGAP	T270	0.319705
O15085	ARHGEF11	FPSLSESLMNRNSVLSDPGLDSPRTSPVIMA	S245	0.319733
Q8WXE0	CASKIN2	GGGPEPLPLPPARSPSQESIGARSRGSGHSQ	S697	0.320034
Q6ZRP7	QSOX2	GRDNLLDTYSADQGDSSEGGTLARGEEEEKR	S578	0.320492
P41162	ETV3	ARPGMYPDPHSPFAVSPIPGRGGVLNVPISP	S250	0.320497
O94880	PHF14	VLSRNSADDEELTNDSLTLSQSKSNEDSLIL	S290	0.320986
Q5VSL9	STRIP1	LPEDSIKVIRNMRAASPPASASDLIEQQQKR	S335	0.321236
Q96QR8	PURB	SLGDFIEHYAQLGPSSPEQLAAGAEEGGGPR	S101	0.321683
Q9P260	RELCH	TASGGGQLNRAGSISTLDSLDFARYSDDGNR	T183	0.321969
Q6WKZ4	RAB11FIP1	DTASAIIPSTTPSVDSDDESVVKDKKKKSKI	S202	0.322081
P20700	LMNB1	RKLLEGEEERLKLSPSPSSRVTVSRASSSRS	S393	0.322082
Q9HBD1	RC3H2	QKAPLVSSTLPVATQSPTPPSPLFSVDFRAD	S803	0.322225
Q9HBD1	RC3H2	VSSTLPVATQSPTPPSPLFSVDFRADFSESV	S808	0.322225
Q9HBD1	RC3H2	APLVSSTLPVATQSPTPPSPLFSVDFRADFS	T805	0.322225
Q5JTV8	TOR1AIP1	QPSPVMTRRGLRDSHSSEEDEASSQTDLSQT	S156	0.322387
P49790	NUP153	SSPLADAKRIPSIVSSPLNSPLDRSGIDITD	S334	0.322581
Q9BW71	HIRIP3	AKKVEGNKGTKSLKESEQESEEEILAQKKEQ	S223	0.322678
Q6IQ49	SDE2	PSGSQRARVVNTDHGSPEQLQIPVTDSGRHI	S278	0.322722
Q13177	PAK2	QKYLSFTPPEKDGFPSGTPALNAKGTEAPAV	S152	0.322756
Q8NCD3	HJURP	LPDSWAMNMYRGGPASPGGLQGLETRRLSLP	S473	0.323094
O94854	KIAA0754	ERIEASLSEVSEAGASNPSLQEKKESSSALT	S25	0.323338
Q9Y5J1	UTP18	AWAETTKRKTSSDDESEEDEDDLLQRTGNFI	S210	0.323382
P21333	FLNA	EGRVKESITRRRRAPSVANVGSHCDLSLKIP	S2152	0.323486
Q8NE71	ABCF1	EKELMERLKKLSVPTSDEEDEVPAPKPRGGK	S109	0.323729
Q8NE71	ABCF1	EEKELMERLKKLSVPTSDEEDEVPAPKPRGG	T108	0.323729
P21291	CSRP1	PKGFGFGQGAGALVHSE	S192	0.323872
P13861	PRKAR2A	PPEPGPDRVADAKGDSESEEDEDLEVPVPSR	S78	0.324414
P13861	PRKAR2A	EPGPDRVADAKGDSESEEDEDLEVPVPSRFN	S80	0.324414
O14640	DVL1	PPVRELAAVPPELTGSRQSFQKAMGNPCEFF	S676	0.32458
Q9BW71	HIRIP3	GEPTAKGSRKMARLGSTSGEESDLEREVSDS	S357	0.325021
Q9BW71	HIRIP3	PTAKGSRKMARLGSTSGEESDLEREVSDSEA	S359	0.325021
Q9BW71	HIRIP3	GSRKMARLGSTSGEESDLEREVSDSEAGGGP	S363	0.325021
Q9BW71	HIRIP3	LGSTSGEESDLEREVSDSEAGGGPQGERKNR	S370	0.325021
Q9BW71	HIRIP3	EPTAKGSRKMARLGSTSGEESDLEREVSDSE	T358	0.325021
Q8NAV1	PRPF38A	EPRVSALEEDMDDVESSEEEEEEDEKLERVP	S193	0.325192
Q8NAV1	PRPF38A	PRVSALEEDMDDVESSEEEEEEDEKLERVPS	S194	0.325192
Q6P0N0	MIS18BP1	NTSNIPVILEPETEESENEFYIKQKKARPSV	S824	0.32576
P06400	RB1	FPSSPLRIPGGNIYISPLKSPYKISEGLPTP	S807	0.325799
P06400	RB1	PLRIPGGNIYISPLKSPYKISEGLPTPTKMT	S811	0.325799
P18887	XRCC1	YAAATLQASSAASSASPVSRAIGSTSKPQES	S226	0.326516
Q9NPI6	DCP1A	TQSNEKHAPTYTIPLSPVLSPTLPAEAPTAQ	S315	0.326572
Q9NPI6	DCP1A	EKHAPTYTIPLSPVLSPTLPAEAPTAQVPPS	S319	0.326572
P55196	AFDN	CRDAKEKRSKSQDADSPGSSGAPENLTFKER	S1779	0.32691
P18583	SON	GPLLASDVGRDRSAASPVVSSMPERASESSS	S1769	0.327023
Q9Y5S2	CDC42BPB	KHSTPSNSSNPSGPPSPNSPHRSQLPLEGLE	S1690	0.327141
Q9Y3T9	NOC2L	KDEDRKQFKDLFDLNSSEEDDTEGFSERGIL	S672	0.327807
Q96Q42	ALS2	GGSRRLSLPGLLSQVSPRLLRKAARVKTRTV	S492	0.328456
Q86WB0	ZC3HC1	ESPRRMMTRSQDATFSPGSEQAEKSPGPIVS	S335	0.328545
Q66K74	MAP1S	ELPLAASSIPRPRTPSPESHRSPAEGSERLS	S640	0.32873
Q9UHB6	LIMA1	SLEMENENLVENGADSDEDDNSFLKQQSPQE	S686	0.328797
Q5SW79	CEP170	DEGPDTPSYNRDNSISPESDVDTASTISLVT	S930	0.328806
Q9H2P0	ADNP	TIHLTEEPTKLMHNASDSEVDQDDVVEWKDG	S953	0.329015
Q12802	AKAP13	SHSTDSLNKISKVNESTESLTDEGTDMNEGQ	S1924	0.32913
Q13085	ACACA	NLVKLDLLEEKEGSLSPASVGSDTLSDLGIS	S50	0.330197
Q8TEW8	PARD3B	PSKDFGPTLGLKKSSSLESLQTAVAEVRKND	S746	0.330229
Q08357	SLC20A2	GKLQKEGALSRVSDESLSKVQEAESPVFKEL	S259	0.330361
Q96N67	DOCK7	RPASLNLNRSRSLSNSNPDISGTPTSPDDEV	S900	0.330429
Q8NFH5	NUP35	VRSIYDDISSPGLGSTPLTSRRQPNISVMQS	T106	0.330936
Q9UQ35	SRRM2	DAVEKAGMSSNQSISSPVLDAVPRTPSRERS	S1404	0.330946
A1L390	PLEKHG3	GFGSPRLVSRSSSVLSLEGSEKGLARHGSAT	S643	0.331159
Q96L91	EP400	ESSLDSGMSGRKRKASISLTDDEVDDEEETI	S941	0.331192
Q96L91	EP400	DSGMSGRKRKASISLTDDEVDDEEETIEEEE	T945	0.331192
Q9NQS7	INCENP	TAPTSQGIPTSDEESTPKKSKARILESITVS	T219	0.331204
Q9BW71	HIRIP3	EGNKGTKSLKESEQESEEEILAQKKEQREEE	S227	0.331314
Q13033	STRN3	SVETKNLEQILNGGESPKQKGQEIKRSSGDV	S229	0.332097
P25440	BRD2	ADTTTPTPTAILAPGSPASPPGSLEPKAARL	S298	0.33272
Q8N3U4	STAG2	LAGGDDDTMSVISGISSRGSTVRSKKSKPST	S1064	0.33295
O14640	DVL1	RELAAVPPELTGSRQSFQKAMGNPCEFFVDI	S679	0.333095
P17706	PTPN2	WKELSKEDLSPAFDHSPNKIMTEKYNGNRIG	S304	0.333302
Q8IWZ3	ANKHD1	GGASGSDEDEVSEVESFILDQEDLDNPVLKT	S105	0.333527
O60841	EIF5B	GQKKNQKNKPGPNIESGNEDDDASFKIKTVA	S214	0.333688
Q14839	CHD4	KRKRSSSEDDDLDVESDFDDASINSYSVSDG	S319	0.334325
Q5T1M5	FKBP15	GSDGHSVSSRDSAAPSPIPGADNLSADPVVS	S311	0.334769
Q14839	CHD4	KIKLGGFGSKRKRSSSEDDDLDVESDFDDAS	S310	0.33502
Q92804	TAF15	NFGGHRDYGPRTDADSESDNSDNNTIFVQGL	S226	0.335036
Q5T4S7	UBR4	VDSDWVEELAVEEEDSQAEDSDEDSLCNKLC	S1647	0.335562
Q96CW6	SLC7A6OS	DVQKEFGYDSPHDLDSD	S308	0.335759
P17812	CTPS1	GCRLSPRDTYSDRSGSSSPDSEITELKFPSI	S573	0.335991
Q12874	SF3A3	ARTGEEREEEEEEQISESESEDEENEIIYNP	S365	0.33633
Q12874	SF3A3	TGEEREEEEEEQISESESEDEENEIIYNPKN	S367	0.33633
Q12874	SF3A3	EEREEEEEEQISESESEDEENEIIYNPKNLP	S369	0.33633
P16949	STMN1	SEAPRTLASPKKKDLSLEEIQKKLEAAEERR	S46	0.336571
Q9UQ35	SRRM2	LSPDAVEKAGMSSNQSISSPVLDAVPRTPSR	S1401	0.336811
Q7Z2W4	ZC3HAV1	SPTLPAARSSLGSLQTPEAVTTRKGTGLLSS	T393	0.337419
Q15149	PLEC	HQLRVPQPEGLGRKRTSSEDNLYLAVLRASE	T19	0.337783
P02545	LMNA	RKLLEGEEERLRLSPSPTSQRSRGRASSHSS	S392	0.338377
Q2PPJ7	RALGAPA2	VKREHEGITILVRRSSSPAELDLKDDLQQTQ	S820	0.33841
Q96CW6	SLC7A6OS	WSKYPLDVQKEFGYDSPHDLDSD	S302	0.338481
O75717	WDHD1	RVEKDYNDLFDGDDMSNAGDFLNDNAVEIPS	S333	0.338698
P49662	CASP4	AGQMLLQTFFNIDQISPNKKAHPNMEAGPPE	S83	0.338851
Q66GS9	CEP135	ERERAIQEMRRHGLATPPLSSTLRSPSHSPE	T1121	0.339057
Q6P0N0	MIS18BP1	STRNTSNIPVILEPETEESENEFYIKQKKAR	T821	0.339156
Q02880	TOP2B	PKRAPKQKKVVEAVNSDSDSEFGIPKKTTTP	S1522	0.339575
Q02880	TOP2B	RAPKQKKVVEAVNSDSDSEFGIPKKTTTPKG	S1524	0.339575
Q02880	TOP2B	PKQKKVVEAVNSDSDSEFGIPKKTTTPKGKG	S1526	0.339575
Q9HAJ7	SAP30L	VRNKRKRKTSDDGGDSPEHDTDIPEVDLFQL	S99	0.339587
Q9Y5J1	UTP18	GGVPAWAETTKRKTSSDDESEEDEDDLLQRT	S206	0.339647
Q15678	PTPN14	HHKKTFSDATMLIHSSESEEEEEEAPESVPQ	S708	0.339763
Q15678	PTPN14	KKTFSDATMLIHSSESEEEEEEAPESVPQIP	S710	0.339763
P17535	JUND	KDEPQTVPDVPSFGESPPLSPIDMDTQERIK	S255	0.340009
P17535	JUND	QTVPDVPSFGESPPLSPIDMDTQERIKAERK	S259	0.340009
O43294	TGFB1I1	PTQPPVVSSTNEGSPSPPEPTGKGSLDTMLG	S194	0.340062
Q9UQ35	SRRM2	SNQSISSPVLDAVPRTPSRERSSSASSPEMK	T1413	0.340063
Q9BPX7	C7orf25	ALLDHPEELQPSESESDDEGPELLQVTRVDR	S212	0.340163
Q14839	CHD4	PLKIKLGGFGSKRKRSSSEDDDLDVESDFDD	S308	0.340956
Q9Y2H5	PLEKHA6	GRMLSVQCATPSPPTSPASPAPPANPLSSES	S1021	0.341221
Q15149	PLEC	SGNAGGFRSRSSSVGSSSSYPISPAVSRTQL	S4252	0.341265
Q6ZNB6	NFXL1	KANQAAARKLVEEQFSSSSEEGDEDFEGKQG	S106	0.341338
Q8WVM7	STAG1	ELPVLQDSTNETTAHSDAGSELEETEVKGKR	S20	0.34264
Q7L014	DDX46	KKGELMENDQDAMEYSSEEEEVDLQTALTGY	S295	0.342893
Q7L014	DDX46	KGELMENDQDAMEYSSEEEEVDLQTALTGYQ	S296	0.342893
Q8NDX5	PHC3	CVQPELQNNTKHADNSSDTEMEDMIAEETLE	S761	0.342904
P25440	BRD2	TTPTPTAILAPGSPASPPGSLEPKAARLPPM	S301	0.343094
P46821	MAP1B	FEFSDAKDENERASVSPMDEPVPDSESPIEK	S1378	0.343235
Q9ULU4	ZMYND8	KSTASPASTKTGQAGSLSGSPKPFSPQLSAP	S486	0.343258
Q86WB0	ZC3HC1	SQDATFSPGSEQAEKSPGPIVSRTRSWDSSS	S344	0.343285
P11137	MAP2	SVASPRRLSNVSSSGSINLLESPQLATLAED	S1802	0.343515
Q9ULU4	ZMYND8	SPASTKTGQAGSLSGSPKPFSPQLSAPITTK	S490	0.343517
Q2PPJ7	RALGAPA2	KREHEGITILVRRSSSPAELDLKDDLQQTQG	S821	0.343751
Q5JTV8	TOR1AIP1	QPSPVMTRRGLRDSHSSEEDEASSQTDLSQT	S156	0.343829
Q02241	KIF23	GQSVQFTDIETLKQESPNGSRKRRSSTVAPA	S902	0.343891
P55196	AFDN	AKEKRSKSQDADSPGSSGAPENLTFKERQRL	S1782	0.344075
P46821	MAP1B	RASVSPMDEPVPDSESPIEKVLSPLRSPPLI	S1389	0.344326
Q14839	CHD4	LKIKLGGFGSKRKRSSSEDDDLDVESDFDDA	S309	0.344403
P04626	ERBB2	MGAAKGLQSLPTHDPSPLQRYSEDPTVPLPS	S1107	0.344436
Q9UKG1	APPL1	TAARVNQSALEAVTPSPSFQQRHESLRPAAG	S401	0.344507
Q9UKG1	APPL1	EETAARVNQSALEAVTPSPSFQQRHESLRPA	T399	0.344507
Q13541	EIF4EBP1	VLGDGVQLPPGDYSTTPGGTLFSTTPGGTRI	T37	0.344687
Q13541	EIF4EBP1	PGDYSTTPGGTLFSTTPGGTRIIYDRKFLME	T46	0.344687
Q14694	USP10	FMGDMPPSVTPRTCNSPQNSTDSVSDIVPDS	S211	0.344914
Q9HAF1	MEAF6	LAGVQDQLIEKREPGSGTESDTSPDFHNQEN	S118	0.34541
P06400	RB1	NLPLQNNHTAADMYLSPVRSPKKKGSTTRVN	S608	0.345655
Q6P996	PDXDC1	FKRSLRGSDALSETSSVSHIEDLEKVERLSS	S722	0.345722
Q8WUF5	PPP1R13L	SSPRTPLYLQPDAYGSLDRATSPRPRAFDGA	S134	0.345757
Q9ULU4	ZMYND8	KTGQAGSLSGSPKPFSPQLSAPITTKTDKTS	S495	0.345801
P17812	CTPS1	HYLQKGCRLSPRDTYSDRSGSSSPDSEITEL	S568	0.346235
P17812	CTPS1	QKGCRLSPRDTYSDRSGSSSPDSEITELKFP	S571	0.346235
P17812	CTPS1	RLSPRDTYSDRSGSSSPDSEITELKFPSINH	S575	0.346235
Q8NAN2	MIGA1	LQEEFEATLGASDPNSLADDIDKDTDITMKG	S293	0.346256
Q13085	ACACA	NQHSRFIIGSVSEDNSEDEISNLVKLDLLEE	S29	0.346617
O43823	AKAP8	EPDTKLARVDSEGDFSENDDAAGDFRSGDEE	S328	0.346976
O95359	TACC2	PKMKKTPEKLDNTPASPPRSPAEPNDIPIAK	S2317	0.347321
O95359	TACC2	KTPEKLDNTPASPPRSPAEPNDIPIAKGTYT	S2321	0.347321
O00220	TNFRSF10A	SGKFIYLEDGTGSAVSLE	S466	0.347465
Q5T1M5	FKBP15	SSGQPQAPLNRERPESPMVPSEQVVEEAVPL	S979	0.347493
Q01804	OTUD4	DTLEVADEDNSEISDSEDDSCKSKTAAAAAD	S204	0.347851
Q6P2E9	EDC4	RTRSPDVISSASTALSQDIPEIASEALSRGF	S741	0.348293
Q9NPQ8	RIC8A	AMCETMEQQLSSDPDSDPD	S528	0.349896
Q8NAN2	MIGA1	RAYRLQEEFEATLGASDPNSLADDIDKDTDI	S289	0.350023
O43294	TGFB1I1	SGPTQPPVVSSTNEGSPSPPEPTGKGSLDTM	S192	0.350065
Q14498	RBM39	SRRRSRSKSPFRKDKSPVREPIDNLTPEERD	S136	0.350222
O94888	UBXN7	KKCARSESLIDASEDSQLEAAIRASLQETHF	S288	0.350444
Q16513	PKN2	HIVVSDPEDITDCPRTPDTPNNDPRCSTSNN	T121	0.351014
Q14247	CTTN	PVSPAPQPTEERLPSSPVYEDAASFKAELSY	S418	0.351359
Q9UEY8	ADD3	IKSPEKIEEVLSPEGSPSKSPSKKKKKFRTP	S677	0.351562
Q9UEY8	ADD3	EKIEEVLSPEGSPSKSPSKKKKKFRTPSFLK	S681	0.351562
P04439	HLA-A	YTQAASSDSAQGSDVSLTACKV	S359	0.352025
Q14839	CHD4	EGPEFVEEEEEVALRSDSEGSDYTPGKKKKK	S103	0.352325
Q86WB0	ZC3HC1	ESPRRMMTRSQDATFSPGSEQAEKSPGPIVS	S335	0.3525
Q9UPT8	ZC3H4	RAAKPGPAEAPSPTASPSGDASPPATAPYDP	S1108	0.35283
Q9NRY4	ARHGAP35	DNAAEACSTTEEVFNSPRAGSPLCNSNLQDS	S970	0.354897
P49023	PXN	PSPVPAITVNQGEMSSPQRVTSTQQQTRISA	S244	0.355168
Q52LW3	ARHGAP29	LRLPVSRETKSFENVSVESVDSSSEKGNFSP	S176	0.355178
P17812	CTPS1	CRLSPRDTYSDRSGSSSPDSEITELKFPSIN	S574	0.355356
Q9Y243	AKT3	DNERRPHFPQFSYSASGRE	S476	0.355582
Q13112	CHAF1B	STEEIQSETPGDAQGSPPELKRPRLDENKGG	S538	0.3556
Q09666	AHNAK	SLFKSKKPRHRSNSFSDEREFSGPSTPTGTL	S5784	0.356555
Q5T1M5	FKBP15	IPFKSGEPALRTKSNSLSEQLAINTSPDAVK	S346	0.356572
Q12774	ARHGEF5	TQTESRAEELSPAALSPSLEPIRCSHQPISL	S450	0.356684
Q13542	EIF4EBP2	VAISDAAQLPHDYCTTPGGTLFSTTPGGTRI	T37	0.356982
Q13542	EIF4EBP2	PHDYCTTPGGTLFSTTPGGTRIIYDRKFLLD	T46	0.356982
Q9UPT8	ZC3H4	PAEAPSPTASPSGDASPPATAPYDPRVLAAG	S1114	0.357288
Q6IN85	PPP4R3A	LTSQSSTTNLPGSPGSPGSPGSPGSPGSVPK	S771	0.357464
Q86WB0	ZC3HC1	RRMMTRSQDATFSPGSEQAEKSPGPIVSRTR	S338	0.357673
Q15678	PTPN14	YHHKKTFSDATMLIHSSESEEEEEEAPESVP	S707	0.357727
Q9UPT8	ZC3H4	PAEAPSPTASPSGDASPPATAPYDPRVLAAG	S1114	0.357824
Q9HAF1	MEAF6	QDQLIEKREPGSGTESDTSPDFHNQENEPSQ	S122	0.357902
P30307	CDC25C	PRTPVGKFLGDSANLSILSGGTPKRCLDLSN	S61	0.358117
O43823	AKAP8	FQLYEEPDTKLARVDSEGDFSENDDAAGDFR	S323	0.358203
Q6P2E9	EDC4	HLLQQRDSQDASAEQSDHDDEVASLASASGG	S879	0.358205
Q6IN85	PPP4R3A	TTNLPGSPGSPGSPGSPGSPGSVPKNTSQTA	S777	0.358365
Q9UPT8	ZC3H4	TASSRAAKPGPAEAPSPTASPSGDASPPATA	S1104	0.358725
P51636	CAV2	TEKADVQLFMDDDSYSHHSGLEYADPEKFAD	S20	0.358755
O75446	SAP30	KNLIQSVRNRRKRKGSDDDGGDSPVQDIDTP	S131	0.3589
Q9UPN4	CEP131	RRSNSTTQVSQPRSGSPRPTEPTDFLMLFEG	S89	0.359046
Q8N122	RPTOR	QRVLDTSSLTQSAPASPTNKGVHIHQAGGSP	S863	0.359157
Q9HAU0	PLEKHA5	KGLNVIGASDQSPLQSPSNLRDNPFRTTQTR	S937	0.359281
Q14839	CHD4	PEFVEEEEEVALRSDSEGSDYTPGKKKKKKL	S105	0.360435
Q14161	GIT2	VESQDNDQPDYDSVASDEDTDLETTASKTNR	S397	0.360583
Q9BW71	HIRIP3	SDPERKRFRFNSESESGSEASSPDYFGPPAK	S102	0.361185
Q8NE71	ABCF1	DDGEEKELMERLKKLSVPTSDEEDEVPAPKP	S105	0.361268
Q8NE71	ABCF1	EKELMERLKKLSVPTSDEEDEVPAPKPRGGK	S109	0.361268
Q8NE71	ABCF1	EEKELMERLKKLSVPTSDEEDEVPAPKPRGG	T108	0.361268
Q14839	CHD4	VEEEEEVALRSDSEGSDYTPGKKKKKKLGPK	S108	0.361393
O00567	NOP56	RLAALALASSENSSSTPEECEEMSEKPKKKK	T468	0.361518
Q14161	GIT2	QHSVESQDNDQPDYDSVASDEDTDLETTASK	S394	0.361654
Q13263	TRIM28	SAAAASAAAASAASGSPGPGEGSAGGEKRST	S19	0.361659
P55010	EIF5	KAEPFIKWLKEAEEESSGGEEEDEDENIEVV	S389	0.36193
P55010	EIF5	AEPFIKWLKEAEEESSGGEEEDEDENIEVVY	S390	0.36193
O00567	NOP56	KRLAALALASSENSSSTPEECEEMSEKPKKK	S467	0.362809
P27816	MAP4	ALATKTEVALAKDMESPTKLDVTLAKDMQPS	S280	0.362836
Q6PD62	CTR9	RSKKGGEFDEFVNDDTDDDLPISKKKKRRKG	T925	0.362857
Q15185	PTGES3	WLSVDFNNWKDWEDDSDEDMSNFDRFSEMMN	S113	0.363062
Q14676	MDC1	AHSEKDQPPFGDSDDSVEADKSSPGIHLERS	S498	0.363212
Q14676	MDC1	LVRAHSEKDQPPFGDSDDSVEADKSSPGIHL	S495	0.363477
Q8IWZ3	ANKHD1	TGGGGGASGSDEDEVSEVESFILDQEDLDNP	S101	0.363856
P05386	RPLP1	AAPAEEKKVEAKKEESEESDDDMGFGLFD	S101	0.363963
P05386	RPLP1	AEEKKVEAKKEESEESDDDMGFGLFD	S104	0.363963
P17812	CTPS1	GCRLSPRDTYSDRSGSSSPDSEITELKFPSI	S573	0.364226
P41227	NAA10	SEVSETTESTDVKDSSEASDSAS	S228	0.364992
P41227	NAA10	SEVSETTESTDVKDSSEASDSAS	S228	0.365156
Q9NQS7	INCENP	AATMALAAPSSPTPESPTMLTKKPEDNHTQC	S148	0.36522
Q9HAU0	PLEKHA5	REKKKGLNVIGASDQSPLQSPSNLRDNPFRT	S933	0.365267
Q6PKG0	LARP1	CAKPHKEGTGQQERESPRPLQLPGAEGPAIS	S75	0.365336
P41227	NAA10	LSEVSETTESTDVKDSSEASDSAS	S227	0.365563
O60292	SIPA1L3	HSPVHSHLSLERGPPTPRTTPTMSEEPPLDL	T1699	0.365686
P41227	NAA10	SETTESTDVKDSSEASDSAS	S231	0.365688
Q9C0C2	TNKS1BP1	AQDRSFGTRPLSSGFSPEEAQQQDEEFEKKI	S987	0.365755
O00712	NFIB	NMEPSPTGDFYPSPSSPAAGSRTWHERDQDM	S295	0.365939
Q5T1M5	FKBP15	RTKSNSLSEQLAINTSPDAVKAKLISRMAKM	S356	0.366134
Q15154	PCM1	SEQNDADNASVLSVSSNFEPFATDDLGNTVI	S1500	0.366167
O15027	SEC16A	ETTVSQNYRGSVSQPSTPSPPKPTGIFQTSA	S592	0.366546
Q96TA1	NIBAN2	VTEIRGLLAQGLRPESPPPAGPLLNGAPAGE	S665	0.366737
Q96TA1	NIBAN2	PPPAGPLLNGAPAGESPQPKAAPEASSPPAS	S681	0.366737
Q12888	TP53BP1	DEDGENTQIEDTEPMSPVLNSKFVPAENDSI	S552	0.367446
O95453	PARN	SQEEAGLEDGVSGEISDTELEQTDSCAEPLS	S587	0.36748
Q01804	OTUD4	IVMELDTLEVADEDNSEISDSEDDSCKSKTA	S199	0.367602
P78344	EIF4G2	GSGIGTGPGVIQDRFSPTMGRHRSNQLFNGH	S395	0.368325
O15013	ARHGEF10	LGSMTQKSDLSSSSGSLSLSHGSSSLEHRSE	S1224	0.368837
Q9Y2X7	GIT1	SLRSQSDLDDQHDYDSVASDEDTDQEPLRST	S385	0.368889
Q9Y2X7	GIT1	SQSDLDDQHDYDSVASDEDTDQEPLRSTGAT	S388	0.368889
Q9Y4F5	CEP170B	KARKQEEDDSLSDAGTYTIETEAQDTEVEEA	T569	0.368918
Q13428	TCOF1	QEKSLGNILQAKPTSSPAKGPPQKAGPVAVQ	S583	0.369254
Q04912	MST1R	GLDSTTCVHGASFSDSEDESCVPLLRKESIQ	S1043	0.369292
Q04912	MST1R	IDGLDSTTCVHGASFSDSEDESCVPLLRKES	S1041	0.3693
Q13283	G3BP1	EPVLEETAPEDAQKSSSPAPADIAQTVQEDL	S231	0.369711
Q13409	DYNC1I2	SMGLTPESPIVPPPMSPSSKSVSTPSEAGSQ	S81	0.36975
Q13427	PPIG	EKKKRKKSKKSASSESEAENLEAQPQSTVRP	S259	0.370422
Q13427	PPIG	KKEKKKRKKSKKSASSESEAENLEAQPQSTV	S257	0.370476
Q96EB6	SIRT1	MADEAALALQPGGSPSAAGADREAASSPA	S14	0.370619
Q8N122	RPTOR	QRVLDTSSLTQSAPASPTNKGVHIHQAGGSP	S863	0.370913
Q13427	PPIG	HKKEKKKRKKSKKSASSESEAENLEAQPQST	S256	0.370974
Q05513	PRKCZ	EGFEYINPLLLSTEESV	S591	0.371055
Q8IUW5	RELL1	PESPVTPSTPGSPPVSPGPLSPGGTPGKHVC	S161	0.37155
Q9Y2X7	GIT1	ILSEAKRRQQGKSLSSPTDNLELSLRSQSDL	S362	0.371635
Q8IUW5	RELL1	SLYDPESPVTPSTPGSPPVSPGPLSPGGTPG	S157	0.371689
O75179	ANKRD17	ATVPVAAATAAEGEGSPPAVAAVAGPPAAAE	S19	0.372102
P22234	PAICS	KLYEGKTKEVYELLDSPGKVLLQSKDQITAG	S27	0.372661
P49585	PCYT1A	PSFRWPFSGKTSPPCSPANLSRHKAAAYDIS	S347	0.373137
Q9Y5K6	CD2AP	SKLKLDSEQLPLRPKSVDFDSLTVRTSKETD	S458	0.373573
P31350	RRM2	FEKRVGEYQRMGVMSSPTENSFTLDADF	S377	0.373876
Q99733	NAP1L4	MADHSFSDGVPSDSVEAAKN	S5	0.374233
Q92769	HDAC2	GVQMQAIPEDAVHEDSGDEDGEDPDKRISIR	S394	0.374823
Q8TEW8	PARD3B	PRVPRLGGKPSSPSLSPLMGFGSNKNAKKIK	S368	0.375054
Q15149	PLEC	ADMLSGNAGGFRSRSSSVGSSSSYPISPAVS	S4248	0.375101
Q8NDI1	EHBP1	NTVSAGKDLSTSPKPSPIPSPVLGRKPNASQ	S432	0.375439
Q8NDI1	EHBP1	AGKDLSTSPKPSPIPSPVLGRKPNASQSLLV	S436	0.375439
Q9C0C2	TNKS1BP1	RTLDAQDRSFGTRPLSSGFSPEEAQQQDEEF	S983	0.375637
Q8NC44	RETREG2	KNAPPGGDEPLAETESESEAELAGFSPVVDV	S281	0.375658
Q6IN85	PPP4R3A	LTSQSSTTNLPGSPGSPGSPGSPGSPGSVPK	S771	0.375678
Q5T200	ZC3H13	KEDDVGIERGNIETTSEDGQVFSPKKGQKKK	S986	0.375761
Q5JTV8	TOR1AIP1	PSPVMTRRGLRDSHSSEEDEASSQTDLSQTI	S157	0.375935
Q15154	PCM1	SEQNDADNASVLSVSSNFEPFATDDLGNTVI	S1500	0.376165
P41227	NAA10	SGEACREEKGLAAEDSGGDSKDLSEVSETTE	S205	0.376867
O75607	NPM3	RITGRHQIVTMSNDVSEEESEEEEEDSDEEE	S147	0.377191
O75607	NPM3	RHQIVTMSNDVSEEESEEEEEDSDEEEVELC	S151	0.377191
O75607	NPM3	SNDVSEEESEEEEEDSDEEEVELCPILPAKK	S158	0.377191
O76094	SRP72	TAGASSELDASKTVSSPPTSPRPGSAATVSA	S621	0.377268
Q9ULL5	PRR12	LDEELKRNLETLPSFSSDEEDSVAKNRDLQE	S1381	0.3773
Q9ULL5	PRR12	DEELKRNLETLPSFSSDEEDSVAKNRDLQES	S1382	0.3773
Q13409	DYNC1I2	SMGLTPESPIVPPPMSPSSKSVSTPSEAGSQ	S81	0.37772
Q96TA1	NIBAN2	VQDEEVGLPFEASPESPPPASPDGVTEIRGL	S641	0.37779
Q15459	SF3A1	YEKFGESEEVEMEVESDEEDDKQEKAEEPPS	S329	0.378446
P49768	PSEN1	RSTPESRAAVQELSSSILAGEDPEERGVKLG	S367	0.378458
O94842	TOX4	QSPEDRLSTTPSPTSSLHEDGVEDFRRQLPS	S182	0.380554
Q92769	HDAC2	SIRASDKRIACDEEFSDSEDEGEGGRRNVAD	S422	0.380611
Q8WZ73	RFFL	SVARVPAEDETQSIDSEDSFVPGRRASLSDL	S229	0.38094
Q8WZ73	RFFL	YLESVARVPAEDETQSIDSEDSFVPGRRASL	S226	0.381036
P02545	LMNA	SGSGAQVGGPISSGSSASSVTVTRSYRSVGG	S517	0.381105
Q9UHI6	DDX20	TSSQSKGNKSYLEGSSDNQLKDSESTPVDDR	S678	0.381217
P51636	CAV2	LETEKADVQLFMDDDSYSHHSGLEYADPEKF	S18	0.381229
P51636	CAV2	TEKADVQLFMDDDSYSHHSGLEYADPEKFAD	S20	0.381229
P51636	CAV2	ADVQLFMDDDSYSHHSGLEYADPEKFADSDQ	S23	0.381229
Q9NQZ2	UTP3	SVSKTSAAACAVTDLSDDSDFDEKAKLKYYK	S365	0.381296
Q9NQZ2	UTP3	KTSAAACAVTDLSDDSDFDEKAKLKYYKEIE	S368	0.381296
P05387	RPLP2	RYVASYLLAALGGNSSPSAKDIKKILDSVGI	S17	0.381351
Q9UKM9	RALY	ARTRDDGDEEGLLTHSEEELEHSQDTDADDG	S288	0.381404
Q9UKM9	RALY	GLLTHSEEELEHSQDTDADDGALQ	T298	0.381404
Q14137	BOP1	EMASARIGDEYAEDSSDEEDIRNTVGNVPLE	S127	0.381508
Q13263	TRIM28	AAASAASGSPGPGEGSAGGEKRSTAPSAAAS	S26	0.381552
P30307	CDC25C	KFLGDSANLSILSGGTPKRCLDLSNLSSGEI	T67	0.381781
A0FGR8	ESYT2	LLASPGHISVKEPTPSIASDISLPIATQELR	S755	0.382047
A0FGR8	ESYT2	SPGHISVKEPTPSIASDISLPIATQELRQRL	S758	0.382047
A0FGR8	ESYT2	HISVKEPTPSIASDISLPIATQELRQRLRQL	S761	0.382047
Q8NCF5	NFATC2IP	DKEEKKKTEFLDLDNSPLSPPSPRTKSRTHT	S198	0.382115
P35680	HNF1B	NPLLSHGSPHHQPSSSPPNKLSGVRYSQQGN	S342	0.382456
P46821	MAP1B	AVSSEKVSPSKSPSLSPSPPSPLEKTPLGER	S1260	0.383104
Q13263	TRIM28	SAAAASAAAASAASGSPGPGEGSAGGEKRST	S19	0.383453
Q9ULU4	ZMYND8	GKDETDSPTVHLGLDSDSESELVIDLGEDHS	S707	0.383496
P49815	TSC2	DILGDPGDKADVGRLSPEVKARSQSGTLDGE	S1411	0.383526
Q15366	PCBP2	PMTHGNTGFSGIESSSPEVKGYWAGLDASAQ	S272	0.383529
Q9UER7	DAXX	TSVATQCDPEEIIVLSDSD	S737	0.383534
Q9UER7	DAXX	VATQCDPEEIIVLSDSD	S739	0.383534
Q8N556	AFAP1	IISLGKKKPSTDEQTSSAEEDVPTCGYLNVL	S342	0.383707
Q9H2P0	ADNP	HLTEEPTKLMHNASDSEVDQDDVVEWKDGAS	S955	0.383786
Q9HC35	EML4	MDGFAGSLDDSISAASTSDVQDRLSALESRV	S16	0.384297
P43487	RANBP1	MAAAKDTHEDHDTSTENTDESNHDPQFEPI	T15	0.38454
O15013	ARHGEF10	LGSMTQKSDLSSSSGSLSLSHGSSSLEHRSE	S1224	0.385056
P33240	CSTF2	MQGASIQGGSQPGGFSPGQNQVTPQDHEKAA	S524	0.385776
Q96KC8	DNAJC1	RAKRQKDFDIAEQNESSDEESLRKERARSAE	S479	0.38612
Q96KC8	DNAJC1	AKRQKDFDIAEQNESSDEESLRKERARSAEE	S480	0.38612
Q8N556	AFAP1	ISLGKKKPSTDEQTSSAEEDVPTCGYLNVLS	S343	0.386201
O95239	KIF4A	KKRALASNTSFFSGCSPIEEEAH	S1225	0.38639
Q9BZ71	PITPNM3	GAPWHLRNVLSDSVESSDDEFFDAREEMAEG	S30	0.386545
Q12888	TP53BP1	TRRTDVGAGALRRSDSPEIPFQAAAGPSDGL	S1462	0.386818
Q9Y618	NCOR2	DLTKDRSLTGKLEPVSPPSPPHTDPELELVP	S149	0.387497
Q9Y618	NCOR2	KDRSLTGKLEPVSPPSPPHTDPELELVPPRL	S152	0.387497
Q9H6H4	REEP4	RAGGLQDSDTEDECWSDTEAVPRAPARPREK	S202	0.387505
Q13523	PRPF4B	KGSLSEGMKVEQESSSDDNLEDFDVEEEDEE	S520	0.38811
Q13523	PRPF4B	KFKGSLSEGMKVEQESSSDDNLEDFDVEEED	S518	0.388146
Q12923	PTPN13	SVQAEILKRLSCSELSLYQPLQNSSKEKNDK	S941	0.388163
P18583	SON	SRRRRSRSVVRRRSFSISPVRLRRSRTPLRR	S2011	0.388164
Q86XP3	DDX42	AGVVQEEEEDNLEYDSDGNPIAPTKKIIDPL	S185	0.388269
O43524	FOXO3	MAEAPASPAPLSPLEVELDPEFEPQSR	S12	0.38827
Q9NTZ6	RBM12	PQTLPRSKSPSGQKRSRSRSPHEAGFCVYLK	S420	0.388455
Q13523	PRPF4B	GKVQSGMGLILQGYESGSEEEGEIHEKARNG	S142	0.388497
Q13523	PRPF4B	VQSGMGLILQGYESGSEEEGEIHEKARNGNR	S144	0.388497
Q8NBR6	MINDY2	AAASTQAQQGQPAQASPSSGRQSGNSERKRK	S587	0.388679
P08708	RPS17	VDPDTKEMLKLLDFGSLSNLQVTQPTVGMNF	S113	0.389048
Q96AP0	ACD	SRTPSSPLQSCTPSLSPRSHVPSPHQALVTR	S349	0.389139
Q8IVT2	MISP	DWVSEGPQPGLRRALSSDSILSPAPDARAAD	S394	0.389154
P46821	MAP1B	HRSEQSSMSIEFGQESPEQSLAMDFSRQSPD	S1653	0.389258
Q9H0H5	RACGAP1	RQFVDGPPGPVKKTRSIGSAVDQGNESIVAK	S203	0.389387
Q96G74	OTUD5	GGGSPEREEVGAGYNSEDEYEAAAARIEAMD	S177	0.38995
Q12888	TP53BP1	AVPGPLGIEDISPNLSPDDKSFSRVVPRVPD	S1430	0.390294
O15231	ZNF185	PTQQPADPSTPEQQNSPSGSEQFVRRESCTS	S520	0.392577
Q71RC2	LARP4	VSPPSTTKPSRASTASPCNNNINAATAVALQ	S597	0.392606
Q9BZ71	PITPNM3	APWHLRNVLSDSVESSDDEFFDAREEMAEGK	S31	0.392725
Q5JRA6	MIA3	ASQSTSQDCSQALKQSP	S1906	0.392882
Q13443	ADAM9	QANPSRQPGSVPRHVSPVTPPREVPIYANRF	S758	0.393604
Q13443	ADAM9	PSRQPGSVPRHVSPVTPPREVPIYANRFAVP	T761	0.393604
Q04721	NOTCH2	DGCTPLMLASLRGGSSDLSDEDEDAEDSSAN	S1842	0.393809
Q04721	NOTCH2	TPLMLASLRGGSSDLSDEDEDAEDSSANIIT	S1845	0.393809
O15231	ZNF185	KLAPYNIRRSSTSGDTEEEEEEEVVPFSSDE	T158	0.393819
Q99549	MPHOSPH8	DIQRLSLNNDIFEANSDSDQQSETKEDTSPK	S136	0.393823
Q9UPU5	USP24	EAEDLSLSAPSSPEISPQSSPRPHRPNNDRL	S2077	0.394373
Q99733	NAP1L4	MADHSFSDGVPSDSVEAAKN	S5	0.394708
Q13523	PRPF4B	FKGSLSEGMKVEQESSSDDNLEDFDVEEEDE	S519	0.395009
P49023	PXN	PSVESLLDELESSVPSPVPAITVNQGEMSSP	S230	0.395089
Q9NSI6	BRWD1	ANGCGRKATRKRVYLSDSDNNSLETGEILKA	S1605	0.395223
Q9NSI6	BRWD1	GCGRKATRKRVYLSDSDNNSLETGEILKARA	S1607	0.395223
O95251	KAT7	PTPVTPKKYPLRQTRSSGSETEQVVDFSDRE	S99	0.395997
Q13547	HDAC1	CSSDKRIACEEEFSDSEEEGEGGRKNSSNFK	S423	0.396083
Q6WCQ1	MPRIP	KKDRSCVTRQLRNIRSKSVIEQVSWDT	S1014	0.396212
Q8N9T8	KRI1	EQKQLKESFRAFVEDSEDEDGAGEGGSSLLQ	S171	0.396641
Q9BRT9	GINS4	MTEEVDFLGQDSDGGSEEVVLTPAELI	S12	0.39697
Q9BRT9	GINS4	MTEEVDFLGQDSDGGSEEVVLTPAELIERLE	S16	0.39697
P42695	NCAPD3	RSRSLGVLPFTLNSGSPEKTCSQVSSYSLEQ	S1384	0.397448
O60341	KDM1A	LPPPPPQAPPEEENESEPEEPSGVEGAAFQS	S166	0.399285
Q9Y6M1	IGF2BP2	SFKISYIPDEEVSSPSPPQRAQRGDHSSREQ	S164	0.399621
Q6P996	PDXDC1	LVQNLMHGDEDEEPQSPRIQNIGEQGHMALL	S79	0.399812
Q96QG7	MTMR9	RRQLAELETEDGMQESP	S548	0.399977
P46937	YAP1	SGPAATPTAQHLRQSSFEIPDDVPLPAGWEM	S164	0.400239
Q9UHG0	DCDC2	SEKLTKLKQNVKLKNSQETIPNSDEGIFKAG	S300	0.400242
Q8TC07	TBC1D15	SNALPTLSASGARNDSPTQIPVSSDVCRLTP	S658	0.400329
Q96BK5	PINX1	IFGKRQSKKTPEGDASPSTPEENETTTTSAF	S161	0.400369
O43815	STRN	VLDNFKFLESAAADFSDEDEDDDVDGREKSV	S245	0.400385
Q14166	TTLL12	MEAERGPERRPAERSSPGQTPEEGAQALAEF	S16	0.400929
Q6PKG0	LARP1	SPRPLQLPGAEGPAISDGEEGGGEPGAGGGA	S90	0.401042
P35658	NUP214	SQRYYEDLDEVSSTSSVSQSLESEDARTSCK	S989	0.401177
P49023	PXN	LSDFKFMAQGKTGSSSPPGGPPKPGSQLDSM	S288	0.401182
Q9H7Z6	KAT8	EPGPGENAAAEGTAPSPGRVSPPTPARGEPE	S37	0.401708
P53367	ARFIP1	MAQESPKNSAAEIPVTSNGE	S5	0.402003
Q86UU1	PHLDB1	GRLSPAYSLGSLTGASPCQSPCVQRKLSSGD	S551	0.402145
P18583	SON	RRRSRSVVRRRSFSISPVRLRRSRTPLRRRF	S2013	0.402441
Q9Y6M1	IGF2BP2	NYSFKISYIPDEEVSSPSPPQRAQRGDHSSR	S162	0.402694
O75822	EIF3J	MAAAAAAAGDSDSWDADAFSVEDPVR	S11	0.402885
O75822	EIF3J	MAAAAAAAGDSDSWDADAFSVEDPVRKV	S13	0.402885
Q96TA1	NIBAN2	VGLPFEASPESPPPASPDGVTEIRGLLAQGL	S646	0.403101
O15541	RNF113A	EGRYGVYEDENYEVGSDDEEIPFKCFICRQS	S253	0.403342
P05388	RPLP0	PAAAAAPAKVEAKEESEESDEDMGFGLFD	S304	0.403783
P05388	RPLP0	AAAPAKVEAKEESEESDEDMGFGLFD	S307	0.403783
Q14147	DHX34	RRRKVLRLQEEQDGGSSDEDRAGPAPPGASD	S749	0.404263
[truncated: 1,095 more rows]

## Sheet: SKOV3_Shear_Phosphopeptides
Protein	Gene	Peptide	Residue.Both	p
Q9UPT8	ZC3H4	PAEAPSPTASPSGDASPPATAPYDPRVLAAG	S1114	2.4e-06
Q96P48	ARAP1	EIPPKPVRLFPEFDDSDYDEVPEEGPGAPAR	S229	2.97e-05
Q12888	TP53BP1	AVPGPLGIEDISPNLSPDDKSFSRVVPRVPD	S1430	4.42e-05
O43379	WDR62	MEATASSRARISRSISLGDSEGPIVATLAQP	S1228	4.49e-05
Q6UUV9	CRTC1	QYLQLGPSRGQYYGGSLPNVNQIGSGTMDLP	S64	0.000145866
P15407	FOSL1	ASAHRKSSSSSGDPSSDPLGSPTLLAL	S260	0.000212298
Q8TAA9	VANGL1	GETTTAITGTSEHSISQEDIARISKDMEDSV	S88	0.000301097
Q8N573	OXR1	TPSSTFTGIRPARVVSSTSEEEEAFTEKFLK	S201	0.000322736
O43823	AKAP8	EPDTKLARVDSEGDFSENDDAAGDFRSGDEE	S328	0.000340232
Q9ULH1	ASAP1	PPPPPGHKRTLSDPPSPLPHGPPNKGAVPWG	S843	0.000424977
P30622	CLIP1	DEANGLQTTPASRATSPLCTSTASMVSSSPS	S147	0.000488593
Q13435	SF3B2	SGDREKDSTRSRGSDSPAADVEIEYVTEEPE	S362	0.000497701
Q3V6T2	CCDC88A	LEESNKLTSVQIKSSSQENLLDEVMKSLSVS	S1701	0.000563823
Q6NZI2	CAVIN1	EITEESDAVLVDKSDSD	S389	0.000719902
Q96AY2	EME1	MALKKSSPSLDSGDSDSEELPTFAFLK	S12	0.000782619
P42858	HTT	LTAAKEESGGRSRSGSIVELIAGGGSSCSPV	S419	0.000791825
P27816	MAP4	ALATKTEVALAKDMESPTKLDVTLAKDMQPS	S280	0.000986224
Q9H0B6	KLC2	NPRMKRASSLNFLNKSVEEPTQPGGTGLSDS	S589	0.00101256
Q13057	COASY	VPLPSTIRPASPVAGSPKQPVRGYYRGAVGG	S183	0.00105904
O43166	SIPA1L1	LGMKSLHGEFSASDSSLTDIQETRRQPMPDP	S1650	0.00108355
Q8NAN2	MIGA1	LQEEFEATLGASDPNSLADDIDKDTDITMKG	S293	0.00135731
Q08357	SLC20A2	MRRKITGKLQKEGALSRVSDESLSKVQEAES	S253	0.00149274
Q96AY2	EME1	MALKKSSPSLDSGDSDSEELPTFAFLKKEP	S15	0.00152484
Q14847	LASP1	CNAHYPKQSFTMVADTPENLRLKQQSELQSQ	T68	0.00160914
P29966	MARCKS	VEKEAPAEGEAAEPGSPTAAEGEAASAASST	S118	0.00165129
Q96K76	USP47	DSSKSTETSDFENIESPLNERDSSASVDNRE	S910	0.00174709
Q9UPP1	PHF8	GACFKDAEYIYPSLESDDDDPALKSRPKKKK	S857	0.00178402
O15084	ANKRD28	GEQEYLYTDVDELNDSDSETY	S1048	0.00195036
Q15021	NCAPD2	KPSTGSRYQPLASTASDNDFVTPEPRRTTRR	S1333	0.00195802
P16144	ITGB4	GEHLVNGRMDFAFPGSTNSLHRMTTTSAAAY	S1454	0.00213839
P16144	ITGB4	LVNGRMDFAFPGSTNSLHRMTTTSAAAYGTH	S1457	0.00213839
Q9ULH1	ASAP1	KKRPPPPPPGHKRTLSDPPSPLPHGPPNKGA	S839	0.002162
O15084	ANKRD28	QEYLYTDVDELNDSDSETY	S1050	0.00225315
Q5SW79	CEP170	PDTPSYNRDNSISPESDVDTASTISLVTGET	S933	0.00255278
Q9H9B1	EHMT1	QKMDGESEEEQESVDTGEEEEGGDESDLSSE	T404	0.00258516
Q92917	GPKOW	VVELHYDAICQYMGPSDTDDD	S471	0.00297788
O15231	ZNF185	TTEDYKKLAPYNIRRSSTSGDTEEEEEEEVV	S152	0.0030268
Q8N302	AGGF1	MASEAPSPPRSPPPPTSPEPELAQLR	S11	0.00310111
Q8N3U4	STAG2	DFNLLQESETHFSSDTDFEDIEGKNQKQGKG	T25	0.00318078
P78344	EIF4G2	VNQWLTWLETAEEEESEEEAD	S902	0.00322361
Q9Y4B5	MTCL1	LPEKGLPSTSSKEDVTPPLSPDDLKYIEEFN	T1417	0.00332683
Q96N67	DOCK7	DGNSYQDDQDDLKRRSMSIDDTPRGSWACSI	S180	0.00362072
Q9UKK3	PARP4	RTTPVDLCLLEESVGSLEGSRCPVFAFQSSD	S1507	0.00363669
Q8IVT2	MISP	DWVSEGPQPGLRRALSSDSILSPAPDARAAD	S394	0.00365868
Q9UHD8	SEPTIN9	DFEALKRSFEVEEVETPNSTPPRRVQTPLLR	T31	0.00371368
Q9UHD8	SEPTIN9	LKRSFEVEEVETPNSTPPRRVQTPLLRATVA	T35	0.00371368
P00533	EGFR	PSTSRTPLLSSLSATSNNSTVACIDRNGLQS	S1042	0.00390314
P00533	EGFR	SRTPLLSSLSATSNNSTVACIDRNGLQSCPI	S1045	0.00390314
P51580	TPMT	MDGTRTSLDIEEYSDTEVQKNQVLTLEEW	S14	0.00417707
Q0JRZ9	FCHO2	SPPPAAPLARAESSSSISSSASLSAANTPTV	S511	0.00444224
P12270	TPR	LVVPHRTDGFAEAIHSPQVAGVPRFRFGPPE	S2155	0.00458752
Q96IF1	AJUBA	LDGAGAGGAGGSRPCSNRTSGISMGYDQRHG	S159	0.00460611
Q9NQP4	PFDN4	RVLADLKVQLYAKFGSNINLEADES	S125	0.00468043
P31350	RRM2	RVPLAPITDPQQLQLSPLKGLSLVDKENTPP	S20	0.00474065
P11717	IGF2R	SSSAQQKTVSSTKLVSFHDDSDEDLLHI	S2479	0.00476188
P11717	IGF2R	QKTVSSTKLVSFHDDSDEDLLHI	S2484	0.00476188
P49790	NUP153	PAEILKEGSVLDILKSPGFASPKIDSVAAQP	S614	0.00499172
O94888	UBXN7	DGLSSSPPKKCARSESLIDASEDSQLEAAIR	S280	0.00500116
O94888	UBXN7	KKCARSESLIDASEDSQLEAAIRASLQETHF	S288	0.00500116
Q709C8	VPS13C	TKGLLGTSLLLDTVESESDDEYFDAEDGEPQ	S872	0.00510951
Q709C8	VPS13C	GLLGTSLLLDTVESESDDEYFDAEDGEPQTC	S874	0.00510951
O94885	SASH1	VLLTAVELLQEYDSNSDQSGSQEKLLVDSQG	S701	0.00541668
P24941	CDK2	MENFQKVEKIGEGTYGVVYKARNKLTGEV	T14	0.00571931
Q8TEW8	PARD3B	DFGPTLGLKKSSSLESLQTAVAEVRKNDLPF	S749	0.00593836
Q15262	PTPRK	DVPRYLCEGTESPYQTGQLHPAIRVADLLQH	T860	0.00595979
Q5VZ89	DENND4C	EVCDASAIVAKHSQPSPEPHSPTEPPAWGSS	S968	0.00600747
P16949	STMN1	MASSDIQVKELEKRASGQAFELILSPRSKES	S16	0.00611585
P16949	STMN1	ELEKRASGQAFELILSPRSKESVPEFPLSPP	S25	0.00611585
Q13057	COASY	VEPLDVPLPSTIRPASPVAGSPKQPVRGYYR	S178	0.00647178
P28482	MAPK1	LARVADPDHDHTGFLTEYVATRWYRAPEIML	T185	0.00658774
P28482	MAPK1	RVADPDHDHTGFLTEYVATRWYRAPEIMLNS	Y187	0.00658774
Q9Y6G9	DYNC1LI1	RDFQEYVEPGEDFPASPQRRNTASQEDKDDS	S207	0.00679609
Q02880	TOP2B	EDDSAKFDSNEEDSASVFSPSFGLKQTDKVP	S1473	0.0068142
P04626	ERBB2	PQRFVVIQNEDLGPASPLDSTFYRSLLEDDD	S998	0.00697853
P06748	NPM1	MEDSMDMDMSPLRPQNYLFGCELKA	S10	0.00727119
Q7Z7F0	KHDC4	KTTEKGFGLVAYAADSSDEEEEHGGHKNASS	S571	0.00738593
Q7Z7F0	KHDC4	TTEKGFGLVAYAADSSDEEEEHGGHKNASSF	S572	0.00738593
Q8NCF5	NFATC2IP	SRGTLDVVSVDLVTDSDEEILEVATARGAAD	S54	0.00742368
Q8NCF5	NFATC2IP	SPSRGTLDVVSVDLVTDSDEEILEVATARGA	T52	0.00742368
P15408	FOSL2	RRSSSSGDQSSDSLNSPTLLAL	S281	0.00807711
O94885	SASH1	RAVLLTAVELLQEYDSNSDQSGSQEKLLVDS	S699	0.00825116
Q9Y6D5	ARFGEF2	KVSTENGDAPRERGSSLSGTDDGAQEVVKDI	S277	0.00851138
P61978	HNRNPK	LKKIIPTLEEGLQLPSPTATSQLPLESDAVE	S116	0.00868064
Q8IW35	CEP97	HGEWNKESSNNEQDNSLLEQYLTSVQQLEDA	S770	0.00901862
Q96S82	UBL7	SSYRDMPGGFLFEGLSDDEDDFHPNTRSTPS	S230	0.00914705
P29317	EPHA2	APDSLKTLADFDPRVSIRLPSTSGSEGVPFR	S892	0.009258
P06748	NPM1	MEDSMDMDMSPLRPQNYLF	S4	0.00982102
P04626	ERBB2	TMRRLLQETELVEPLTPSGAMPNQAQMRILK	T701	0.00995495
Q03001	DST	RAGSKAGSRASSRRGSDASDFDISEIQSVCS	S7510	0.0102308
P35251	RFC1	FKQKQPSKKKRIIYDSDSESEETLQVKNAKK	S69	0.0106385
P35251	RFC1	QKQPSKKKRIIYDSDSESEETLQVKNAKKPP	S71	0.0106385
Q9Y2H6	FNDC3A	DRQGTQKDKMSSPPSSPQKCPSPINEHNGLI	S207	0.0106779
Q96G23	CERS2	ITGKLVEDERSDREETESSEGEEAAAGGGAK	T346	0.010803
P17812	CTPS1	RLSPRDTYSDRSGSSSPDSEITELKFPSINH	S575	0.0112241
Q8NDI1	EHBP1	GKATDEDMQSLASLMSMKQADIGNLDDFEED	S177	0.0116547
P04183	TK1	VAARKLFAPQQILQCSPAN	S231	0.0116856
P43307	SSR1	MSWIPQETLNQINKASPRRLPRKRAQKRSVG	S268	0.011858
O75533	SF3B1	DREDEYKKHRRTMIISPERLDPFADGGKTPD	S129	0.0119607
O75533	SF3B1	IISPERLDPFADGGKTPDPKMNARTYMDVMR	T142	0.0119607
P15924	DSP	KISTISSVRNLTIRSSSFSDTLEESSPIAAI	S2607	0.0120862
P15924	DSP	ISTISSVRNLTIRSSSFSDTLEESSPIAAIF	S2608	0.0120862
Q8NDI1	EHBP1	LREGKATDEDMQSLASLMSMKQADIGNLDDF	S174	0.0121148
Q8NHQ9	DDX55	LTTGKRTIKTVDLGISDLEDDC	S594	0.0121835
Q9Y248	GINS2	MYKLRTNLQPLESTQSQDF	S182	0.0122033
Q9NQT8	KIF13B	RLGAPEARRSATLSGSATNLASLTAALAKAD	S1797	0.0122921
Q9NQT8	KIF13B	STGLRLGAPEARRSATLSGSATNLASLTAAL	T1793	0.0122921
Q9P206	KIAA1522	IFSKGSRKLQLERPVSPETQADLQRNLVAEL	S929	0.012383
O94885	SASH1	EMKKGLGSLSHGRTCSFGGFDLTNRSLHVGS	S407	0.0125532
P27348	YWHAQ	IMQLLRDNLTLWTSDSAGEECDAAEGAEN	S232	0.0126488
P24534	EEF1B2	GATDSKDDDDIDLFGSDDEEESEEAKRLREE	S106	0.0127607
P49790	NUP153	KEGSVLDILKSPGFASPKIDSVAAQPTATSP	S619	0.0129119
Q13464	ROCK1	IEQLRAKLLDLSDSTSVASFPSADETDGNLP	S1102	0.0129951
Q13464	ROCK1	LRAKLLDLSDSTSVASFPSADETDGNLPESR	S1105	0.0129951
P06400	RB1	LLKEPYKTAVIPINGSPRTPRRGQNRSARIA	S249	0.0131803
Q9BW04	SARG	MPISIPKAPRANSALTPPKPESGLTLQESNT	T456	0.0133518
Q9BW04	SARG	TPPKPESGLTLQESNTPGLRQMNFKSNTLER	T471	0.0133518
Q96IF1	AJUBA	GSLLLDGAGAGGAGGSRPCSNRTSGISMGYD	S155	0.0137569
Q6WCQ1	MPRIP	QEEMRTKDQPDGSSLSPAQSPSQSQPPAASS	S220	0.0137905
Q9NRY4	ARHGAP35	DNAAEACSTTEEVFNSPRAGSPLCNSNLQDS	S970	0.0139876
Q6PD74	AAGAB	FWMAIGGDRDEIEGLSSDEEH	S310	0.0140449
Q6PD74	AAGAB	WMAIGGDRDEIEGLSSDEEH	S311	0.0140449
Q9Y446	PKP3	HERGGVGSRADYDTLSLRSLRLGPGGLDDRY	S180	0.0140731
Q9Y446	PKP3	GGVGSRADYDTLSLRSLRLGPGGLDDRYSLV	S183	0.0140731
P29966	MARCKS	KKKKKRFSFKKSFKLSGFSFKKNKKEAGEGG	S167	0.0142877
P29966	MARCKS	KKRFSFKKSFKLSGFSFKKNKKEAGEGGEAE	S170	0.0142877
Q13428	TCOF1	PSSGVDSAVGTLPATSPQSTSVQAKGTNKLR	S1147	0.0143244
P00533	EGFR	FSSPSTSRTPLLSSLSATSNNSTVACIDRNG	S1039	0.0145772
P00533	EGFR	PSTSRTPLLSSLSATSNNSTVACIDRNGLQS	S1042	0.0145772
P00533	EGFR	SRTPLLSSLSATSNNSTVACIDRNGLQSCPI	S1045	0.0145772
P04626	ERBB2	PQRFVVIQNEDLGPASPLDSTFYRSLLEDDD	S998	0.0146782
P04626	ERBB2	VVIQNEDLGPASPLDSTFYRSLLEDDDMGDL	S1002	0.0146782
P02545	LMNA	TVTRSYRSVGGSGGGSFGDNLVTRSYLLGNS	S537	0.0147298
P06748	NPM1	HISGQHLVAVEEDAESEDEEEEDVKLLSISG	S125	0.0147747
Q12888	TP53BP1	SQAVPSPATRSEALSSVLDQEEAMEIKEHHP	S640	0.0149133
Q96B97	SH3KBP1	FGDIFKDKPIKLRPRSIEVENDFLPVEKTIG	S230	0.0158261
Q9H910	JPT2	RAMKPPGGESSNLFGSPEEATPSSRPNRMAS	S30	0.016057
Q13085	ACACA	NQHSRFIIGSVSEDNSEDEISNLVKLDLLEE	S29	0.0161149
Q9NZN5	ARHGEF12	ENPEKSETIQDTDTQSLVGSPSTRIAPHIIG	S337	0.0166246
Q9NZN5	ARHGEF12	KSETIQDTDTQSLVGSPSTRIAPHIIGAEDD	S341	0.0166246
P11717	IGF2R	QKTVSSTKLVSFHDDSDEDLLHI	S2484	0.016769
Q02880	TOP2B	LRRAAAERPKYTFDFSEEEDDDADDDDDDNN	S1375	0.0168961
Q96Q15	SMG1	NIQGEELLVSECEGGSPPASQDSNKDEPKSG	S1903	0.0172531
Q96Q15	SMG1	EELLVSECEGGSPPASQDSNKDEPKSGLNED	S1907	0.0172531
Q96Q15	SMG1	LVSECEGGSPPASQDSNKDEPKSGLNEDQAM	S1910	0.0172531
Q86WR7	PROSER2	RGGSLESRSSSSRSRSFTLDDESLKYLTHEE	S43	0.0174538
Q7Z4S6	KIF21A	DGQISDTGDLGEDIASN	S1673	0.0174964
Q8NDI1	EHBP1	CIFLREGKATDEDMQSLASLMSMKQADIGNL	S171	0.0175051
Q92614	MYO18A	KRIGDLQAAIEDEMESDENEDLINSLQDMVT	S1942	0.0176156
Q641Q2	WASHC2A	KASELSKKKASALLFSSDEEDQWNIPASQTH	S619	0.0178016
Q641Q2	WASHC2A	ASELSKKKASALLFSSDEEDQWNIPASQTHL	S620	0.0178016
Q641Q2	WASHC2A	FAPPKLTDEDFSPFGSGGGLFSGGKGLFDDE	S356	0.0178809
Q8WY36	BBX	NDKSTPKKTCKKRQSSESDIESVIYTIEAVA	S479	0.0179844
Q8WY36	BBX	KSTPKKTCKKRQSSESDIESVIYTIEAVAKG	S481	0.0179844
Q8WWK9	CKAP2	TETRTSCLIKYNVSTTPYLQSVKKKVQFDGT	T597	0.0180332
Q9Y2U5	MAP3K2	LDGESYPKSRMPRAQSYPDNHQEFSDYDNPI	S239	0.0181407
O75116	ROCK2	QLQALHIGLDSSSIGSGPGDAEADDGFPESR	S1137	0.0182784
Q8WWK9	CKAP2	SCLIKYNVSTTPYLQSVKKKVQFDGTNSAFK	S602	0.0184251
Q96CW1	AP2M1	QHQTKEEQSQITSQVTGQIGWRREGIKYRRN	T156	0.0184352
Q7KZ85	SUPT6H	PGITPSSSSRTRTPASINATPANINLADLTR	S1535	0.018554
Q7KZ85	SUPT6H	DPVPGITPSSSSRTRTPASINATPANINLAD	T1532	0.018554
Q7KZ85	SUPT6H	PSSSSRTRTPASINATPANINLADLTRAVNA	T1539	0.018554
Q14161	GIT2	TASKTNRQKSLDSDLSDGPVTVQEFMEVKNA	S421	0.0187033
Q13263	TRIM28	SAAAASAAAASAASGSPGPGEGSAGGEKRST	S19	0.0187595
P49768	PSEN1	HRSTPESRAAVQELSSSILAGEDPEERGVKL	S366	0.0188458
P49768	PSEN1	RSTPESRAAVQELSSSILAGEDPEERGVKLG	S367	0.0188458
P41227	NAA10	LSEVSETTESTDVKDSSEASDSAS	S227	0.0190062
P41227	NAA10	SEVSETTESTDVKDSSEASDSAS	S228	0.0190062
P41227	NAA10	SETTESTDVKDSSEASDSAS	S231	0.0190062
P15407	FOSL1	KSSSSSGDPSSDPLGSPTLLAL	S265	0.0190984
P29353	SHC1	PPPPCPGRELFDDPSYVNVQNLDKARQAVGG	Y427	0.0193166
O76021	RSL1D1	KKRGRGKAQVKATNESEDEIPQLVPIGKKTP	S361	0.0193559
Q8IWA0	WDR75	IPEDVDMEEEKESEDSDEENDFTEKVQDTSN	S782	0.0194959
Q8N163	CCAR2	DALEQAADTSRRNAETPEATTQQETDTDLPE	T484	0.0195401
Q86V48	LUZP1	LRCRVIKSSGREKPDSDDDLDIASLVTAKLV	S659	0.0195794
O75822	EIF3J	MAAAAAAAGDSDSWDADAFSVEDPVR	S11	0.0198881
O75822	EIF3J	MAAAAAAAGDSDSWDADAFSVEDPVRKV	S13	0.0198881
Q13435	SF3B2	EEEEMETDARSSLGQSASETEEDTVSVSKKE	S307	0.0201164
Q13435	SF3B2	EEMETDARSSLGQSASETEEDTVSVSKKEKN	S309	0.0201164
Q13435	SF3B2	METDARSSLGQSASETEEDTVSVSKKEKNRK	T311	0.0201164
Q9Y5A9	YTHDF2	HQKDGLNDDDFEPYLSPQARPNNAYTAMSDS	S39	0.0201986
Q9P1Y6	PHRF1	LDPFDSSEELSANPLSPLSAKRRALSRSALQ	S455	0.0204411
Q13017	ARHGAP5	PVETWKGGIDNPAITSDQELDDKKMKKKTHK	S1218	0.0204638
O60716	CTNND1	APLAQHERGSLASLDSLRKGGPPPPNWRQPE	S352	0.0206855
Q9NQ55	PPAN	RLQDISELLATGAGLSESEAEPDGDHNITEL	S238	0.0206973
Q9NQ55	PPAN	QDISELLATGAGLSESEAEPDGDHNITELPQ	S240	0.0206973
Q8N3U4	STAG2	APEIPTDFNLLQESETHFSSDTDFEDIEGKN	T19	0.0207953
Q9P260	RELCH	EPSTASGGGQLNRAGSISTLDSLDFARYSDD	S180	0.0208599
Q9P260	RELCH	GGGQLNRAGSISTLDSLDFARYSDDGNRETD	S186	0.0208599
Q9H9B1	EHMT1	ESMSEADRAQKMDGESEEEQESVDTGEEEEG	S395	0.0210291
Q8N7R7	CCNYL1	CEDKDLCRAAMRRSFSADNFIGIQRSKAILS	S344	0.0210426
Q15154	PCM1	QALQTACPDLQLSAASVGNCPTKKYMPAVTS	S779	0.021053
Q8NCF5	NFATC2IP	KLGVADIIDCVVLTSSPEATETSQQLQLRVQ	S338	0.0212964
Q01082	SPTBN1	MELQRTSSISGPLSPAYTGQVPYNYNQLE	S14	0.0213273
Q09666	AHNAK	LKGPGVDVNLKGPRISAPNVDFNLEGPKVKG	S5448	0.0216243
Q5SW79	CEP170	DEGPDTPSYNRDNSISPESDVDTASTISLVT	S930	0.0216536
Q8NDX5	PHC3	CVQPELQNNTKHADNSSDTEMEDMIAEETLE	S761	0.0218986
O00193	SMAP	SAARESHPHGVKRSASPDDDLGSSNWEAADL	S17	0.0228579
P55884	EIF3B	EPRALENGDADEPSFSDPEDFVDDVSEEELL	S154	0.0228749
Q96HH9	GRAMD2B	ADRPSSLPLDFNDEFSDLDGVVQQRRQDMEG	S252	0.0231775
Q09666	AHNAK	ASLGSLEGEAEAEASSPKGKFSLFKSKKPRH	S5763	0.0232765
Q8NAN2	MIGA1	RAYRLQEEFEATLGASDPNSLADDIDKDTDI	S289	0.0234881
Q86TV6	TTC7B	SRVEQALSEVASSLQSSAPKQGPLHPWMTLA	S681	0.023653
P61247	RPS3A	AKVERADGYEPPVQESV	S263	0.023822
P30622	CLIP1	TKTASESISNLSEAGSIKKGERELKIGDRVL	S204	0.0239362
Q01167	FOXK2	PAGGGAGGGGAGGGGSPPGGWAVARLEGREF	S30	0.0239368
Q01167	FOXK2	MAAAAAALSGAGTPPAGGGAGGGGAGGG	T13	0.0239368
P46937	YAP1	SGPAATPTAQHLRQSSFEIPDDVPLPAGWEM	S164	0.0245892
Q96SB4	SRPK1	HSESDLPEQEEEILGSDDDEQEDPNDYCKGG	S51	0.0246473
Q9NTJ3	SMC4	ASSDAEPEPPSGRTESPATAAETASEELDNR	S41	0.0248119
P29317	EPHA2	APDSLKTLADFDPRVSIRLPSTSGSEGVPFR	S892	0.024872
O95817	BAG3	VEVKVPPAPVPCPPPSPGPSAVPSSPKSVAT	S377	0.025042
Q09666	AHNAK	VDVTGREGAKDIDISSPEFKIKIPRHELTEI	S177	0.0251763
Q5H9R7	PPP6R3	EACCKERIQQFDDGGSDEEDIWEEKHIAFTP	S617	0.0252952
O75446	SAP30	KNLIQSVRNRRKRKGSDDDGGDSPVQDIDTP	S131	0.0253323
Q6P0N0	MIS18BP1	NTSNIPVILEPETEESENEFYIKQKKARPSV	S824	0.0253695
Q6P0N0	MIS18BP1	STRNTSNIPVILEPETEESENEFYIKQKKAR	T821	0.0253695
Q3YEC7	RABL6	DLFGLGLEEAGPKESSEEGKEGKTPSKEKKK	S641	0.0253941
Q8NCF5	NFATC2IP	DKEEKKKTEFLDLDNSPLSPPSPRTKSRTHT	S198	0.0255513
O00267	SUPT5H	PRDVTNFTVGGFAPMSPRISSPMHPSAGGQR	S666	0.0256221
P16949	STMN1	SEAPRTLASPKKKDLSLEEIQKKLEAAEERR	S46	0.0256222
Q9NXG2	THUMPD1	DMYGPEKFTDKDQQPSGSEGEDDDAEAALKK	S86	0.0257079
Q9NXG2	THUMPD1	YGPEKFTDKDQQPSGSEGEDDDAEAALKKEV	S88	0.0257079
P49792	RANBP2	ADTLKLPPTFFCGVCSDTDEDNGNGEDFQSE	S2741	0.0265979
P55196	AFDN	QGAIYHGLATLLNQPSPMMQRISDRRGSGKP	S1107	0.0268917
Q9Y446	PKP3	HGFNSYGSHRTLQRLSSGFDDIDLPSAVKYL	S313	0.0269704
Q86U86	PBRM1	EEDAALAAARYEEGESEAESITSFMDVSNPF	S371	0.0272005
Q86U86	PBRM1	ALAAARYEEGESEAESITSFMDVSNPFYQLY	S375	0.0272005
Q8N9N8	EIF1AD	AEPQLSGEESSSEDDSDLFVNTNRRQYHESE	S141	0.0272897
Q7Z417	NUFIP2	SAKEQRYQRGLERNDSWGSFDLRAAIVYHTK	S652	0.0274441
P16144	ITGB4	LVNGRMDFAFPGSTNSLHRMTTTSAAAYGTH	S1457	0.0280267
Q6Y7W6	GIGYF2	LRALSSGGSITSPPLSPALPKYKLADYRYGR	S30	0.0286142
O75962	TRIO	LPLGKPRAGAASPLNSPLSSAVPSLGKEPFP	S2459	0.0287067
P27361	MAPK3	LARIADPEHDHTGFLTEYVATRWYRAPEIML	T202	0.0289638
P27361	MAPK3	RIADPEHDHTGFLTEYVATRWYRAPEIMLNS	Y204	0.0289638
Q8WY36	BBX	GNDKSTPKKTCKKRQSSESDIESVIYTIEAV	S478	0.0290717
Q8WY36	BBX	NDKSTPKKTCKKRQSSESDIESVIYTIEAVA	S479	0.0290717
Q8WY36	BBX	KSTPKKTCKKRQSSESDIESVIYTIEAVAKG	S481	0.0290717
Q96E09	FAM122A	VEKSASPKRIDFIPVSPAPSPTRGIGKQCFS	S143	0.0291411
Q96E09	FAM122A	ASPKRIDFIPVSPAPSPTRGIGKQCFSPSLQ	S147	0.0291411
P32004	L1CAM	KEKEAAGGNDSSGATSPINPAVALE	S1248	0.0292451
P14868	DARS1	VFTVSYFKNNAYLAQSPQLYKQMCICADFEK	S249	0.0295889
P17096	HMGA1	TEKRGRGRPRKQPPVSPGTALVGSQKEPSEV	S36	0.0297157
P17096	HMGA1	GTALVGSQKEPSEVPTPKRPRGRPKGSKNKG	T53	0.0297157
O95810	CAVIN2	GEIAEEAAEKATSRGSNSGMDSNIDLTIVED	S364	0.0297297
Q9BQG0	MYBBP1A	LMTVLQAGKALGGEDSENEEELGDEAMMALD	S775	0.0301573
P46937	YAP1	LPTLEQDGGTQNPVSSPGMSQELRTMTTNSS	S367	0.0304952
P54105	CLNS1A	EEESKEPVADEEEEDSDDDVEPITEFRFVPS	S102	0.0307797
P49792	RANBP2	VGTQSAGKVGEDEDGSDEEVVHNEDIHFEPI	S2900	0.0309092
O00505	KPNA3	LLKKRNVPQEESLEDSDVDADFKAQNVTLEA	S60	0.0309223
Q8TEW0	PARD3	RISHSLYSGIEGLDESPSRNAALSRIMGESG	S728	0.0309531
Q86U86	PBRM1	QGGRLSAITMALQYGSESEEDAALAAARYEE	S353	0.0310633
Q86U86	PBRM1	GRLSAITMALQYGSESEEDAALAAARYEEGE	S355	0.0310633
Q12872	SFSWAP	LAENKSDEKKKSGVSSDNEDDDDEEDGNYLH	S283	0.0310888
P20020	ATP2B1	DDTDAEDDAPTKRNSSPPPSPNKNNNAVDSG	S1178	0.0311224
P20020	ATP2B1	AEDDAPTKRNSSPPPSPNKNNNAVDSGIHLT	S1182	0.0311224
Q9Y4B5	MTCL1	GLPSTSSKEDVTPPLSPDDLKYIEEFNKSWD	S1421	0.0316116
Q02880	TOP2B	NLFSFPSYSQKSEDDSAKFDSNEEDSASVFS	S1461	0.0318214
Q8IWZ3	ANKHD1	KLAAAVLRTGGGGGASGSDEDEVSEVESFIL	S93	0.0318962
Q8IWZ3	ANKHD1	AAAVLRTGGGGGASGSDEDEVSEVESFILDQ	S95	0.0318962
O43815	STRN	VLDNFKFLESAAADFSDEDEDDDVDGREKSV	S245	0.0319605
O75122	CLASP2	RLSSSVSAMRVLNTGSDVEEAVADALKKPAR	S596	0.0319611
P00533	EGFR	CIDRNGLQSCPIKEDSFLQRYSSDPTGALTE	S1064	0.0325099
Q9UD71	PPP1R1B	ESHLQSISNLNENQASEEEDELGELRELGYP	S102	0.0325503
Q9ULU4	ZMYND8	KTGQAGSLSGSPKPFSPQLSAPITTKTDKTS	S495	0.0327527
Q9HAU0	PLEKHA5	REKKKGLNVIGASDQSPLQSPSNLRDNPFRT	S933	0.0329029
Q9UQ35	SRRM2	DAVEKAGMSSNQSISSPVLDAVPRTPSRERS	S1404	0.0329753
Q9UQ35	SRRM2	SNQSISSPVLDAVPRTPSRERSSSASSPEMK	T1413	0.0329753
Q86VR2	RETREG3	APAQRATRGFLRSPSSDLDTDAEGDDFELLD	S436	0.0331812
Q86VR2	RETREG3	RATRGFLRSPSSDLDTDAEGDDFELLDQSEL	T440	0.0331812
Q9UQ35	SRRM2	WGGPHFSPEHKELSNSPLRENSFGSPLEFRN	S1320	0.0331894
Q6P996	PDXDC1	LVQNLMHGDEDEEPQSPRIQNIGEQGHMALL	S79	0.0332617
Q96G23	CERS2	GKLVEDERSDREETESSEGEEAAAGGGAKSR	S348	0.0333986
O95155	UBE4B	AHRSQSSEGVSSLSSSPSNSLETQSQSLSRS	S88	0.0335471
Q12888	TP53BP1	DKLASRSKLPDGPTGSSEEEEEFLEIPPFNK	S1758	0.0338391
Q12888	TP53BP1	KLASRSKLPDGPTGSSEEEEEFLEIPPFNKQ	S1759	0.0338391
P35580	MYH10	SGRRQLHLEGASLELSDDDTESKTSDVNETQ	S1956	0.0339935
Q8WYP5	AHCTF1	EKLEAQDSGEEARNLSFNELYPSGTLKLQYN	S1541	0.0341436
Q9Y2X3	NOP58	KKKRGKKKHIKEEPLSEEEPCTSTAIASPEK	S502	0.0342955
Q9Y2X3	NOP58	EPLSEEEPCTSTAIASPEKKKKKKKKRENED	S514	0.0342955
Q14160	SCRIB	ESPCSPSGQQPPSPPSPDELPANVKQAYRAF	S1309	0.0344185
Q9H4L7	SMARCAD1	TVQEKTFNKDTVIIVSEPSEDEESQGLPTMA	S124	0.0345779
Q9H4L7	SMARCAD1	EKTFNKDTVIIVSEPSEDEESQGLPTMARRN	S127	0.0345779
Q9Y281	CFL2	MASGVTVNDEVIKVFNDM	S3	0.0346373
Q66K74	MAP1S	EAGLSLPLRGPRARRSASPHDVDLCLVSPCE	S729	0.0347486
Q66K74	MAP1S	GLSLPLRGPRARRSASPHDVDLCLVSPCEFE	S731	0.0347486
Q86SQ7	SDCCAG8	MAKSPENSTLEEILGQYQR	S4	0.0348941
Q6PD62	CTR9	RSKKGGEFDEFVNDDTDDDLPISKKKKRRKG	T925	0.0349086
O75962	TRIO	SLGTLPLGKPRAGAASPLNSPLSSAVPSLGK	S2455	0.0350621
Q9BPX3	NCAPG	EKSKLNLAQFLNEDLS	S1015	0.0351615
P51610	HCFC1	PVPGPSVPPPEELQVSPGPRQQLPPRQLLQS	S1507	0.0352114
P50851	LRBA	VSSVDSAQASDMGGESPGSRSSNAKLPSVPT	S1767	0.0353676
Q8WXI9	GATAD2B	PERGRLTPSPDIIVLSDNEASSPRSSSRMEE	S129	0.0355176
Q13470	TNK1	QRRNMPLERMKGISRSLESVLSLGPRPTGGG	S502	0.0358398
Q13470	TNK1	ESVLSLGPRPTGGGSSPPEIRQARAVPQGPP	S519	0.0358398
Q9Y3E7	CHMP3	TDALPEPEPPGAMAASEDEEEEEEALEAMQS	S200	0.0359954
P49327	FASN	ELSSKADEASELACPTPKEDGLAQQQTQLNL	T2204	0.036053
Q14126	DSG2	EDKVVPSFLPVDQGGSLVGRNGVGGMAKEAT	S680	0.0370762
Q8IXM2	BAP18	IKKQKADVTLSALNDSDANSDVVDIEGLGET	S146	0.0373467
Q8IXM2	BAP18	KADVTLSALNDSDANSDVVDIEGLGETPPAK	S150	0.0373467
Q8IXM2	BAP18	SDANSDVVDIEGLGETPPAKKLNFDQA	T161	0.0373467
P49662	CASP4	AGQMLLQTFFNIDQISPNKKAHPNMEAGPPE	S83	0.0373893
Q9Y6M1	IGF2BP2	NYSFKISYIPDEEVSSPSPPQRAQRGDHSSR	S162	0.0375318
Q9Y6M1	IGF2BP2	SFKISYIPDEEVSSPSPPQRAQRGDHSSREQ	S164	0.0375318
Q8WUM0	NUP133	TSRENVSILAEDLEGSLASSVAGPNSESMIF	S489	0.0378323
Q9UBW7	ZMYM2	VKDIYDKDNYELDEDTD	T1376	0.0378866
Q9UDY2	TJP2	VVKRPRKVQVAALQASPPLDQDDRAFEVMDE	S107	0.0379123
Q9UBQ5	EIF3K	VEKIDFDSVSSIMASSQ	S217	0.038158
Q9Y2V2	CARHSP1	QASVGLLDTPRSRERSPSPLRGNVVPSPLPT	S30	0.0387834
Q9Y2V2	CARHSP1	SVGLLDTPRSRERSPSPLRGNVVPSPLPTRR	S32	0.0387834
Q9Y2V2	CARHSP1	SRERSPSPLRGNVVPSPLPTRRTRTFSATVR	S41	0.0387834
Q02880	TOP2B	PSYSQKSEDDSAKFDSNEEDSASVFSPSFGL	S1466	0.0390937
Q9NVP2	ASF1B	GLGLPGCIPGLLPENSMDCI	S198	0.0395411
P08670	VIM	LPNFSSLNLRETNLDSLPLVDTHSKRTLLIK	S430	0.0396462
Q2M3G4	SHROOM1	LAAEAEAAAQAAEPPSPPASRAAYRQRLQGA	S133	0.0401914
O60271	SPAG9	LESTAHSRIRKERPISLGIFPLPAGDGLLTP	S203	0.0407134
O60271	SPAG9	ISLGIFPLPAGDGLLTPDAQKGGETPGSEQW	T217	0.0407134
Q6P2E9	EDC4	SLELQEVEPLGLPQASPSRTRSPDVISSAST	S723	0.0409973
Q86YS7	C2CD5	PIPEPRQRSRLLRSQSESSDEVTELDLSHGK	S659	0.0410713
Q9NQZ2	UTP3	SVSKTSAAACAVTDLSDDSDFDEKAKLKYYK	S365	0.0419893
P11388	TOP2A	AKSVRAKKPIKYLEESDEDDLF	S1525	0.0421493
Q9H4L7	SMARCAD1	TVQEKTFNKDTVIIVSEPSEDEESQGLPTMA	S124	0.0427555
Q9H4L7	SMARCAD1	EKTFNKDTVIIVSEPSEDEESQGLPTMARRN	S127	0.0427555
Q9H4L7	SMARCAD1	KDTVIIVSEPSEDEESQGLPTMARRNDDISE	S132	0.0427555
P13861	PRKAR2A	PPEPGPDRVADAKGDSESEEDEDLEVPVPSR	S78	0.0427886
P13861	PRKAR2A	EPGPDRVADAKGDSESEEDEDLEVPVPSRFN	S80	0.0427886
Q12888	TP53BP1	DEDGENTQIEDTEPMSPVLNSKFVPAENDSI	S552	0.0428125
Q96HH9	GRAMD2B	LKSVCGHLENTSVGNSPNPSSAENSFRADRP	S225	0.0429062
O75151	PHF2	DACFKDSDYVYPSLESDEDNPIFKSRSKKRK	S882	0.0432457
O75822	EIF3J	MAAAAAAAGDSDSWDADAFSVEDPVR	S11	0.0433946
P06400	RB1	EPYKTAVIPINGSPRTPRRGQNRSARIAKQL	T252	0.0433953
O00178	GTPBP1	MATERSRSAMDSPVPASMFAPEPSSPG	S12	0.0437187
P49757	NUMB	KIVVGSSVAPGNTAPSPSSPTSPTSDATTSL	S238	0.0438024
P49736	MCM2	EGLALDDEDVEELTASQREAAERAMRQRDRE	S108	0.0440692
Q13283	G3BP1	QDEVFGGFVTEPQEESEEEVEEPEERQQTPE	S149	0.0445144
Q8WTW3	COG1	LLVSALQELESSTSNSPSNKHIHFEYNMSLF	S459	0.0445853
Q8WXI9	GATAD2B	TPSPDIIVLSDNEASSPRSSSRMEERLKAAN	S135	0.0448274
Q14676	MDC1	AEVHLERAQPFGFIDSDTDAEEERIPATPVV	S329	0.0448903
Q14676	MDC1	VHLERAQPFGFIDSDTDAEEERIPATPVVIP	T331	0.0448903
P50443	SLC26A2	MSSESKEQHNVSPRDSAEGNDSYPSGIHLEL	S16	0.0448973
Q9H9B1	EHMT1	DRAQKMDGESEEEQESVDTGEEEEGGDESDL	S401	0.0449809
O14950	MYL12B	KAKTKTTKKRPQRATSNVFAMFDQSQIQEFK	S20	0.0450852
O14950	MYL12B	KKAKTKTTKKRPQRATSNVFAMFDQSQIQEF	T19	0.0450852
P49959	MRE11	NVTTKNYSEVIEVDESDVEEDIFPTTSKTDQ	S649	0.0451675
Q7Z3T8	ZFYVE16	PNNETGDITRNEIIQSPISQVPSVEKLSMNT	S939	0.0456356
Q8N5Y2	MSL3	KKTPVHSRSSSPIPLTPSKEGSAVFAGFEGR	T405	0.0456923
Q9NQZ2	UTP3	KPKSVSKTSAAACAVTDLSDDSDFDEKAKLK	T362	0.0457672
Q9UQ35	SRRM2	APSQSLLPPAQDQPRSPVPSAFSDQSRCLIA	S2449	0.0458284
Q15459	SF3A1	YEKFGESEEVEMEVESDEEDDKQEKAEEPPS	S329	0.0458519
O60271	SPAG9	DVAGLDTEGSKQRSASQSSLDKLDQELKEQQ	S716	0.0465189
Q12888	TP53BP1	CSEAMEVETSVISIDSPQKLAILDQELEHKE	S727	0.0466951
Q9Y446	PKP3	HGFNSYGSHRTLQRLSSGFDDIDLPSAVKYL	S313	0.0468358
Q9Y446	PKP3	GFNSYGSHRTLQRLSSGFDDIDLPSAVKYLM	S314	0.0468358
Q8IVT2	MISP	PQPGLRRALSSDSILSPAPDARAADPAPEVR	S400	0.0469219
Q8N3E9	PLCD3	GKKLPAARSEDGRALSDREEEEEDDEEEEEE	S496	0.0469927
Q8WWM7	ATXN2L	KEKEVDGLLTSEPMGSPVSSKTESVSDKEDK	S594	0.0471336
Q8IWA0	WDR75	AKEIPEDVDMEEEKESEDSDEENDFTEKVQD	S779	0.0472957
Q14527	HLTF	SSRPKRRKTAVQYIESSDSEEIETSELPQKM	S397	0.0473469
Q14527	HLTF	SRPKRRKTAVQYIESSDSEEIETSELPQKMK	S398	0.0473469
Q14527	HLTF	PKRRKTAVQYIESSDSEEIETSELPQKMKGK	S400	0.0473469
Q9BXF6	RAB11FIP5	EIEVTIQFTRNNLSASMFDLSMKDKPRSPFS	S176	0.0474822
Q9P035	HACD3	RPLFLAPDFDRWLDESDAEMELRAKEEERLN	S114	0.0475505
O75533	SF3B1	PGATPKKLSSWDQAETPGHTPSLRWDETPGR	T223	0.0475574
O75533	SF3B1	PKKLSSWDQAETPGHTPSLRWDETPGRAKGS	T227	0.0475574
Q8N3X1	FNBP4	VKATGGLCLLGAYADSDDDDNDVSEKLAQSK	S116	0.0477369
Q86UU1	PHLDB1	SSGDLRVPVTRERKNSITEISDNEDDLLEYH	S578	0.0478163
Q86UU1	PHLDB1	RVPVTRERKNSITEISDNEDDLLEYHRRQRQ	S583	0.0478163
Q92766	RREB1	MRSRPRANSGGVDLDSSGEFASIEKMLATTD	S1174	0.0478362
Q9C0D5	TANC1	AEDTYRVSLAKGVSMSLPSSPLLPRQSHLVQ	S63	0.0479239
Q9C0D5	TANC1	YRVSLAKGVSMSLPSSPLLPRQSHLVQSRVN	S67	0.0479239
Q9UKM9	RALY	DEEGLLTHSEEELEHSQDTDADDGALQ	S295	0.0479286
Q9BTA9	WAC	QPSNQSPMSLTSDASSPRSYVSPRISTPQTN	S446	0.0481032
Q14847	LASP1	EFEKNKGKGFSVVADTPELQRIKKTQDQISN	T104	0.0485162
Q9Y4E8	USP15	RETKGASAATGIPLESDEDSNDNDNDIENEN	S961	0.0487215
Q9Y4E8	USP15	GASAATGIPLESDEDSNDNDNDIENENCMHT	S965	0.0487215
P05783	KRT18	LEDGEDFNLGDALDSSNSMQTIQKTTTRRIV	S399	0.048836
Q02880	TOP2B	KTTSKKPKKTSFDQDSDVDIFPSDFPTEPPS	S1581	0.0488782
Q9H6Z4	RANBP3	SNKFVFGQNMSERVLSPPKLNEVSSDANREN	S333	0.0489798
Q15262	PTPRK	SRLLDVPRYLCEGTESPYQTGQLHPAIRVAD	S856	0.0491706
O60503	ADCY9	LLSPPQEEKLTNSQTSLCEILQEKGRWAGVS	S691	0.0495068
Q7Z2W4	ZC3HAV1	RRKTVFSPTLPAARSSLGSLQTPEAVTTRKG	S387	0.0495242
P02794	FTH1	SGLAEYLFDKHTLGDSDNES	S179	0.0496123
Q5SQI0	ATAT1	PHPTARLLLAADPGGSPAQRRRTRGTPPGLV	S315	0.0496291
Q86U86	PBRM1	EEDAALAAARYEEGESEAESITSFMDVSNPF	S371	0.0496747
P31947	SFN	DNAGEEGGEAPQEPQS	S248	0.0497785
O00401	WASL	GALMEVMQKRSKAIHSSDEDEDEDDEEDFED	S484	0.0498767
O00401	WASL	ALMEVMQKRSKAIHSSDEDEDEDDEEDFEDD	S485	0.0498767
O43741	PRKAB2	DSMESSETSCRDLSSSPPGPYGQEMYAFRSE	S184	0.0500757
Q92900	UPF1	SYLGDEFKSQIDVALSQDSTYQGERAYQHGG	S1107	0.0501235
Q92900	UPF1	GDEFKSQIDVALSQDSTYQGERAYQHGGVTG	S1110	0.0501235
O94885	SASH1	SQEKLLVDSQGLSGCSPRDSGCYESSENLEN	S721	0.0503838
Q8N1G4	LRRC47	MAEMKKYTLENKEEGSLSDTEADAVSGQLPD	S518	0.0508335
Q8WW12	PCNP	PKTLSVAAAFNEDEDSEPEEMPPEAKMRMKN	S119	0.0508678
Q99638	RAD9A	KFRSLFFGSILAPVRSPQGPSPVLAEDSEGE	S375	0.0512265
Q99638	RAD9A	PVRSPQGPSPVLAEDSEGEG	S387	0.0512265
P07948	LYN	LQSVLDDFYTATEGQYQQQP	Y508	0.0512534
O15085	ARHGEF11	SLMNRNSVLSDPGLDSPRTSPVIMARVAQHH	S251	0.0514256
Q96RK0	CIC	RFAELPEFRPEEVLPSPTLQSLATSPRAILG	S1373	0.0514451
Q96RK0	CIC	PEEVLPSPTLQSLATSPRAILGSYRKKRKNS	S1382	0.0514451
P11831	SRF	AAAATTPAPTAGALYSGSEGDSESGEEEELG	S77	0.0516627
P11831	SRF	AATTPAPTAGALYSGSEGDSESGEEEELGAE	S79	0.0516627
P11831	SRF	PAPTAGALYSGSEGDSESGEEEELGAERRGL	S83	0.0516627
P11831	SRF	PTAGALYSGSEGDSESGEEEELGAERRGLKR	S85	0.0516627
O00410	IPO5	KPEVALLDTQDMENMSDDDGWEFVNLGDQQS	S652	0.05192
O60292	SIPA1L3	IMDNLGPEQERDTGQSPQKGLQRTLSDESLC	S1534	0.0522537
Q9Y2H2	INPP5F	EITVAHGSGLGKGQESPLKKSPSAGDVHILT	S935	0.0523926
Q96EB6	SIRT1	MADEAALALQPGGSPSAAGADREAASSPA	S14	0.0531796
Q0JRZ9	FCHO2	ASLDELKVSIGNITLSPAISRHSPVQMNRNL	S387	0.0532936
Q0JRZ9	FCHO2	VSIGNITLSPAISRHSPVQMNRNLSNEELTK	S394	0.0532936
Q8N302	AGGF1	MASEAPSPPRSPPPPTSPEPEL	S7	0.0535272
Q66K74	MAP1S	ALELPLAASSIPRPRTPSPESHRSPAEGSER	T638	0.0537645
Q96EZ8	MCRS1	QTVQPLPKGDQVLNFSDAEDLIDDSKLKDMR	S282	0.0539015
Q09666	AHNAK	VDVETQSGKTVIRLPSGSGAASPTGSAVDIR	S210	0.0544297
Q96G23	CERS2	KLVEDERSDREETESSEGEEAAAGGGAKSRP	S349	0.0545249
Q9Y2X7	GIT1	SQEGSRHTSKLSRHGSGADSDYENTQSGDPL	S592	0.0547794
Q9Y2X7	GIT1	SRHTSKLSRHGSGADSDYENTQSGDPLLGLE	S596	0.0547794
Q9UGR2	ZC3H7B	SIDDIETDCYVDPRGSPALLPSTPTMPLFPH	S217	0.0548159
Q01082	SPTBN1	VSASTQSTPASSRAQTLPTSVVTITSESSPG	T2328	0.0550846
Q86U86	PBRM1	AARYEEGESEAESITSFMDVSNPFYQLYDTV	S378	0.0552069
P31751	AKT2	LGLLELDQRTHFPQFSYSASIRE	S474	0.0552402
Q86XP3	DDX42	EDSSNVDLPYIPAENSPTRQQFHSKPVDSDS	S96	0.0555017
Q9Y2U5	MAP3K2	DIDNPTLTVMDISPPSRSPRAPTNWRLGKLL	S347	0.0556235
Q96RS0	TGS1	GTAESHDSKGIGLDESELDSEAELMRSMGLP	S85	0.0559753
Q96RS0	TGS1	SHDSKGIGLDESELDSEAELMRSMGLPLQFG	S89	0.0559753
P46100	ATRX	NKLPKSKQSETVDQNSDSDEMLAILKEVSRM	S729	0.056048
P46100	ATRX	LPKSKQSETVDQNSDSDEMLAILKEVSRMSH	S731	0.056048
Q8TF40	FNIP1	EAAQTKVTFLIGDSMSPDSDTELRSQAVVDQ	S760	0.0561755
Q8TF40	FNIP1	QTKVTFLIGDSMSPDSDTELRSQAVVDQITR	S763	0.0561755
Q9H307	PNN	MEEETEVRESEKQQDSQPEEVMDVLEMVENV	S381	0.0563169
P52756	RBM5	ENPLKRGLVAAYSGDSDNEEELVERLESEEE	S624	0.0564517
P17509	HOXB6	MKWKKESKLLSASQLSAEEEEEKQAE	S214	0.0566217
Q9NQZ2	UTP3	KTSAAACAVTDLSDDSDFDEKAKLKYYKEIE	S368	0.0571608
Q15021	NCAPD2	KPSTGSRYQPLASTASDNDFVTPEPRRTTRR	S1333	0.058333
Q9P227	ARHGAP23	AVVSSAMNSAPVLGTSPSSPTFTFTLGRHYS	S583	0.0587376
Q7Z417	NUFIP2	FLSKDYEIESQNPLASPTNTLLGSAKEQRYQ	S629	0.0588813
Q8WUY9	DEPDC1B	RQISPEEFEYQRSYGSQEPLAALLEEVITDA	S448	0.0589572
Q15149	PLEC	LRVPQPEGLGRKRTSSEDNLYLAVLRASEGK	S21	0.0595248
Q8IYB3	SRRM1	SGSPEPAAKKPPAPPSPVQSQSPSTNWSPAV	S769	0.0596671
Q08999	RBL2	NLERADEICIAGSPLTPRRVTEVRADTGGLG	T642	0.0597711
Q09666	AHNAK	SLFKSKKPRHRSNSFSDEREFSGPSTPTGTL	S5784	0.0600682
Q7Z3K3	POGZ	ETIEPESLHQLFEGESETESFYGFEEADLDL	S1392	0.0600749
Q7Z3K3	POGZ	PESLHQLFEGESETESFYGFEEADLDLMEI	S1396	0.0600749
P17544	ATF7	EKKAAAGPLDMSLPSTPDIKIKEEEPVEEVT	T101	0.0601377
O95671	ASMTL	VKHDSIPAADTFEDLSDVEGGGSEPTQRDAG	S239	0.0602878
Q9Y520	PRRC2C	QPRAGPIKAQKLPDLSPVENKEHKPGPIGKE	S2105	0.0604359
Q6XQN6	NAPRT	SERLQALVNSLCAGQSP	S537	0.0609272
O60292	SIPA1L3	HTGALPLFREYGSTSSIDVQGMPEQSFFDIL	S207	0.0609605
Q13085	ACACA	NQHSRFIIGSVSEDNSEDEISNLVKLDLLEE	S29	0.0615461
Q8NE71	ABCF1	EKELMERLKKLSVPTSDEEDEVPAPKPRGGK	S109	0.0618227
Q8NE71	ABCF1	EEKELMERLKKLSVPTSDEEDEVPAPKPRGG	T108	0.0618227
O75607	NPM3	SNDVSEEESEEEEEDSDEEEVELCPILPAKK	S158	0.0623084
O43159	RRP8	LEAASLSQHPPSLCISDSEEEEEERKKKCPK	S62	0.0624911
O43159	RRP8	AASLSQHPPSLCISDSEEEEEERKKKCPKKA	S64	0.0624911
P16989	YBX3	HQTAIKKNNPRKYLRSVGDGETVEFDVVEGE	S134	0.0625948
Q15025	TNIP1	IQRLNKALEEALSIQTPPSSPPTAFGSPEGA	T431	0.0631557
Q86W92	PPFIBP1	GSKALEYSNGIFDCQSPTSPFMGSLRALHLV	S37	0.0633147
P46821	MAP1B	PRDVMSDETNNEETESPSQEFVNITKYESSL	S1154	0.0633618
P46821	MAP1B	SQPALALDERKLGDVSPTQIDVSQFGSFKED	S1501	0.0633751
Q8NHV4	NEDD1	AKLVTSGAESGNLNTSPSSNQTRNSEKFEKP	S516	0.0633762
Q92614	MYO18A	MVTKYQKRKNKLEGDSDVDSELEDRVDGVKS	S1970	0.0637041
Q92614	MYO18A	YQKRKNKLEGDSDVDSELEDRVDGVKSWLSK	S1974	0.0637041
P08670	VIM	VRLRSSVPGVRLLQDSVDFSLADAINTEFKN	S83	0.0639123
Q5T2D3	OTUD3	DESNKREKIKTKGMDSEDDLRDEVEDAVQKV	S224	0.0641906
Q7L014	DDX46	NERKKLQKAALGLQDSDDEDAAVDIDEQIES	S804	0.0642224
Q9BWU0	SLC4A1AP	RKRKAKNWEDEDFYDSDDDTFLDRTGLIEKK	S466	0.0642765
Q8NC44	RETREG2	KNAPPGGDEPLAETESESEAELAGFSPVVDV	S281	0.0647408
Q8NC44	RETREG2	QGKNAPPGGDEPLAETESESEAELAGFSPVV	T279	0.0647408
Q8NDX5	PHC3	DECVRMDRTPPPPTLSPAAITVGRGEDLTSE	S616	0.0648141
Q8NDX5	PHC3	EEMPEESDECVRMDRTPPPPTLSPAAITVGR	T609	0.0648141
O75717	WDHD1	RVEKDYNDLFDGDDMSNAGDFLNDNAVEIPS	S333	0.0650548
Q9UQ35	SRRM2	EPPAPTPLLAERHGGSPQPLATTPLSQEPVN	S377	0.0650592
Q9UQ35	SRRM2	TTPLSQEPVNPPSEASPTRDRSPPKSPEKLP	S398	0.0650592
Q09666	AHNAK	LASKKSRLSSSSSNDSGNKVGIQLPEVELSV	S5870	0.0653866
Q99501	GAS2L1	PRARSPAAPRLSRVSSPSPELGTTPASIFRT	S490	0.0654272
Q05397	PTK2	SETDDYAEIIDEEDTYTMPSTRDYEIQRERI	Y407	0.0654332
P11717	IGF2R	KSVKALSSLHGDDQDSEDEVLTIPEVKVHSG	S2409	0.0654491
Q9NYZ3	GTSE1	TRESNRKTDSRLVDVSPDRGSPPSRVPQALN	S575	0.0654708
Q9NYZ3	GTSE1	RKTDSRLVDVSPDRGSPPSRVPQALNFSPEE	S580	0.0654708
O00567	NOP56	KPKKKKSFSKEELMSSDLEETAGSTSIPKRK	S520	0.0655019
O60678	PRMT3	GGRGAVENEEDLPELSDSGDEAAWEDEDDAD	S25	0.0658942
O60678	PRMT3	RGAVENEEDLPELSDSGDEAAWEDEDDADLP	S27	0.0658942
Q96G23	CERS2	MAHKFITGKLVEDERSDREETESSEGEEAAA	S341	0.0659009
Q3YEC7	RABL6	SDLFGLGLEEAGPKESSEEGKEGKTPSKEKK	S640	0.0660875
Q86XP3	DDX42	ENSPTRQQFHSKPVDSDSDDDPLEAFMAEVE	S109	0.0661469
O14617	AP3D1	VPEGLDLDAWINEPLSDSESEDERPRAVFHE	S632	0.0661682
O14617	AP3D1	EGLDLDAWINEPLSDSESEDERPRAVFHEEE	S634	0.0661682
O14617	AP3D1	LDLDAWINEPLSDSESEDERPRAVFHEEEQR	S636	0.0661682
Q5T1M5	FKBP15	RTKSNSLSEQLAINTSPDAVKAKLISRMAKM	S356	0.06648
O94992	HEXIM1	SDDDFMEEGGEEDGGSDGMGGDGSEFLQRDF	S252	0.0665573
P06400	RB1	APPPPPPPEEDPEQDSGPEDLPLVRLEFEET	S37	0.0666428
P22626	HNRNPA2B1	YNGYGGGPGGGNFGGSPGYGGGRGGYGGGGP	S259	0.0670072
Q6PKG0	LARP1	EMEQMDGRKNTFTAWSDEESDYEIDDRDVNK	S627	0.0672529
Q6PKG0	LARP1	MDGRKNTFTAWSDEESDYEIDDRDVNKILIV	S631	0.0672529
Q8N3F8	MICALL1	HPESTPKSLHPWYGITPTSSPKTKKRPAPRA	T467	0.0673668
P63104	YWHAZ	IMQLLRDNLTLWTSDTQGDEAEAGEGGEN	T232	0.067889
Q96TA1	NIBAN2	SATLSEKRRRAKQVVSVVQDEEVGLPFEASP	S624	0.0682406
Q9UPS8	ANKRD26	GTVRTGNRTLFEDRDSDSQDEVVVESLPTTS	S312	0.0682465
Q9UPS8	ANKRD26	VRTGNRTLFEDRDSDSQDEVVVESLPTTSIK	S314	0.0682465
Q09666	AHNAK	PRLGSPSGKTGTCRISMSEVDLNVAAPKVKG	S570	0.0683375
Q8WUM9	SLC20A1	DCMGDSGDKPLRRNNSYTSYTMAICGMPLDS	S417	0.0687527
Q13242	SRSF9	RSGSRGRDSPYQSRGSPHYFSPFRPY	S211	0.068806
Q13242	SRSF9	GRDSPYQSRGSPHYFSPFRPY	S216	0.068806
P33240	CSTF2	MQGASIQGGSQPGGFSPGQNQVTPQDHEKAA	S524	0.0690545
Q92785	DPF2	PLEKRGAPDPRVDDDSLGEFPVTNSRARKRI	S142	0.0691617
Q15678	PTPN14	IINTHAYNQPEDLVYSQPEMRERHPYTVPYG	S486	0.0693851
P46821	MAP1B	AIGPAKELEAERSLMSSPEDLTKDFEELKAE	S831	0.0697539
P46821	MAP1B	IGPAKELEAERSLMSSPEDLTKDFEELKAEE	S832	0.0697539
Q5T5U3	ARHGAP21	SRKRKKPKEKAQPSSSEDELDNVFFKKENVE	S1433	0.0699636
P46821	MAP1B	HRSEQSSMSIEFGQESPEQSLAMDFSRQSPD	S1653	0.0700434
Q9UPU5	USP24	EAEDLSLSAPSSPEISPQSSPRPHRPNNDRL	S2077	0.0700741
Q15021	NCAPD2	SAKKPSTGSRYQPLASTASDNDFVTPEPRRT	S1330	0.0700977
P42695	NCAPD3	RSRSLGVLPFTLNSGSPEKTCSQVSSYSLEQ	S1384	0.0702503
Q9H3Z4	DNAJC5	MADQRQRSLSTSGESLYHVLGLDKN	S10	0.0702787
Q9UQ35	SRRM2	DAVEKAGMSSNQSISSPVLDAVPRTPSRERS	S1404	0.071078
Q6ICG6	KIAA0930	STPPTPERNNRPAFFSPSLKRKVPRNRIAEM	S304	0.0711331
Q8N122	RPTOR	NARPQRVLDTSSLTQSAPASPTNKGVHIHQA	S859	0.0718756
Q15154	PCM1	EKIQALQTACPDLQLSAASVGNCPTKKYMPA	S776	0.0718836
Q8WXI9	GATAD2B	TPSPDIIVLSDNEASSPRSSSRMEERLKAAN	S135	0.0719342
Q96HH9	GRAMD2B	TYKLLKSVCGHLENTSVGNSPNPSSAENSFR	S221	0.0719695
Q9P0K7	RAI14	RLSDSTTGADSLLDISSEADQQDLLSLLQAK	S340	0.0721748
Q15022	SUZ12	CRPKRTKASMSEFLESEDGEVEQQRTYSSGH	S546	0.0723488
Q9H0B6	KLC2	GTPQEPPNPRMKRASSLNFLNKSVEEPTQPG	S582	0.0724174
Q14160	SCRIB	KMAESPCSPSGQQPPSPPSPDELPANVKQAY	S1306	0.0724291
P31350	RRM2	FEKRVGEYQRMGVMSSPTENSFTLDADF	S377	0.0725204
Q15648	MED1	PVPHPQPSIQRMVRLSSSDSIGPDVTDILSD	S770	0.072564
Q15648	MED1	VPHPQPSIQRMVRLSSSDSIGPDVTDILSDI	S771	0.072564
Q15648	MED1	PHPQPSIQRMVRLSSSDSIGPDVTDILSDIA	S772	0.072564
Q15648	MED1	PQPSIQRMVRLSSSDSIGPDVTDILSDIAEE	S774	0.072564
Q8TEU7	RAPGEF6	LQPFHPKLGDVTDADSEADENEQVSAV	S1590	0.072754
Q9NPI6	DCP1A	TQSNEKHAPTYTIPLSPVLSPTLPAEAPTAQ	S315	0.0729824
Q9NPI6	DCP1A	EKHAPTYTIPLSPVLSPTLPAEAPTAQVPPS	S319	0.0729824
P31751	AKT2	ELDQRTHFPQFSYSASIRE	S478	0.0731643
Q9UKV3	ACIN1	DRKKASLVALPEQTASEEETPPPLLTKEASS	S410	0.0732692
Q52LW3	ARHGAP29	KIRPVSLPVDRLLLASPPNERNGRNMGNVNL	S1029	0.0733268
Q96JM3	CHAMP1	IRSPAGSPELRKPSGSPDLWKLSPDQRKTSP	S445	0.073368
Q96JM3	CHAMP1	PELRKPSGSPDLWKLSPDQRKTSPASLDFPE	S452	0.073368
Q8N3F8	MICALL1	LLVGDRSPVPSPGSSSPQLQVKSSCKENPFN	S621	0.0734189
Q9UN86	G3BP2	VHNDMFRYEDEVFGDSEPELDEESEDEVEEE	S141	0.0735982
Q9UN86	G3BP2	EDEVFGDSEPELDEESEDEVEEEQEERQPSP	S149	0.0735982
Q15365	PCBP1	QGRVMTIPYQPMPASSPVICAGGQDRCSDAA	S190	0.0739237
Q86X29	LSR	GPALTPIRDEEWGGHSPRSPRGWDQEPAREQ	S464	0.0740939
Q9BXS5	AP1M1	QEGHKLETGAPRPPATVTNAVSWRSEGIKYR	T152	0.074106
Q8TDD1	DDX54	GPGRPLPTFPTSECTSDVEPDTREMVRAQNK	S75	0.0742932
[truncated: 2,552 more rows]
