# Supplementary material for: Inward Outward Signaling in Ovarian Cancer: Morpho-Phospho-Proteomic Profiling Upon Application of Hypoxia and Shear Stress Characterizes the Adaptive Plasticity of OVCAR-3 and SKOV-3 Cells
Source: Front Oncol. 2022 Feb 14;11:746411. doi: 10.3389/fonc.2021.746411 (PMC8896345; doi:10.3389/fonc.2021.746411)
Supplement: Supplementary file 3 [file Table_2.xlsx]

## Sheet: OVCAR3_CYT_SS
Significant	#NAME?	Difference	Protein IDs	Majority protein IDs	Protein names	Gene names	id	Peptides	Razor + unique peptides	Unique peptides	Sequence coverage [%]	Unique + razor sequence coverage [%]	Unique sequence coverage [%]	Mol. weight [kDa]	Q-value	Score	Intensity	MS/MS count	LFQ intensity OVCAR Cyt S.Con 2	LFQ intensity OVCAR Cyt S.Con 3	LFQ intensity OVCAR Cyt S.Con 4	LFQ intensity OVCAR Cyt S.Con 5	LFQ intensity OVCAR Cyt S.Con 6	LFQ intensity OVCAR Cyt Shear 1	LFQ intensity OVCAR Cyt Shear 2	LFQ intensity OVCAR Cyt Shear 4	LFQ intensity OVCAR Cyt Shear 5	LFQ intensity OVCAR Cyt Shear 6
+	4.08746	2.03345	A8MXV4	A8MXV4	Nucleoside diphosphate-linked moiety X motif 19, mitochondrial	NUDT19	38	5	5	5	17.1	17.1	17.1	42.233	0	10.213	105400000	10	18.5631	18.0479	16.9618	17.7629	17.9827	20.0571	19.722	19.6156	20.0548	20.0362
+	3.87303	1.78415	O15160;O15160-2	O15160;O15160-2	DNA-directed RNA polymerases I and III subunit RPAC1	POLR1C	328	9	9	9	35.5	35.5	35.5	39.249	0	52.58	1419700000	117	18.4638	18.9548	17.73	18.0951	17.8804	20.2012	19.5038	20.0887	20.3122	19.9389
+	2.68946	2.33867	O75475;O75475-2;O75475-3	O75475;O75475-2;O75475-3	PC4 and SFRS1-interacting protein	PSIP1	553	20	20	19	35.7	35.7	34.2	60.103	0	66.129	12691000000	337	19.218	17.9974	19.0349	19.384	20.9659	21.6332	20.8694	22.0601	21.7776	21.9535
+	4.6938	-0.914872	P16278;P16278-3;P16278-2;Q6UWU2;Q6UWU2-2	P16278;P16278-3;P16278-2	Beta-galactosidase	GLB1	1111	12	12	12	25.8	25.8	25.8	76.074	0	44.714	2540500000	99	21.9671	22.0494	22.0747	22.3591	22.2889	21.2743	21.4677	21.1592	21.0404	21.2233
+	3.31746	1.50414	P31937	P31937	3-hydroxyisobutyrate dehydrogenase, mitochondrial	HIBADH	1409	7	7	7	35.7	35.7	35.7	35.329	0	79.783	956750000	47	18.9899	17.5493	18.5843	18.5575	18.5507	19.6384	19.8082	19.9694	19.9919	20.3445
+	3.29528	1.19046	P48449;P48449-3;P48449-2	P48449;P48449-3;P48449-2	Lanosterol synthase	LSS	1634	23	23	23	37.6	37.6	37.6	83.308	0	33.017	2434300000	126	20.7519	21.0816	20.9562	21.4429	21.1002	21.8909	22.0508	22.3741	22.9052	22.0641
+	2.28861	2.6522	P61769	P61769	Beta-2-microglobulin;Beta-2-microglobulin form pI 5.3	B2M	1960	3	3	3	35.3	35.3	35.3	13.714	0	11.261	2494000000	45	18.7155	17.9911	18.6691	18.3292	21.8288	21.9273	21.5463	21.8006	21.7467	21.7738
+	2.97122	1.41757	P62316;P62316-2	P62316;P62316-2	Small nuclear ribonucleoprotein Sm D2	SNRPD2	1992	13	13	13	74.6	74.6	74.6	13.527	0	68.576	21080000000	369	19.6083	19.4613	18.9173	19.7149	20.2547	20.9431	20.3944	20.9284	21.4626	21.3158
+	2.62807	-1.87691	P69905	P69905	Hemoglobin subunit alpha	HBA1	2069	6	2	2	40.1	16.2	16.2	15.257	0	1.8405	1383800000	29	20.9758	21.1738	21.1867	21.1252	20.5426	18.4615	18.1032	19.0637	20.4323	19.5587
+	3.46088	1.40659	P80303;P80303-2	P80303;P80303-2	Nucleobindin-2;Nesfatin-1	NUCB2	2090	9	9	9	22.1	22.1	22.1	50.222	0	26.747	1027000000	58	18.0363	18.524	17.7452	17.4333	17.5957	19.3779	19.4676	19.4786	18.7323	19.3112
+	2.67389	2.21072	Q969Q0;P83881	Q969Q0;P83881	60S ribosomal protein L36a-like;60S ribosomal protein L36a	RPL36AL;RPL36A	2107	6	6	6	39.6	39.6	39.6	12.469	0	5.2262	11766000000	104	20.9554	19.2112	20.4998	19.9721	22.1522	22.879	22.6227	22.8447	22.8497	22.6481
+	3.70433	0.731811	Q13084	Q13084	39S ribosomal protein L28, mitochondrial	MRPL28	2313	8	8	8	40.2	40.2	40.2	30.156	0	8.1056	890150000	75	20.0793	20.1944	20.0398	20.0605	19.6311	20.7064	20.8139	20.6747	20.5597	20.9094
+	2.63936	1.33562	Q15075	Q15075	Early endosome antigen 1	EEA1	2574	14	14	14	11.4	11.4	11.4	162.46	0	27.397	526070000	35	19.0895	18.7903	17.6276	18.825	19.0143	20.1062	19.5411	19.8117	20.3457	20.2201
+	3.52996	2.04043	Q5JSH3;Q5JSH3-2;Q5JSH3-3;Q5JSH3-4	Q5JSH3;Q5JSH3-2;Q5JSH3-3;Q5JSH3-4	WD repeat-containing protein 44	WDR44	2801	3	3	3	5	5	5	101.37	0	8.0779	88668000	7	17.3791	18.6073	17.7832	17.9106	18.0503	19.1016	19.6569	20.1757	20.4965	20.502
+	2.48435	1.6077	Q5TFE4;Q5TFE4-2	Q5TFE4;Q5TFE4-2	5-nucleotidase domain-containing protein 1	NT5DC1	2857	20	20	20	62.9	62.9	62.9	51.844	0	59.169	2821400000	153	18.8587	20.9058	20.4847	20.8385	20.1363	21.4767	22.0882	21.7467	21.9203	22.0305
+	2.96202	1.23191	Q8TDX7;Q9HC98;Q8TDX7-2;Q9HC98-3;Q9HC98-4;Q9HC98-2	Q8TDX7	Serine/threonine-protein kinase Nek7	NEK7	3387	5	5	5	18.9	18.9	18.9	34.551	0	2.9848	392210000	29	17.8466	19.1629	18.5949	18.5238	18.6877	20.0506	19.7574	19.3674	19.7194	20.0807
+	5.52875	1.00433	Q92598;Q92598-2;Q92598-4;Q92598-3	Q92598;Q92598-2;Q92598-4;Q92598-3	Heat shock protein 105 kDa	HSPH1	3478	43	41	40	60	57.3	55.7	96.864	0	323.31	32991000000	731	22.5874	22.2547	22.1521	22.4073	22.5558	23.4048	23.3728	23.3543	23.4826	23.3645
+	2.99276	1.59853	Q92609;Q92609-2	Q92609;Q92609-2	TBC1 domain family member 5	TBC1D5	3481	6	6	6	9.8	9.8	9.8	89.003	0	53.209	359510000	37	19.0283	18.0038	19.2786	19.6632	18.3162	20.6884	20.4918	20.1598	20.4524	20.4903
+	3.46382	1.99044	Q92879;Q92879-4;Q92879-2;Q92879-3;Q92879-6;Q92879-5;O95319;O95319-5;O95319-2;O95319-4;O95319-3	Q92879;Q92879-4;Q92879-2;Q92879-3;Q92879-6;Q92879-5	CUGBP Elav-like family member 1	CELF1	3512	10	10	10	23.9	23.9	23.9	52.063	0	41.623	2869200000	189	19.1118	18.2536	18.4418	19.9235	18.1477	20.6306	20.7864	20.8813	20.7496	20.7828
+	3.55103	2.12548	Q9H8W4	Q9H8W4	Pleckstrin homology domain-containing family F member 2	PLEKHF2	4185	6	6	6	34.9	34.9	34.9	27.797	0	14.353	348450000	19	18.6272	18.0412	17.0754	18.9338	18.3557	20.5991	20.164	19.8861	20.4231	20.5885
+	3.9398	1.93556	Q9UNE7;Q9UNE7-2	Q9UNE7;Q9UNE7-2	E3 ubiquitin-protein ligase CHIP	STUB1	4696	6	6	6	21.5	21.5	21.5	34.856	0	6.8421	270970000	20	18.0445	17.8801	17.9118	19.0426	18.3134	20.0095	19.7375	19.9465	20.5844	20.5924
+	2.67471	1.30362	Q9Y316;Q9Y316-3;Q9Y316-2	Q9Y316;Q9Y316-3;Q9Y316-2	Protein MEMO1	MEMO1	4798	9	9	9	36.7	36.7	36.7	33.733	0	49.425	1202700000	75	19.1086	19.153	18.2228	18.4473	18.2417	20.3684	19.4259	19.6429	19.7729	20.4816

## Sheet: OVCAR3_NE_SS
Significant	#NAME?	Difference	Protein IDs	Majority protein IDs	Protein names	Gene names	id	Peptides	Razor + unique peptides	Unique peptides	Sequence coverage [%]	Unique + razor sequence coverage [%]	Unique sequence coverage [%]	Mol. weight [kDa]	Q-value	Score	Intensity	MS/MS count	LFQ intensity OVCAR NE S.Con 2	LFQ intensity OVCAR NE S.Con 3	LFQ intensity OVCAR NE S.Con 4	LFQ intensity OVCAR NE S.Con 5	LFQ intensity OVCAR NE S.Con 6	LFQ intensity OVCAR NE Shear 1	LFQ intensity OVCAR NE Shear 2	LFQ intensity OVCAR NE Shear 3	LFQ intensity OVCAR NE Shear 4	LFQ intensity OVCAR NE Shear 5
+	2.32046	-1.2625	O15143	O15143	Actin-related protein 2/3 complex subunit 1B	ARPC1B	324	15	15	14	47.6	47.6	41.4	40.949	0	69.577	13902000000	411	22.2952	22.6507	22.0803	21.7885	22.2617	21.2623	21.1208	21.2681	21.3306	19.7822
+	2.56542	-2.36288	O15231-3;O15231-2	O15231-3;O15231-2			336	32	32	1	60.3	60.3	2.3	73.612	0	196.06	9189800000	410	21.9764	21.0145	21.5359	21.1902	21.0468	19.5357	20.0696	17.881	19.8799	17.5832
+	2.31726	-1.97716	O43929;O43929-2;O43929-3;CON__Q2YDI2	O43929;O43929-2;O43929-3	Origin recognition complex subunit 4	ORC4	441	6	6	6	18.6	18.6	18.6	50.377	0	8.1006	143110000	16	20.1386	19.4612	19.5308	19.6845	20.1335	17.784	17.3381	17.2208	17.0091	19.7107
+	2.24639	-1.3103	O75165	O75165	DnaJ homolog subfamily C member 13	DNAJC13	518	50	50	50	29.9	29.9	29.9	254.41	0	79.414	2103400000	252	21.8144	21.1634	21.9044	21.5854	21.3482	20.8572	20.703	19.1357	19.934	20.6344
+	3.2431	-1.39457	O75390	O75390	Citrate synthase, mitochondrial	CS	544	21	21	21	54.3	54.3	54.3	51.712	0	323.31	22104000000	409	19.4002	18.8964	18.9795	19.7303	18.3929	17.6303	17.7602	17.2896	17.814	17.9324
+	2.47232	-1.98582	O75534;O75534-2;O75534-3;O75534-4	O75534;O75534-2;O75534-3;O75534-4	Cold shock domain-containing protein E1	CSDE1	562	25	25	25	35.6	35.6	35.6	88.884	0	229.69	8075000000	401	20.4461	19.8613	19.9174	19.6162	20.6903	19.5271	18.7442	17.1628	17.6414	17.5267
+	5.01806	-3.25077	O76062;O76062-2	O76062;O76062-2	Delta(14)-sterol reductase	TM7SF2	618	2	2	2	5.7	5.7	5.7	46.405	0	21.749	318020000	13	20.0987	20.3077	21.1479	21.1682	21.0321	16.945	17.1067	17.4166	18.289	17.7434
+	2.17681	-1.86521	O95235;O95235-2	O95235;O95235-2	Kinesin-like protein KIF20A	KIF20A	674	6	6	6	9	9	9	100.28	0	7.4727	219960000	23	19.8817	20.1113	19.7274	19.4911	19.7104	19.6827	17.5898	18.0854	16.6024	17.6356
+	5.36309	-3.80362	P07199	P07199	Major centromere autoantigen B	CENPB	885	4	4	4	8.3	8.3	8.3	65.171	0	5.9539	420620000	23	21.5369	21.2383	21.3169	21.2385	20.7559	16.9042	16.7073	17.0988	18	18.3581
+	2.91797	-0.820829	P09493-5	P09493-5			953	20	11	3	47.3	27.8	9.4	28.385	0	46.456	4217800000	167	21.947	22.0598	22.5866	22.3482	22.2761	21.719	21.6289	21.002	21.4078	21.3559
+	3.57886	-2.40886	P15927;P15927-2;P15927-3	P15927;P15927-2;P15927-3	Replication protein A 32 kDa subunit	RPA2	1104	6	6	6	35.2	35.2	35.2	29.247	0	38.44	1232500000	63	19.0712	20.4562	20.2934	19.4414	20.7139	18.4745	17.3527	17.581	17.2883	17.2354
+	2.60454	-1.6717	P17027;P17027-2;P58317;Q5TYW1;Q8NF99;P15622;P0CG24;P17032;Q6ZMS4;Q4V348;P17023;P15622-2;P17023-2;Q5MCW4-2;P15622-3	P17027;P17027-2;P58317;Q5TYW1;Q8NF99;P15622;P0CG24;P17032;Q6ZMS4;Q4V348;P17023;P15622-2;P17023-2;Q5MCW4-2;P15622-3	Zinc finger protein 23;Zinc finger protein 121;Zinc finger protein 658;Zinc finger protein 397;Zinc finger protein 250;Zinc finger protein 883;Zinc finger protein 37A;Zinc finger protein 852;Zinc finger protein 658B;Zinc finger protein 19;Zinc finger protein 569	ZNF23;ZNF121;ZNF658;ZNF397;ZNF250;ZNF883;ZNF37A;ZNF852;ZNF658B;ZNF19;ZNF569	1127	2	2	1	8.4	8.4	1.4	73.058	0.00023918	0.88781	62581000	7	19.8471	19.3017	19.6613	18.0942	19.2503	18.2245	16.7577	17.5019	17.6784	17.6335
+	2.83772	-1.74582	P19784	P19784	Casein kinase II subunit alpha	CSNK2A2	1188	14	14	14	51.1	51.1	51.1	41.213	0	41.144	3325300000	216	19.8399	19.3167	19.6831	17.9771	19.6572	17.4576	17.3012	17.2282	17.8801	17.8779
+	2.88078	-0.751366	P20042	P20042	Eukaryotic translation initiation factor 2 subunit 2	EIF2S2	1195	22	22	22	58.9	58.9	58.9	38.388	0	78.337	13185000000	375	23.8946	23.4077	23.9585	23.8388	23.7739	23.3169	23.1076	22.5761	23.0212	23.095
+	2.60372	-3.37114	P22392-2;P22392;O60361	P22392-2;P22392	Nucleoside diphosphate kinase B	NME2	1237	20	20	9	82.8	82.8	30.3	30.137	0	249.32	213850000000	956	21.7685	20.999	22.093	21.4448	20.266	17.3097	20.5859	17.211	16.4915	18.1176
+	2.35046	1.99676	P30041	P30041	Peroxiredoxin-6	PRDX6	1365	26	26	26	78.6	78.6	78.6	25.035	0	323.31	116560000000	918	16.6055	17.792	15.4358	15.2898	15.6723	18.6933	18.2163	17.907	18.4346	17.5279
+	2.94394	-1.98862	P39687;O95626;O43423	P39687	Acidic leucine-rich nuclear phosphoprotein 32 family member A	ANP32A	1513	14	14	11	51	51	43	28.585	0	314.5	26070000000	312	19.8046	19.2489	19.9316	19.7816	20.3729	18.8447	16.7722	17.3523	17.9396	18.2878
+	3.13045	-0.997951	P42695	P42695	Condensin-2 complex subunit D3	NCAPD3	1563	6	6	6	5.9	5.9	5.9	168.89	0	19.448	286480000	36	18.3345	19.0567	19.4027	18.7234	18.8577	17.8555	17.8486	18.1292	17.792	17.7599
+	2.93677	-1.73102	P49959;P49959-2;P49959-3	P49959;P49959-2;P49959-3	Double-strand break repair protein MRE11A	MRE11A	1702	27	27	27	46.3	46.3	46.3	80.592	0	117.32	5688900000	284	21.5753	21.7017	21.7946	21.4365	21.3205	20.3804	18.9015	19.1111	20.4722	20.3083
+	2.7234	-1.96861	P51948;P51948-2	P51948;P51948-2	CDK-activating kinase assembly factor MAT1	MNAT1	1769	4	4	4	18.1	18.1	18.1	35.823	0	2.8573	154320000	14	20.0841	17.8902	19.7017	19.9523	20.1202	17.7839	17.4616	17.4339	17.3627	17.8633
+	2.53927	1.41904	P55209;P55209-2;P55209-3	P55209;P55209-2;P55209-3	Nucleosome assembly protein 1-like 1	NAP1L1	1860	14	14	12	54	54	51.4	45.374	0	323.31	54802000000	525	17.5428	17.7382	18.6642	18.7696	17.3995	20.096	19.3944	19.1285	19.2118	19.379
+	2.32498	-2.97916	P56134;P56134-3;P56134-4;P56134-2	P56134;P56134-3	ATP synthase subunit f, mitochondrial	ATP5J2	1878	5	5	5	42.6	42.6	42.6	10.918	0	65.981	5839500000	141	21.6494	21.2504	21.6784	18.016	22.062	17.2806	17.752	18.4383	18.3552	17.9342
+	2.52606	-1.06523	P78549;P78549-3;P78549-2	P78549;P78549-3;P78549-2	Endonuclease III-like protein 1	NTHL1	2086	3	3	3	11.2	11.2	11.2	34.389	0	5.9921	138370000	21	19.38	18.7277	19.5018	19.4331	19.3543	17.8811	18.3562	17.5819	18.5235	18.728
+	2.68555	-2.26388	Q05682-3;Q05682-5	Q05682-3;Q05682-5	Caldesmon	CALD1	2218	21	1	1	41.9	2.2	2.2	64.255	0	20.634	177480000	16	20.488	20.0327	19.9346	20.1602	20.093	19.793	17.8156	17.2303	17.0321	17.5181
+	2.1648	-2.0834	Q06787-8;Q06787-2;Q06787-9;Q06787-11	Q06787-8;Q06787-2;Q06787-9;Q06787-11	Fragile X mental retardation protein 1	FMR1	2233	14	1	1	34.1	1.9	1.9	66.245	0.00023546	0.67867	135190000	11	19.1129	19.9062	20.0458	20.8295	18.1471	16.8921	18.6753	16.8704	18.0016	17.1851
+	2.77238	-1.71753	Q12792;Q12792-3;Q12792-4	Q12792;Q12792-3;Q12792-4	Twinfilin-1	TWF1	2281	22	22	20	69.1	69.1	65.1	40.282	0	277.99	17053000000	477	20.9712	20.0899	20.4238	20.6749	21.2044	18.6765	19.8815	18.4125	18.2933	19.5128
+	2.65928	-3.06719	Q12904;Q12904-2	Q12904;Q12904-2	Aminoacyl tRNA synthase complex-interacting multifunctional protein 1;Endothelial monocyte-activating polypeptide 2	AIMP1	2293	15	15	15	65.4	65.4	65.4	34.352	0	90.917	9921000000	338	22.7981	22.0577	22.5578	22.3434	22.3614	21.6409	17.4897	18.9312	18.9175	19.8032
+	2.23568	-1.81304	Q12972;Q12972-2;Q12972-3	Q12972;Q12972-2	Nuclear inhibitor of protein phosphatase 1;Activator of RNA decay	PPP1R8	2304	10	10	10	37.6	37.6	37.6	38.478	0	37.661	799230000	67	21.1615	19.1974	20.4974	20.5128	19.2488	18.3018	17.484	18.5843	17.9488	19.2337
+	4.25733	-2.70487	Q13449	Q13449	Limbic system-associated membrane protein	LSAMP	2376	2	2	2	7.1	7.1	7.1	37.393	0.0074938	-0.86768	141420000	10	20.7085	19.9218	20.2757	20.393	20.3987	18.4536	17.2827	16.5724	18.0338	17.8308
+	2.66163	-1.23639	Q13535;Q13535-3;Q13535-2	Q13535;Q13535-3;Q13535-2	Serine/threonine-protein kinase ATR	ATR	2391	28	28	28	14.9	14.9	14.9	301.36	0	16.809	587050000	77	20.8839	21.1307	20.3515	20.6553	20.8642	19.5113	18.68	19.7232	20.2013	19.5879
+	2.89685	-1.90771	Q14571;Q14571-2	Q14571	Inositol 1,4,5-trisphosphate receptor type 2	ITPR2	2499	24	21	19	11.4	10.4	9.8	308.06	0	25.747	638010000	55	20.8296	20.3974	19.8255	20.1993	20.2113	19.2247	18.2254	18.1356	17.2548	19.0839
+	2.47435	-3.11703	Q14739	Q14739	Lamin-B receptor	LBR	2523	7	7	7	12.5	12.5	12.5	70.702	0	15.393	1231100000	61	20.8822	21.0766	21.2006	21.2377	21.227	20.9539	17.6777	17.4106	17.3041	16.6925
+	2.96151	-0.787598	Q15233;Q15233-2	Q15233;Q15233-2	Non-POU domain-containing octamer-binding protein	NONO	2591	42	40	40	61.8	61.8	61.8	54.231	0	323.31	216230000000	1680	27.3171	26.7213	27.0926	26.676	27.0902	26.39	26.4028	25.9013	26.2534	26.0118
+	2.38424	-2.27663	Q15629;Q15629-2	Q15629;Q15629-2	Translocating chain-associated membrane protein 1	TRAM1	2632	4	4	4	12	12	12	43.071	0	18.539	386620000	29	20.4998	20.2201	20.425	20.565	20.4789	20.3671	17.2438	17.8634	18.0016	17.3296
+	2.69267	-1.28289	Q32P44;Q32P44-2;Q32P44-3	Q32P44;Q32P44-2	Echinoderm microtubule-associated protein-like 3	EML3	2735	6	6	6	7.3	7.3	7.3	95.196	0	1.8075	102680000	19	19.4676	18.7432	19.331	19.4395	18.5741	17.4275	18.1982	18.1341	17.1921	18.189
+	4.18806	-1.88059	Q52LW3;Q52LW3-2	Q52LW3	Rho GTPase-activating protein 29	ARHGAP29	2762	38	38	38	38.9	38.9	38.9	142.06	0	93.086	4381600000	274	20.4546	20.014	19.7718	20.4351	20.2155	18.1076	18.4624	17.9256	19.052	17.9405
+	2.69246	-2.09837	Q58FF8	Q58FF8	Putative heat shock protein HSP 90-beta 2	HSP90AB2P	2786	12	2	2	19.9	4.5	4.5	44.348	0	88.591	19971000000	163	19.6477	19.4534	19.6097	20.1614	19.7085	16.7518	17.3156	17.142	19.3527	17.5268
+	2.29034	-4.94167	Q5TZA2;Q5TZA2-2	Q5TZA2;Q5TZA2-2	Rootletin	CROCC	2860	5	5	5	2.3	2.3	2.3	228.52	0	14.297	17367000000	68	24.3527	23.2325	23.8652	23.8893	17.5562	18.1338	16.9109	18.2998	17.2277	17.6155
+	2.77654	-1.53271	Q69YN2;Q69YN2-3;Q69YN2-2	Q69YN2;Q69YN2-3	CWF19-like protein 1	CWF19L1	2897	8	8	8	16.7	16.7	16.7	60.618	0	6.4985	384840000	42	19.8897	19.5105	19.6858	19.6365	19.8516	17.3376	19.1437	17.8756	17.866	18.6876
+	2.64282	-1.6264	Q6PKG0;Q6PKG0-3;Q659C4-7;Q659C4-6;Q659C4-5	Q6PKG0;Q6PKG0-3	La-related protein 1	LARP1	2973	21	21	18	22.9	22.9	20.3	123.51	0	57.249	2188900000	165	22.1986	20.6998	21.6483	22.0894	21.809	19.5505	21.0305	20.0096	19.7374	19.985
+	2.42381	-1.44796	Q71RC2;Q71RC2-5;Q71RC2-4;Q71RC2-3;Q71RC2-6;Q71RC2-2;Q71RC2-7	Q71RC2;Q71RC2-5;Q71RC2-4;Q71RC2-3;Q71RC2-6;Q71RC2-2;Q71RC2-7	La-related protein 4	LARP4	3021	12	12	12	25	25	25	80.595	0	30.154	1926500000	119	22.7358	22.4068	21.893	21.9788	21.876	20.7764	21.8713	19.9644	20.4147	20.624
+	3.24824	-2.48828	Q8IUD2;Q8IUD2-3;Q8IUD2-2;Q8IUD2-4;O15083;Q8IUD2-5	Q8IUD2;Q8IUD2-3;Q8IUD2-2;Q8IUD2-4	ELKS/Rab6-interacting/CAST family member 1	ERC1	3156	13	13	13	15.8	15.8	15.8	128.08	0	35.211	279540000	30	20.0532	20.3994	19.7504	20.6008	20.2589	16.4411	17.525	17.828	17.7068	19.1204
+	2.59443	-1.47029	Q8IYB8	Q8IYB8	ATP-dependent RNA helicase SUPV3L1, mitochondrial	SUPV3L1	3206	8	8	8	14	14	14	87.99	0	4.261	251890000	18	19.7907	18.998	19.4443	19.8303	19.5226	17.9445	18.1119	17.0337	18.201	18.9432
+	2.86663	-2.46983	Q8ND56;Q8ND56-3;Q8ND56-2	Q8ND56;Q8ND56-3;Q8ND56-2	Protein LSM14 homolog A	LSM14A	3310	6	6	6	14.3	14.3	14.3	50.529	0	4.7412	565820000	46	20.7354	20.6461	20.7708	20.5969	21.1998	16.6806	18.0395	19.0213	18.1976	19.6609
+	2.50909	-1.54626	Q8WTT2	Q8WTT2	Nucleolar complex protein 3 homolog	NOC3L	3401	15	15	15	27	27	27	92.547	0	19.728	905710000	63	21.9219	22.8844	22.5012	21.6424	21.0229	20.932	20.1117	20.8162	20.1413	20.2402
+	4.73479	2.38403	Q92544	Q92544	Transmembrane 9 superfamily member 4	TM9SF4	3470	8	8	8	14.2	14.2	14.2	74.518	0	12.457	1200300000	80	17.5019	17.9258	18.5089	17.6572	18.5765	20.8996	20.5384	20.1515	20.0624	20.4386
+	2.40258	-1.33198	Q92922	Q92922	SWI/SNF complex subunit SMARCC1	SMARCC1	3521	24	14	14	25.6	19.6	19.6	122.87	0	61.38	981040000	62	21.3447	21.8393	21.7896	21.6598	21.4619	20.9449	20.95	19.2619	19.9481	20.3306
+	2.30465	-1.3988	Q96A65;Q96A65-2	Q96A65	Exocyst complex component 4	EXOC4	3564	22	22	22	29.3	29.3	29.3	110.5	0	61.973	1203500000	174	21.0735	20.822	21.1124	20.9806	21.0828	20.6837	19.0074	18.7066	20.1249	19.5547
+	2.87039	-1.2102	Q96FV9;Q96FV9-2	Q96FV9	THO complex subunit 1	THOC1	3656	21	21	21	43.1	43.1	43.1	75.665	0	32.947	1745400000	119	21.9441	22.1178	21.7896	22.1784	22.0371	21.5348	20.6481	20.0321	20.8645	20.9365
+	2.84226	2.98065	Q96QU1;Q96QU1-6;Q96QU1-2;Q96QU1-4;Q96QU1-3	Q96QU1;Q96QU1-6;Q96QU1-2;Q96QU1-4	Protocadherin-15	PCDH15	3764	3	3	3	1.7	1.7	1.7	216.07	0	1.4162	561570000	25	17.115	17.6957	17.4572	18.1315	16.9496	19.1441	21.5295	22.168	19.5546	19.856
+	2.38273	-2.53917	Q99470	Q99470	Stromal cell-derived factor 2	SDF2	3811	4	4	4	36	36	36	23.026	0	44.17	1388200000	70	22.1333	20.1591	20.6778	20.5581	20.5954	20.1851	17.4292	17.0947	18.1073	18.6115
+	2.79048	-1.67407	Q9BRX2	Q9BRX2	Protein pelota homolog	PELO	3895	8	8	8	23.9	23.9	23.9	43.359	0	13.028	272350000	36	19.8723	19.1671	19.0199	18.7387	18.7278	17.3911	18.4586	17.3451	16.6399	17.3207
+	2.6275	-1.48893	Q9GZS1;Q9GZS1-1	Q9GZS1;Q9GZS1-1	DNA-directed RNA polymerase I subunit RPA49	POLR1E	4053	7	7	7	18.9	18.9	18.9	47.26	0	2.854	401800000	35	20.1267	18.4675	19.4858	19.4813	19.2849	17.9645	17.5749	17.8491	18.6234	17.3897
+	2.91296	-0.859987	Q9H3P2;Q9H3P2-7	Q9H3P2	Negative elongation factor A	NELFA	4131	9	9	9	25.4	25.4	25.4	57.276	0	47.33	1275100000	122	20.6086	20.6592	20.7121	20.9222	21.3389	20.42	19.9107	19.749	19.9879	19.8735
+	4.48313	-1.67847	Q9NQS1	Q9NQS1	Cell death regulator Aven	AVEN	4301	3	3	3	10.8	10.8	10.8	38.506	0	1.5857	64446000	10	19.1066	18.6754	19.218	18.7379	19.0557	17.6487	17.0788	17.5188	16.7095	17.4455
+	2.01193	2.19013	Q9NRF9	Q9NRF9	DNA polymerase epsilon subunit 3	POLE3	4326	5	5	5	55.1	55.1	55.1	16.859	0	40.878	788180000	46	18.4571	17.3042	16.7785	16.7353	19.8701	20.5897	20.0667	20.5553	19.3694	19.5147
+	2.84812	-1.67881	Q9P270	Q9P270	SLAIN motif-containing protein 2	SLAIN2	4502	7	7	7	16.5	16.5	16.5	62.543	0	12.462	267150000	36	19.4692	19.1703	19.5892	19.3045	18.739	16.672	16.9821	17.8468	18.0217	18.3556
+	2.06857	-1.8126	Q9UBS4	Q9UBS4	DnaJ homolog subfamily B member 11	DNAJB11	4545	10	10	10	33.8	33.8	33.8	40.513	0	54.99	3200900000	160	22.0261	20.6184	21.8782	21.2808	21.3283	20.6335	20.3025	18.4756	18.5343	20.1229
+	2.10499	-1.67882	Q9UKS6	Q9UKS6	Protein kinase C and casein kinase substrate in neurons protein 3	PACSIN3	4653	10	10	10	32.5	32.5	32.5	48.486	0	36.376	554650000	58	20.3846	20.0011	20.0961	20.6574	20.3688	19.541	18.1801	17.3843	18.1627	19.8458
+	3.34067	-2.07715	Q9UKV8;Q9UKV8-2;Q9H9G7;Q9H9G7-2;Q9HCK5	Q9UKV8;Q9UKV8-2	Protein argonaute-2	AGO2	4657	16	16	12	24.6	24.6	18.6	97.207	0	18.263	752600000	87	20.4815	19.5488	20.8694	20.9744	19.8495	17.4785	18.8543	18.2557	18.151	18.5985
+	2.83401	-0.77117	Q9ULV4;Q9ULV4-2;Q9ULV4-3;Q6QEF8;Q6QEF8-3;Q6QEF8-4;Q6QEF8-2;Q6QEF8-5	Q9ULV4;Q9ULV4-2;Q9ULV4-3	Coronin-1C	CORO1C	4681	26	26	26	52.5	52.5	52.5	53.248	0	225.91	29303000000	514	22.9401	22.8891	22.6569	22.5413	23.0392	21.9477	22.5427	21.7441	21.9425	22.0335
+	2.11033	-2.96176	Q9Y383	Q9Y383	Putative RNA-binding protein Luc7-like 2	LUC7L2	4804	9	1	1	28.8	2.8	2.8	46.513	0	6.1843	490600000	17	21.9239	21.5763	21.6023	21.42	21.6873	17.235	18.288	17.5627	18.4109	21.9045
+	4.99591	-4.36822	Q9Y3A5	Q9Y3A5	Ribosome maturation protein SBDS	SBDS	4811	12	12	12	49.2	49.2	49.2	28.763	0	30.621	2045600000	91	22.6676	21.6309	21.2771	22.4516	21.7203	18.9652	17.2144	16.8819	17.2913	17.5536
+	2.95671	-1.86015	Q9Y3F4;Q9Y3F4-2	Q9Y3F4;Q9Y3F4-2	Serine-threonine kinase receptor-associated protein	STRAP	4830	16	16	16	55.7	55.7	55.7	38.438	0	134.78	10195000000	375	20.6613	20.5747	20.5573	20.8404	20.2031	18.979	19.6496	17.4699	18.4931	18.9444

## Sheet: SKOV3_CYT_SS
Significant	#NAME?	Difference	Protein IDs	Majority protein IDs	Protein names	Gene names	id	Peptides	Razor + unique peptides	Unique peptides	Sequence coverage [%]	Unique + razor sequence coverage [%]	Unique sequence coverage [%]	Mol. weight [kDa]	Q-value	Score	Intensity	MS/MS count	LFQ intensity SKOV3_Cyt_S.Con_1	LFQ intensity SKOV3_Cyt_S.Con_2	LFQ intensity SKOV3_Cyt_S.Con_4	LFQ intensity SKOV3_Cyt_S.Con_5	LFQ intensity SKOV3_Cyt_S.Con_6	LFQ intensity SKOV3_Cyt_Shear_1	LFQ intensity SKOV3_Cyt_Shear_2	LFQ intensity SKOV3_Cyt_Shear_3	LFQ intensity SKOV3_Cyt_Shear_4	LFQ intensity SKOV3_Cyt_Shear_5
+	3.84468	2.62442	O95630;O95630-2	O95630;O95630-2	STAM-binding protein	STAMBP	712	9	9	9	26.4	26.4	26.4	48.076	0	11.249	644160000	49	17.1784	16.3022	18.3253	17.0009	18.1648	19.9701	19.7623	20.0414	20.005	20.3148
+	2.79302	-3.41654	P06703	P06703	Protein S100-A6	S100A6	867	10	10	10	88.9	88.9	88.9	10.18	0	45.318	56531000000	176	29.0076	28.5965	28.066	27.1798	28.2813	26.6986	23.898	25.6424	22.875	24.9345
+	3.78753	2.44719	Q15286;Q15286-2	Q15286;Q15286-2	Ras-related protein Rab-35	RAB35	2596	2	2	2	13.4	13.4	13.4	23.025	0	1.7239	307660000	17	18.2192	17.4597	16.9345	18.9431	18.5554	20.4384	20.3054	20.4599	20.5768	20.5673
+	3.25255	1.79709	Q86SF2	Q86SF2	N-acetylgalactosaminyltransferase 7	GALNT7	3093	11	11	11	19.8	19.8	19.8	75.388	0	12.444	356970000	41	16.9814	16.9045	18.3548	17.9019	18.3388	19.422	19.5838	19.6861	19.4844	19.2906

## Sheet: SKOV3_NE_SS
Significant	#NAME?	Difference	Protein IDs	Majority protein IDs	Protein names	Gene names	id	Peptides	Razor + unique peptides	Unique peptides	Sequence coverage [%]	Unique + razor sequence coverage [%]	Unique sequence coverage [%]	Mol. weight [kDa]	Q-value	Score	Intensity	MS/MS count	LFQ intensity SKOV3_NE_S.Con_1	LFQ intensity SKOV3_NE_S.Con_2	LFQ intensity SKOV3_NE_S.Con_3	LFQ intensity SKOV3_NE_S.Con_4	LFQ intensity SKOV3_NE_S.Con_5	LFQ intensity SKOV3_NE_Shear_1	LFQ intensity SKOV3_NE_Shear_2	LFQ intensity SKOV3_NE_Shear_3	LFQ intensity SKOV3_NE_Shear_4	LFQ intensity SKOV3_NE_Shear_6
+	1.57814	-3.90533	O00148;O00148-2;O00148-3	O00148;O00148-2;O00148-3	ATP-dependent RNA helicase DDX39A	DDX39A	195	27	13	13	68.6	41.5	41.5	49.129	0	101.84	6222900000	205	24.2258	24.1847	24.2054	24.0813	24.3537	23.6893	17.4208	23.8527	17.6636	18.8978
+	1.79847	-2.40128	O00303	O00303	Eukaryotic translation initiation factor 3 subunit F	EIF3F	220	11	11	11	37	37	37	37.563	0	101.13	9702600000	327	21.5367	21.4557	21.6279	21.6824	21.8552	21.4968	18.1468	20.6984	18.3248	17.4848
+	1.6467	-2.98803	O15143	O15143	Actin-related protein 2/3 complex subunit 1B	ARPC1B	324	15	15	14	47.6	47.6	41.4	40.949	0	69.577	13902000000	411	21.2123	21.2932	21.3415	20.5384	21.4069	21.1844	17.0651	19.9569	17.2336	15.4121
+	1.72775	-2.00728	O15294;O15294-3;O15294-2;O15294-4	O15294;O15294-3;O15294-2;O15294-4	UDP-N-acetylglucosamine--peptide N-acetylglucosaminyltransferase 110 kDa subunit	OGT	343	21	21	21	27.6	27.6	27.6	116.92	0	83.218	2158100000	228	21.0814	20.9822	20.7623	20.9754	20.9046	20.4605	17.6848	20.6523	18.4014	17.4705
+	1.49517	-3.85694	O43143	O43143	Pre-mRNA-splicing factor ATP-dependent RNA helicase DHX15	DHX15	365	40	40	39	54.2	54.2	53.1	90.932	0	143.96	28473000000	1085	23.5246	23.4864	23.4069	23.2621	23.4414	23.1534	17.6378	23.1996	17.4009	16.4451
+	2.12467	-2.33199	O43251;O43251-6;Q9NWB1-2;O43251-7;Q9NWB1-5;Q9NWB1-4;O43251-2;O43251-5;O43251-4;Q9NWB1-3;O43251-9;O43251-10;Q9NWB1;O43251-8;A6NFN3-2;A6NFN3;O43251-3	O43251;O43251-6;Q9NWB1-2;O43251-7;Q9NWB1-5;Q9NWB1-4;O43251-2;O43251-5;O43251-4;Q9NWB1-3;O43251-9;O43251-10;Q9NWB1;O43251-8;A6NFN3-2;A6NFN3	RNA binding protein fox-1 homolog 2;RNA binding protein fox-1 homolog 1;RNA binding protein fox-1 homolog 3	RBFOX2;RBFOX1;RBFOX3	378	3	3	3	9.2	9.2	9.2	41.373	0	34.768	211340000	20	20.3471	20.3855	20.0506	20.2856	20.4265	16.7746	18.0275	20.4551	17.338	17.2402
+	1.63888	-2.29723	O43324;O43324-2	O43324;O43324-2	Eukaryotic translation elongation factor 1 epsilon-1	EEF1E1	386	8	8	8	53.4	53.4	53.4	19.81	0	19.933	3180000000	104	21.3259	21.2418	21.3407	21.3585	21.2642	21.1952	18.4144	20.6841	17.6151	17.136
+	1.69625	-2.6197	O43491;O43491-4;O43491-3;O43491-2;Q9Y2J2;Q9Y2J2-2;Q9Y2J2-3;Q9Y2J2-4	O43491;O43491-4;O43491-3;O43491-2	Band 4.1-like protein 2	EPB41L2	399	32	32	32	41.8	41.8	41.8	112.59	0	176.39	4823000000	264	21.9975	21.9269	22.4264	22.4331	22.1954	21.2924	17.7313	21.4293	17.1463	20.2817
+	2.37558	-1.72505	O43678;O43678-2	O43678;O43678-2	NADH dehydrogenase [ubiquinone] 1 alpha subcomplex subunit 2	NDUFA2	415	4	4	4	42.4	42.4	42.4	10.921	0	16.544	519850000	44	19.3606	19.782	19.7979	19.9472	19.8914	17.509	16.7475	19.2483	18.4212	18.228
+	1.79413	-1.34182	O43707;O43707-2;O43707-3	O43707;O43707-2	Alpha-actinin-4	ACTN4	418	79	79	52	79.1	79.1	61.1	104.85	0	323.31	632220000000	5885	25.953	25.8518	25.8675	25.7099	25.8357	25.3863	23.3535	25.2919	23.5306	24.9465
+	1.68246	-4.21616	O43809	O43809	Cleavage and polyadenylation specificity factor subunit 5	NUDT21	429	15	15	15	71.4	71.4	71.4	26.227	0	49.809	12794000000	328	24.2495	24.3451	24.0945	23.9734	24.0902	23.4127	18.4563	23.4742	17.822	16.5066
+	1.67499	-2.3918	O60216;Q9H4I0;Q9H4I0-2	O60216	Double-strand-break repair protein rad21 homolog	RAD21	442	16	16	16	36.3	36.3	36.3	71.689	0	98.988	2430900000	162	22.0449	21.8026	21.9971	21.6126	21.6496	21.4369	18.5095	21.4263	17.5635	18.2116
+	1.58779	-2.06347	O60244	O60244	Mediator of RNA polymerase II transcription subunit 14	MED14	446	20	20	20	20.3	20.3	20.3	160.6	0	29.544	722050000	90	20.4209	20.5226	20.6661	19.4238	21.1725	19.8436	16.5494	20.1763	17.7984	17.5208
+	1.56403	-3.14079	O60832;O60832-2	O60832;O60832-2	H/ACA ribonucleoprotein complex subunit 4	DKC1	493	24	24	24	52.1	52.1	52.1	57.673	0	93.135	7584000000	298	22.9592	23.0766	22.8912	22.4816	22.6752	22.4828	17.801	22.5458	17.9793	17.5709
+	1.90892	-1.98378	O75083;O75083-3	O75083;O75083-3	WD repeat-containing protein 1	WDR1	509	34	34	34	76.9	76.9	76.9	66.193	0	323.31	60082000000	1028	22.2706	22.3172	22.288	22.2726	22.1615	21.5844	21.1563	21.033	18.4659	19.1513
+	1.56872	-2.19411	O75175	O75175	CCR4-NOT transcription complex subunit 3	CNOT3	519	13	13	13	18.7	18.7	18.7	81.871	0	12.759	1811200000	120	19.8068	19.9542	19.7117	19.7184	20.2106	20.1289	15.3412	17.7118	16.7471	18.5022
+	1.62364	-2.1796	O75446	O75446	Histone deacetylase complex subunit SAP30	SAP30	551	2	2	2	13.6	13.6	13.6	23.306	0	4.5574	183800000	18	20.1007	20.8623	20.2179	20.0485	20.2473	19.8154	17.6441	20.0457	16.4652	16.6083
+	2.20745	-2.32498	O75448;O75448-2	O75448;O75448-2	Mediator of RNA polymerase II transcription subunit 24	MED24	552	13	13	13	18.1	18.1	18.1	110.3	0	18.917	383010000	44	20.4384	19.9274	21.5154	20.4081	20.3375	19.2652	17.7468	19.5549	18.076	16.359
+	2.26491	-2.14535	O75534;O75534-2;O75534-3;O75534-4	O75534;O75534-2;O75534-3;O75534-4	Cold shock domain-containing protein E1	CSDE1	562	25	25	25	35.6	35.6	35.6	88.884	0	229.69	8075000000	401	20.9111	20.9919	20.7007	20.2754	20.9554	20.509	19.2082	17.74	18.1057	17.5447
+	1.52665	-2.75377	O75569;O75569-3;O75569-2	O75569;O75569-3;O75569-2	Interferon-inducible double-stranded RNA-dependent protein kinase activator A	PRKRA	563	12	12	12	61	61	61	34.404	0	27.196	2354800000	147	21.8503	21.7395	22.1388	21.5718	22.175	21.7523	17.2468	21.5556	18.0039	17.1481
+	1.94131	-4.32024	O75691	O75691	Small subunit processome component 20 homolog	UTP20	576	26	26	26	11.8	11.8	11.8	318.38	0	22.06	1162600000	104	21.9484	21.8464	22.1955	22.5427	22.4942	16.443	15.1221	22.8458	17.617	17.3983
+	2.91522	-3.24324	O75822;O75822-3;O75822-2	O75822;O75822-3;O75822-2	Eukaryotic translation initiation factor 3 subunit J	EIF3J	588	15	15	15	55.8	55.8	55.8	29.062	0	73.271	4255300000	160	20.7426	20.2341	20.6956	20.8104	21.0722	17.7391	15.6799	19.6425	17.4763	16.801
+	2.73486	-3.21104	O75909;O75909-4;O75909-1;O75909-2	O75909;O75909-4;O75909-1;O75909-2	Cyclin-K	CCNK	601	7	7	7	18.4	18.4	18.4	64.239	0	12.553	475570000	35	20.8823	21.6424	22.2315	20.6074	21.045	20.3891	17.2834	16.7203	17.5533	18.4074
+	1.93622	-1.55656	O75925;O75925-2;O75925-3;O75928;O75928-3;O75928-2	O75925;O75925-2;O75925-3	E3 SUMO-protein ligase PIAS1	PIAS1	603	4	4	4	9.2	9.2	9.2	71.835	0	10.148	200230000	33	19.379	19.6183	19.2693	19.3258	19.3666	19.3467	17.7896	17.8505	17.8408	16.3485
+	1.71748	-2.88353	O75937	O75937	DnaJ homolog subfamily C member 8	DNAJC8	606	8	8	8	39.5	39.5	39.5	29.841	0	13.911	595190000	45	22.5777	20.8338	21.2225	20.6912	20.2522	20.3229	15.882	20.3784	17.3592	17.2174
+	1.50471	-2.74191	O94874;O94874-2;O94874-3	O94874;O94874-2;O94874-3	E3 UFM1-protein ligase 1	UFL1	637	27	27	27	43.1	43.1	43.1	89.594	0	76.101	3254100000	248	21.3592	21.1915	20.6938	21.7275	21.0346	21.7382	16.8722	20.0997	16.9106	16.6764
+	2.61603	-2.58679	O95182	O95182	NADH dehydrogenase [ubiquinone] 1 alpha subcomplex subunit 7	NDUFA7	667	6	6	6	64.6	64.6	64.6	12.551	0	3.6608	527420000	32	20.9916	20.856	21.1342	21.685	21.0669	18.6123	17.3407	20.5526	18.7961	17.498
+	1.74241	-2.90456	O95232;O95232-2	O95232	Luc7-like protein 3	LUC7L3	673	8	8	8	22.5	22.5	22.5	51.466	0	92.347	1576600000	108	21.1534	20.9076	21.1572	21.0569	20.9163	18.4494	18.1126	21.2463	15.0919	17.7684
+	2.78711	-2.4978	O95602	O95602	DNA-directed RNA polymerase I subunit RPA1	POLR1A	710	30	30	30	25.1	25.1	25.1	194.81	0	26.749	994250000	123	20.5671	20.3835	20.6121	20.8706	20.2931	18.7952	17.0105	19.6998	17.7286	17.0034
+	1.64633	-2.25159	O95819;O95819-5;O95819-4;O95819-2;O95819-6;O95819-3;Q8N4C8;Q8N4C8-3;Q8N4C8-2;Q8N4C8-5;Q8N4C8-4	O95819;O95819-5;O95819-4;O95819-2;O95819-6;O95819-3	Mitogen-activated protein kinase kinase kinase kinase 4	MAP4K4	731	17	17	9	20	20	13.9	142.1	0	24.503	957720000	106	20.8767	20.6977	20.5351	21.0385	20.995	20.7731	17.1099	20.0983	18.0735	16.8303
+	1.58887	-2.47937	O96028;O96028-5;O96028-3;O96028-6;O96028-7;O96028-4;O96028-2	O96028;O96028-5;O96028-3;O96028-6	Histone-lysine N-methyltransferase NSD2	WHSC1	752	10	10	10	9.7	9.7	9.7	152.26	0	12.703	576540000	56	20.9755	20.6758	20.2723	20.4928	20.7594	20.1868	16.3047	20.4715	17.1917	16.6243
+	2.66294	-2.40708	P03915	P03915	NADH-ubiquinone oxidoreductase chain 5	MT-ND5	807	2	2	2	5.1	5.1	5.1	67.026	0	26.284	312430000	27	19.3323	19.993	19.8672	19.9897	18.7502	17.6802	16.9862	16.1772	16.2661	18.7874
+	1.51977	-3.7274	P05114	P05114	Non-histone chromosomal protein HMG-14	HMGN1	845	2	2	2	34	34	34	10.659	0	137.95	2852200000	44	23.6562	22.7841	22.621	22.9337	23.2584	22.3087	16.0433	23.0473	17.8292	17.3878
+	3.51662	0.928502	P07437;A6NNZ2	P07437	Tubulin beta chain	TUBB	895	29	5	5	71.8	16.2	16.2	49.67	0	265.83	234350000000	767	23.5662	23.5154	23.9498	24.0073	24.1147	24.5451	24.6233	24.6718	25.0389	24.9167
+	2.64366	-2.24517	P08048;P17010;P17010-2;P08048-2;P08048-3;P17010-3	P08048;P17010;P17010-2;P08048-2;P08048-3;P17010-3	Zinc finger Y-chromosomal protein;Zinc finger X-chromosomal protein	ZFY;ZFX	914	4	4	4	5.2	5.2	5.2	90.504	0.00023354	0.55594	91283000	11	19.626	19.9217	19.7556	19.8499	19.5121	16.9855	19.0179	16.6542	18.3338	16.4479
+	1.53569	-3.68567	P08579	P08579	U2 small nuclear ribonucleoprotein B	SNRPB2	928	10	10	9	40.9	40.9	40.9	25.486	0	32.815	5279600000	149	23.1673	23.0094	23.2887	23.3665	22.8336	22.8972	16.4672	22.6971	17.8725	17.3032
+	2.71622	-2.9745	P08754;P09471;P19087;A8MTJ3;P11488	P08754	Guanine nucleotide-binding protein G(k) subunit alpha	GNAI3	937	19	12	12	61	44.4	44.4	40.532	0	136.47	4857100000	195	21.3086	19.9985	21.2671	20.3542	21.0765	17.522	16.3048	20.0069	17.6614	17.6372
+	2.34739	-2.64401	P09132;P09132-2	P09132;P09132-2	Signal recognition particle 19 kDa protein	SRP19	946	5	5	5	49.3	49.3	49.3	16.156	0	12.562	562880000	37	20.9425	20.4271	20.5441	20.182	20.8635	17.2952	16.2294	20.226	18.3004	17.688
+	3.32206	-1.75803	P0CJ79;Q9NV72;Q9NV72-2	P0CJ79;Q9NV72;Q9NV72-2	Zinc finger protein 888;Zinc finger protein 701	ZNF888;ZNF701	974	2	2	1	3.9	3.9	2.8	83.548	0.00046221	0.41992	56603000	8	19.2156	19.067	19.587	19.1146	18.9634	16.9232	16.9457	17.9076	18.3403	17.0408
+	1.5917	-4.26697	Q01081;P0DN76;Q01081-2;Q8WU68;Q01081-4;Q8WU68-3;Q01081-3;Q8WU68-2	Q01081;P0DN76;Q01081-2;Q8WU68;Q01081-4;Q8WU68-3	Splicing factor U2AF 35 kDa subunit;Splicing factor U2AF 26 kDa subunit	U2AF1;U2AF1L4	977	10	10	10	50.4	50.4	50.4	27.872	0	94.905	11120000000	254	23.928	24.2019	23.661	23.5843	23.7219	23.208	16.4474	23.4549	17.6768	16.9752
+	1.71665	-2.18251	P11166	P11166	Solute carrier family 2, facilitated glucose transporter member 1	SLC2A1	1008	6	6	6	12.4	12.4	12.4	54.083	0	65.114	3134000000	124	20.6052	20.5788	20.6227	20.497	20.5403	20.2371	17.8247	20.0551	17.2529	16.5616
+	1.71211	-1.32335	P11717	P11717	Cation-independent mannose-6-phosphate receptor	IGF2R	1025	30	30	30	15.1	15.1	15.1	274.37	0	39.735	1883100000	136	19.6943	19.4667	19.5673	19.888	19.8046	19.4664	18.5578	18.9257	18.0092	16.845
+	1.52626	-2.6773	P12004	P12004	Proliferating cell nuclear antigen	PCNA	1030	16	16	16	76.6	76.6	76.6	28.768	0	245.27	19136000000	416	21.871	21.5408	21.6695	21.754	21.6715	21.1402	16.3916	21.1696	16.9466	19.4723
+	1.62205	2.49762	P16152;P16152-2	P16152;P16152-2	Carbonyl reductase [NADPH] 1	CBR1	1109	17	17	14	72.9	72.9	59.9	30.375	0	323.31	64465000000	646	17.5614	17.5416	19.2666	19.7463	18.6536	19.7514	22.9953	18.9037	21.1088	22.4984
+	2.26317	-2.9241	P16220;P16220-2;P16220-3;Q03060-8;Q03060-6;Q03060-23;Q03060-9;Q03060-24;Q03060-32;Q03060-26;Q03060-21;Q03060-31	P16220;P16220-2;P16220-3	Cyclic AMP-responsive element-binding protein 1	CREB1	1110	4	4	3	15	15	12.9	36.688	0	20.971	736870000	46	21.3335	21.7256	21.5876	20.9494	21.8265	20.2222	18.1431	20.4305	16.6531	17.3531
+	1.45949	-4.66012	P18077	P18077	60S ribosomal protein L35a	RPL35A	1157	9	9	9	39.1	39.1	39.1	12.538	0	19.212	18385000000	232	24.5977	24.4407	24.7624	25.0008	25.1008	24.8668	16.7163	24.2256	18.1767	16.6165
+	1.49485	-3.734	P18754;P18754-2	P18754;P18754-2	Regulator of chromosome condensation	RCC1	1171	21	21	21	70.8	70.8	70.8	44.969	0	222.45	19806000000	515	24.8384	24.3293	24.3922	24.3791	23.5345	23.5258	17.0846	23.8731	17.6052	20.7146
+	1.56982	-2.25903	P19784	P19784	Casein kinase II subunit alpha	CSNK2A2	1188	14	14	14	51.1	51.1	51.1	41.213	0	41.144	3325300000	216	21.8353	22.1561	21.2971	21.5704	22.2875	21.5699	18.4212	21.5577	18.1333	18.1692
+	1.49283	-4.19137	P22087	P22087	rRNA 2-O-methyltransferase fibrillarin	FBL	1232	17	17	16	66.4	66.4	62.9	33.784	0	152.03	32375000000	505	24.5411	24.412	24.5074	23.919	24.2743	23.9744	16.9502	24.1616	18.1216	17.4891
+	1.97813	2.62233	P22314;P22314-2	P22314;P22314-2	Ubiquitin-like modifier-activating enzyme 1	UBA1	1236	55	55	55	77	77	77	117.85	0	323.31	113010000000	1454	14.0975	17.2636	15.3976	15.9	14.2519	17.9816	16.6634	18.5551	17.127	19.695
+	2.62082	-2.13753	P25490;Q96MM3;O15391	P25490;Q96MM3	Transcriptional repressor protein YY1;Zinc finger protein 42 homolog	YY1;ZFP42	1284	4	4	4	12.6	12.6	12.6	44.712	0	1.2127	456550000	49	19.657	19.5082	19.1155	19.4887	19.541	17.8118	16.4699	18.9861	16.8529	16.5021
+	1.56751	-2.8264	P26358;P26358-2;P26358-3	P26358;P26358-2;P26358-3	DNA (cytosine-5)-methyltransferase 1	DNMT1	1297	43	43	43	35.1	35.1	35.1	183.16	0	73.965	5428200000	378	22.615	22.1815	22.3329	22.0267	22.1609	21.7958	18.5377	22.0468	17.7557	17.0489
+	2.53818	-1.39428	P27694	P27694	Replication protein A 70 kDa DNA-binding subunit;Replication protein A 70 kDa DNA-binding subunit, N-terminally processed	RPA1	1316	17	17	17	43.2	43.2	43.2	68.137	0	67.885	2678000000	207	19.7724	19.5872	19.8429	19.8132	19.748	18.9558	17.9655	18.5451	19.0336	17.2923
+	2.32537	-2.85209	P28347;P28347-2;Q99594;Q15561;Q15562;Q15561-3;Q15562-2;Q15562-4	P28347;P28347-2	Transcriptional enhancer factor TEF-1	TEAD1	1335	7	7	7	19.5	19.5	19.5	47.945	0	11.721	913780000	53	21.0947	20.9734	20.5626	21.0363	21.1018	20.978	17.2286	17.314	17.1373	17.8505
+	2.38785	-3.65529	P29372;P29372-5;P29372-4;P29372-2	P29372;P29372-5;P29372-4;P29372-2	DNA-3-methyladenine glycosylase	MPG	1350	11	11	11	50.3	50.3	50.3	32.868	0	58.724	2327100000	98	22.5396	22.8687	22.6401	22.4169	22.3554	20.9835	17.5618	21.2601	17.7979	16.941
+	2.23504	-2.50455	P30153	P30153	Serine/threonine-protein phosphatase 2A 65 kDa regulatory subunit A alpha isoform	PPP2R1A	1375	32	32	25	63.3	63.3	48.9	65.308	0	323.31	35444000000	757	20.8868	19.9944	20.6348	20.3657	20.5371	19.0909	17.1162	19.9248	17.3413	16.4229
+	2.83842	-2.93441	P30260;P30260-2	P30260;P30260-2	Cell division cycle protein 27 homolog	CDC27	1377	14	14	14	22.6	22.6	22.6	91.866	0	11.326	455070000	61	20.2122	20.9705	19.8011	21.4515	20.6718	17.4682	17.0269	19.8501	17.0712	17.0185
+	2.584	-2.35863	P31483;P31483-3	P31483;P31483-3	Nucleolysin TIA-1 isoform p40	TIA1	1404	9	6	1	33.4	24.9	5.7	42.963	0	11.366	695460000	54	19.869	20.4747	20.1024	20.2222	20.2542	19.5161	17.1605	17.9066	18.2466	16.2995
+	1.6667	-2.18038	P31689;P31689-2	P31689;P31689-2	DnaJ homolog subfamily A member 1	DNAJA1	1405	20	20	20	64.7	64.7	64.7	44.868	0	141.67	13513000000	469	21.1823	21.1571	21.5034	21.4759	21.1467	21.781	17.6864	19.2639	17.5663	19.2658
+	5.16075	-2.80733	P35610;P35610-3;P35610-2	P35610;P35610-3;P35610-2	Sterol O-acyltransferase 1	SOAT1	1468	4	4	4	10.2	10.2	10.2	64.734	0.0052865	-0.75516	376000000	30	20.437	19.9446	20.478	19.9455	19.9737	17.4266	17.2894	18.212	17.0515	16.7626
+	1.45389	-3.92008	P35659;P35659-2	P35659;P35659-2	Protein DEK	DEK	1473	18	18	18	31.5	31.5	31.5	42.674	0	54.647	16873000000	268	24.7898	24.518	24.5649	24.4613	24.3598	24.3215	18.2237	24.49	18.0817	17.9766
+	1.60738	-2.68091	P35680;P35680-3;P35680-2;P35680-4;P20823;P20823-5;P20823-4;P20823-6;P20823-3;P20823-2;P20823-7	P35680;P35680-3;P35680-2;P35680-4	Hepatocyte nuclear factor 1-beta	HNF1B	1474	5	5	5	13.3	13.3	13.3	61.323	0	21.981	268520000	28	20.4603	20.4035	20.3484	19.7592	20.509	19.8196	15.6289	20.0829	16.2447	16.2999
+	1.81855	-2.86783	P40937;P40937-2	P40937;P40937-2	Replication factor C subunit 5	RFC5	1531	17	17	17	62.4	62.4	62.4	38.496	0	71.116	3631500000	198	22.1304	22.1746	22.3183	21.3737	21.1063	21.929	17.9649	19.9599	18.1116	16.7989
+	2.01826	-1.84861	P43686;P43686-2	P43686;P43686-2	26S protease regulatory subunit 6B	PSMC4	1583	33	33	33	84	84	84	47.366	0	282.49	39533000000	782	20.107	19.106	17.5673	20.0174	19.9567	17.2574	17.9404	16.8994	18.2754	17.1389
+	1.63186	-2.65172	P46013;P46013-2	P46013;P46013-2	Antigen KI-67	MKI67	1592	74	74	74	34.7	34.7	34.7	358.69	0	183.66	6322000000	567	22.1632	21.6912	21.667	21.6431	21.8023	21.4009	18.005	21.4736	17.3825	17.4461
+	1.923	-1.47933	P46087;P46087-2;P46087-4;P46087-3	P46087;P46087-2;P46087-4;P46087-3	Probable 28S rRNA (cytosine(4447)-C(5))-methyltransferase	NOP2	1595	23	23	23	30.7	30.7	30.7	89.301	0	62.428	5517200000	238	20.3925	20.0936	20.2931	20.1623	20.1892	19.5709	19.0728	19.7531	17.6708	17.6664
+	1.56957	-2.001	P46939;P46939-2;P46939-4;P46939-3;P11532;P11532-4;P11532-11	P46939;P46939-2;P46939-4	Utrophin	UTRN	1615	21	21	21	7.6	7.6	7.6	394.46	0	41.261	964190000	102	20.4488	20.7398	19.8454	20.8518	19.7891	20.3327	17.1879	19.7148	16.8507	17.5837
+	7.43467	-2.86011	P48059;P48059-4;P48059-5;P48059-3;P48059-2;Q7Z4I7;Q7Z4I7-4;Q7Z4I7-3;Q7Z4I7-5;P0CW19-2	P48059;P48059-4;P48059-5;P48059-3;P48059-2;Q7Z4I7;Q7Z4I7-4;Q7Z4I7-3;Q7Z4I7-5	LIM and senescent cell antigen-like-containing domain protein 1;LIM and senescent cell antigen-like-containing domain protein 2	LIMS1;LIMS2	1628	6	6	3	22.2	22.2	12.3	37.251	0	6.9419	1284000000	61	20.1145	19.7351	19.9841	20.3151	20.1818	16.9219	17.5413	17.1171	17.2613	17.1884
+	1.69291	-2.21558	P49711;P49711-2;Q8NI51;Q8NI51-11;Q8NI51-6;Q8NI51-5;Q8NI51-10;Q8NI51-2;Q8NI51-8;Q8NI51-3;Q8NI51-7	P49711;P49711-2	Transcriptional repressor CTCF	CTCF	1679	17	17	17	31.2	31.2	31.2	82.785	0	57.9	1881000000	97	21.5358	20.5955	20.9697	20.9947	20.786	20.1125	17.4759	20.9383	17.1175	18.1595
+	1.53209	-2.49389	P49750;P49750-1;P49750-3	P49750;P49750-1;P49750-3	YLP motif-containing protein 1	YLPM1	1684	37	37	37	22	22	22	241.64	0	76.793	4203100000	313	21.7491	21.3795	21.6966	21.1779	21.4736	20.8426	17.2604	21.5094	16.8563	18.5385
+	1.91008	-1.72473	P49790;P49790-2;P49790-3	P49790;P49790-2;P49790-3	Nuclear pore complex protein Nup153	NUP153	1691	21	21	21	23.5	23.5	23.5	153.94	0	35.684	1131100000	109	20.7136	19.0763	19.3494	20.1391	18.4737	18.8481	17.7284	17.2028	18.4288	16.9203
+	1.66458	-1.76885	P49821;P49821-2	P49821;P49821-2	NADH dehydrogenase [ubiquinone] flavoprotein 1, mitochondrial	NDUFV1	1693	19	19	19	49.6	49.6	49.6	50.817	0	45.151	2480500000	164	20.726	19.7272	20.5581	19.3564	20.0559	18.5883	18.4221	20.2356	17.2777	17.0554
+	1.44118	-4.94499	P50914	P50914	60S ribosomal protein L14	RPL14	1729	9	9	9	34.9	34.9	34.9	23.432	0	65.423	56764000000	336	25.7891	25.6864	25.7046	25.9103	25.9938	25.6562	16.8585	25.6486	18.3943	17.8016
+	3.33167	-2.01751	P52756;P52756-4;P52756-2;P52756-5	P52756	RNA-binding protein 5	RBM5	1792	12	11	11	18.5	17.3	17.3	92.153	0	23.688	360430000	31	20.0769	18.8091	19.9766	19.1869	20.1145	17.6912	18.3238	16.8471	17.5753	17.6392
+	1.72451	-2.38261	P53618	P53618	Coatomer subunit beta	COPB1	1816	46	46	46	59.5	59.5	59.5	107.14	0	219.23	16244000000	665	20.7509	20.9185	20.8093	21.3852	21.2957	21.2964	17.1736	19.6551	17.9343	17.1871
+	6.73304	-4.70101	P53680;P53680-2	P53680;P53680-2	AP-2 complex subunit sigma	AP2S1	1822	5	5	5	35.9	35.9	35.9	17.018	0	7.5634	1267600000	63	21.6199	21.4744	21.5757	21.7242	21.6399	16.7557	16.9617	17.866	16.8403	16.1053
+	1.69752	-1.50819	P53803	P53803	DNA-directed RNA polymerases I, II, and III subunit RPABC4	POLR2K	1826	2	2	2	13.8	13.8	13.8	7.0041	0.0024091	-0.36408	174820000	28	18.3046	19.1338	18.7917	19.318	19.3925	19.2608	16.6506	17.4337	17.4516	16.6029
+	5.04425	-4.08325	P54132	P54132	Bloom syndrome protein	BLM	1832	2	2	2	1.3	1.3	1.3	159	0	1.368	741820000	23	21.5869	21.3478	21.2248	21.5627	21.5567	16.9325	18.3576	18.1384	16.1354	17.2988
+	2.19829	-2.77838	P55010	P55010	Eukaryotic translation initiation factor 5	EIF5	1848	15	15	15	39.2	39.2	39.2	49.222	0	61.15	11020000000	368	21.3771	20.8984	20.707	20.9525	21.1077	20.9124	17.2522	18.8231	17.2898	16.8733
+	1.80138	-1.4479	P55145	P55145	Mesencephalic astrocyte-derived neurotrophic factor	MANF	1858	11	11	11	47.8	47.8	47.8	20.7	0	16.884	4567100000	174	19.7534	18.8856	18.8875	19.5853	18.8789	17.7839	17.1534	19.3272	17.686	16.8005
+	1.55518	-2.65579	P55795	P55795	Heterogeneous nuclear ribonucleoprotein H2	HNRNPH2	1874	13	8	8	44.1	29.8	29.8	49.263	0	122.8	7573700000	274	21.8149	22.0848	21.7938	21.5286	21.5576	21.5169	18.6252	21.2511	16.64	17.4675
+	2.97772	-2.43881	P57678	P57678	Gem-associated protein 4	GEMIN4	1897	7	7	7	8.9	8.9	8.9	120.04	0	2.4358	223530000	18	19.9756	20.255	19.6602	19.9489	19.689	17.1547	16.731	19.3102	17.3604	16.7784
+	1.92871	-3.01977	P61011;P61011-2	P61011;P61011-2	Signal recognition particle 54 kDa protein	SRP54	1928	19	19	19	47.2	47.2	47.2	55.704	0	54.216	4581900000	225	21.8749	21.8051	21.8376	21.8521	21.9324	21.1936	17.6589	21.0212	17.1246	17.2051
+	1.63916	2.16888	P61026;P59190;P59190-2	P61026	Ras-related protein Rab-10	RAB10	1932	10	9	8	52.5	47	43.5	22.541	0	150.47	10158000000	209	18.9855	16.6937	16.0446	18.2	17.4486	18.4226	20.7211	18.1222	20.7263	20.2247
+	1.82339	-1.50114	P61077;P61077-2;P61077-3;P62837-2	P61077;P61077-2;P61077-3;P62837-2	Ubiquitin-conjugating enzyme E2 D3;Ubiquitin-conjugating enzyme E2 D2	UBE2D3;UBE2D2	1933	5	5	2	42.9	42.9	6.8	16.687	0	85.876	9614400000	141	19.649	18.7655	19.2609	19.1096	18.7734	19.004	17.1148	17.4809	18.1466	16.3065
+	1.7014	-2.40766	P61326;P61326-2	P61326;P61326-2	Protein mago nashi homolog	MAGOH	1951	9	9	1	76	76	5.5	17.163	0	21.962	3980900000	170	21.3925	21.3491	21.5754	21.0534	21.0048	20.906	16.929	20.7713	17.9239	17.8068
+	1.53401	-4.29154	P61978-2;P61978	P61978-2;P61978	Heterogeneous nuclear ribonucleoprotein K	HNRNPK	1968	35	2	2	70	8	8	51.028	0	16.762	9986900000	93	23.6214	24.5447	24.5323	23.4223	24.5161	23.7196	18.0704	23.6449	16.1942	17.5499
+	2.34103	-3.4403	P62312	P62312	U6 snRNA-associated Sm-like protein LSm6	LSM6	1990	4	4	4	45	45	45	9.1275	0	3.6767	1603000000	69	21.9363	21.8588	21.7786	21.5311	21.6024	17.364	17.7251	21.535	18.517	16.3644
+	1.66216	-2.76013	P62495;P62495-2	P62495;P62495-2	Eukaryotic peptide chain release factor subunit 1	ETF1	2001	19	19	19	58.4	58.4	58.4	49.03	0	216.89	14619000000	540	21.8794	21.7826	21.7143	21.8224	21.5722	21.4715	17.8217	21.1673	17.7713	16.7385
+	2.0844	-1.96009	P63092;Q5JWF2;P63092-4;Q5JWF2-2;P63092-3;P63092-2;P38405;P38405-2	P63092;Q5JWF2;P63092-4;Q5JWF2-2;P63092-3;P63092-2	Guanine nucleotide-binding protein G(s) subunit alpha isoforms short;Guanine nucleotide-binding protein G(s) subunit alpha isoforms XLas	GNAS	2037	12	11	10	37.8	35	30.7	45.664	0	22.485	3195300000	187	20.1171	20.0442	20.285	20.532	20.3857	19.6984	17.4983	19.6393	17.4602	17.2674
+	1.98813	-2.63529	P67870	P67870	Casein kinase II subunit beta	CSNK2B	2056	7	7	7	45.6	45.6	45.6	24.942	0	80.751	3974200000	145	20.9109	21.0781	20.9811	20.9197	21.4916	20.7392	17.4272	19.8826	16.8167	17.3393
+	3.2084	0.947802	P68371	P68371	Tubulin beta-4B chain	TUBB4B	2064	31	31	1	76	76	2.7	49.83	0	323.31	1168400000000	4603	24.1403	23.941	24.3667	24.6419	24.509	25.001	25.4497	25.0172	25.2513	25.6188
+	1.56547	-2.01227	P78344	P78344	Eukaryotic translation initiation factor 4 gamma 2	EIF4G2	2075	38	38	3	52.5	52.5	5	102.36	0	139.2	13359000000	752	21.6521	21.4587	21.3856	21.5635	21.7128	21.4997	18.2386	21.218	18.3117	18.4434
+	1.953	-3.19064	P82979	P82979	SAP domain-containing ribonucleoprotein	SARNP	2103	9	9	9	39.5	39.5	39.5	23.671	0	67.427	8696600000	213	24.1166	24.0092	23.8921	24.2711	23.8885	22.5864	18.3983	23.3163	18.9364	20.9868
+	2.54337	-3.49962	P84090	P84090	Enhancer of rudimentary homolog	ERH	2112	4	4	4	46.2	46.2	46.2	12.259	0	27.669	1024600000	53	21.7682	21.6662	21.7104	21.3799	21.7921	17.1196	17.0997	21.4258	17.7015	17.4721
+	2.19174	-2.69116	Q02447;Q02447-5;Q02447-4;Q02447-3;Q02447-6;Q02447-2	Q02447;Q02447-5;Q02447-4;Q02447-3;Q02447-6;Q02447-2	Transcription factor Sp3	SP3	2172	3	3	3	5.8	5.8	5.8	81.924	0	9.2336	265950000	17	20.788	20.3292	20.2381	20.5593	20.7136	20.5615	16.8146	17.5935	17.8069	16.3959
+	1.49865	-3.19827	Q02809;Q02809-2	Q02809;Q02809-2	Procollagen-lysine,2-oxoglutarate 5-dioxygenase 1	PLOD1	2178	40	40	40	65.3	65.3	65.3	83.549	0	195.64	19121000000	653	23.4881	23.8932	23.5703	23.7816	23.978	23.5173	18.0512	23.5458	18.735	18.8706
+	2.28855	-2.88243	Q03164;Q03164-2;Q03164-3	Q03164;Q03164-2;Q03164-3	Histone-lysine N-methyltransferase 2A;MLL cleavage product N320;MLL cleavage product C180	KMT2A	2191	7	7	7	2.4	2.4	2.4	431.76	0	1.2625	364560000	17	20.9335	21.6573	21.3883	18.0597	21.1146	17.5181	18.2537	17.1603	16.8638	18.9454
+	2.71299	-3.2382	Q06265;Q06265-2;Q06265-3;Q06265-4	Q06265;Q06265-2;Q06265-3;Q06265-4	Exosome complex component RRP45	EXOSC9	2226	5	5	5	14.1	14.1	14.1	48.948	0	10.084	435450000	33	20.6072	20.4548	20.7757	20.542	20.4275	19.9685	16.3144	16.7217	17.5968	16.0148
+	2.36687	-2.08976	Q06481;Q06481-4;Q06481-2;Q06481-3;Q06481-6;Q06481-5	Q06481;Q06481-4;Q06481-2;Q06481-3;Q06481-6;Q06481-5	Amyloid-like protein 2	APLP2	2228	11	11	10	20.4	20.4	19.4	86.955	0	15.405	973750000	68	20.5764	20.1656	20.1805	20.4785	20.1301	20.1899	17.4653	18.023	18.1668	17.2373
+	1.54676	-2.6504	Q09161	Q09161	Nuclear cap-binding protein subunit 1	NCBP1	2264	24	24	24	43.3	43.3	43.3	91.838	0	66.422	3735000000	240	21.9376	22.0765	22.6944	21.1471	22.2464	21.0044	18.0634	22.306	17.9777	17.4984
+	1.76811	-1.89311	Q09472	Q09472	Histone acetyltransferase p300	EP300	2265	16	16	8	8.3	8.3	4.3	264.16	0	8.0002	614930000	74	20.9384	20.6358	20.8146	20.1956	20.6019	20.1297	16.7916	20.0242	18.4821	18.2931
+	1.56029	-2.81263	Q12904;Q12904-2	Q12904;Q12904-2	Aminoacyl tRNA synthase complex-interacting multifunctional protein 1;Endothelial monocyte-activating polypeptide 2	AIMP1	2293	15	15	15	65.4	65.4	65.4	34.352	0	90.917	9921000000	338	22.8189	22.3668	22.5566	22.7541	22.2908	22.4295	17.926	22.0573	17.5446	18.7667
+	1.49585	-3.27092	Q12996;Q12996-2;Q12996-3	Q12996	Cleavage stimulation factor subunit 3	CSTF3	2307	28	28	28	44.2	44.2	44.2	82.921	0	110.25	6151300000	326	22.4924	22.366	22.5858	22.3712	22.606	22.3001	16.7723	22.2771	17.3274	17.3899
+	4.17882	-2.6164	Q13200;Q13200-3;Q13200-2	Q13200;Q13200-3;Q13200-2	26S proteasome non-ATPase regulatory subunit 2	PSMD2	2334	50	50	50	65.1	65.1	65.1	100.2	0	323.31	67797000000	1388	20.3269	19.7568	20.3237	20.5681	20.1309	17.9168	16.447	17.4786	17.8552	18.3268
+	1.72017	-2.52964	Q13427;Q13427-2	Q13427;Q13427-2	Peptidyl-prolyl cis-trans isomerase G	PPIG	2367	6	6	6	10.6	10.6	10.6	88.616	0	16.208	637090000	51	20.9952	21.3667	20.7083	20.806	21.4536	20.3367	17.4033	20.8656	16.8906	17.1855
+	1.65759	-2.18314	Q13523	Q13523	Serine/threonine-protein kinase PRP4 homolog	PRPF4B	2389	17	17	17	15.1	15.1	15.1	116.99	0	41.319	967940000	100	21.4653	21.6423	21.7906	20.4104	20.4809	20.115	17.6272	21.0119	17.2923	18.8273
+	1.68867	-2.4799	Q13595;Q13595-4;Q13595-3;Q13595-2	Q13595;Q13595-4;Q13595-3;Q13595-2	Transformer-2 protein homolog alpha	TRA2A	2402	4	4	4	19.5	19.5	19.5	32.688	0	13.369	995290000	50	20.9137	20.488	21.1768	20.8388	20.6667	19.5038	17.7543	21.0425	16.9326	16.4514
+	1.58243	-2.36154	Q13601;Q13601-2	Q13601;Q13601-2	KRR1 small subunit processome component homolog	KRR1	2404	9	9	9	27	27	27	43.664	0	12.864	1163100000	86	21.4773	21.5719	21.6167	20.9272	20.9902	20.8079	16.9846	21.1792	18.1578	17.6461
+	1.60727	-3.25544	Q14008;Q14008-2;Q14008-3	Q14008;Q14008-2;Q14008-3	Cytoskeleton-associated protein 5	CKAP5	2443	57	57	57	35.9	35.9	35.9	225.49	0	119.83	7539300000	543	21.993	22.1191	21.8633	22.4229	21.884	21.843	17.1279	21.4921	16.9861	16.5559
+	4.91044	-3.56305	Q14119	Q14119	Vascular endothelial zinc finger 1	VEZF1	2453	3	3	3	8.8	8.8	8.8	56.931	0	4.076	301020000	24	20.7735	20.5418	20.7032	20.9828	20.6723	17.8865	16.9216	17.7352	17.4574	15.8576
+	1.82249	-2.80946	Q14527;Q14527-2	Q14527;Q14527-2	Helicase-like transcription factor	HLTF	2493	27	27	27	36	36	36	113.93	0	97.576	2152900000	190	21.7642	20.9087	20.8902	20.6552	20.6143	19.6642	17.4882	20.5117	15.4694	17.6518
+	2.28913	-1.84226	Q14573	Q14573	Inositol 1,4,5-trisphosphate receptor type 3	ITPR3	2500	28	28	24	13.9	13.9	12.7	304.1	0	16.328	611170000	86	19.8002	19.5851	19.7397	19.896	19.313	18.6604	17.2755	19.2417	16.989	16.9561
+	3.04142	-3.19722	Q14669-2;Q14669;Q14669-3;Q14669-4	Q14669-2;Q14669;Q14669-3;Q14669-4	E3 ubiquitin-protein ligase TRIP12	TRIP12	2506	37	37	37	27.3	27.3	27.3	223.9	0	168.91	2080900000	208	21.5582	21.4372	21.3529	21.3264	21.3094	17.0462	17.1997	20.5135	18.2988	17.9396
+	3.52633	-2.37091	Q14671;Q14671-4	Q14671;Q14671-4	Pumilio homolog 1	PUM1	2507	13	13	1	15.3	15.3	1.3	126.47	0	10.633	805990000	70	20.1528	20.094	20.098	20.5948	20.135	18.4304	16.6615	17.5008	18.844	17.7833
+	1.53915	-2.61743	Q14694;Q14694-3;Q14694-2	Q14694;Q14694-3;Q14694-2	Ubiquitin carboxyl-terminal hydrolase 10	USP10	2517	16	16	16	29.8	29.8	29.8	87.133	0	72.237	3496900000	242	21.6726	21.9736	21.4946	21.7099	21.7969	21.6574	16.5557	21.016	18.8146	17.5168
+	2.94013	-3.14011	Q14739	Q14739	Lamin-B receptor	LBR	2523	7	7	7	12.5	12.5	12.5	70.702	0	15.393	1231100000	61	21.4107	20.5123	20.9269	21.3281	21.2298	20.3798	17.38	17.2812	17.5919	17.0743
+	2.35897	-2.05227	Q14807;Q14807-2	Q14807;Q14807-2	Kinesin-like protein KIF22	KIF22	2528	11	11	11	23.6	23.6	23.6	73.261	0	20.964	208100000	27	18.7739	19.461	21.0465	19.0578	19.4238	18.1626	16.2643	18.1218	17.499	17.454
+	1.5854	-2.88929	Q15006	Q15006	ER membrane protein complex subunit 2	EMC2	2550	9	9	9	46.1	46.1	46.1	34.833	0	45.524	2400500000	122	20.7216	21.4155	21.4554	21.6559	21.8436	21.2695	18.2626	19.8975	18.1727	15.0432
+	2.1278	-2.50673	Q15007;Q15007-2	Q15007;Q15007-2	Pre-mRNA-splicing regulator WTAP	WTAP	2551	13	13	13	37.6	37.6	37.6	44.243	0	62.745	1013800000	92	21.7754	20.8367	21.2153	21.4494	21.6773	20.0725	18.7217	20.7902	17.4309	17.4052
+	1.54445	-2.53483	Q15020;Q15020-4;Q15020-2;Q15020-3	Q15020;Q15020-4	Squamous cell carcinoma antigen recognized by T-cells 3	SART3	2556	22	22	22	29.7	29.7	29.7	109.93	0	46.94	1676600000	148	21.3255	21.8393	21.6665	20.9494	21.0377	20.6928	16.4002	21.2873	17.5105	18.2535
+	1.49744	-4.5422	Q15393;Q15393-3;Q15393-2	Q15393	Splicing factor 3B subunit 3	SF3B3	2607	48	48	48	47.9	47.9	47.9	135.58	0	323.31	33770000000	1034	24.0042	24.4946	24.4967	24.6003	24.2008	23.9579	16.5652	24.126	17.9866	16.4499
+	1.76356	-2.55323	Q15427	Q15427	Splicing factor 3B subunit 4	SF3B4	2615	6	6	6	20.8	20.8	20.8	44.385	0	31.459	3573600000	128	22.8201	22.3265	22.8281	22.711	22.6913	22.0301	17.9139	22.1449	18.8809	19.6411
+	1.80353	-2.06383	Q15554;Q15554-4	Q15554;Q15554-4	Telomeric repeat-binding factor 2	TERF2	2627	7	7	7	16.4	16.4	16.4	59.593	0	4.5492	135510000	26	19.9213	19.1683	19.5171	18.7553	18.9122	17.1923	17.3663	19.2502	16.9318	15.2145
+	1.59987	-2.46819	Q15599;Q15599-2	Q15599;Q15599-2	Na(+)/H(+) exchange regulatory cofactor NHE-RF2	SLC9A3R2	2629	16	16	9	46.6	46.6	24.3	37.413	0	95.733	4201600000	193	21.6166	21.4438	21.4569	22.2456	21.9084	21.106	16.6386	21.1482	17.9332	19.5043
+	1.77788	-1.79889	Q15648;Q15648-3	Q15648;Q15648-3	Mediator of RNA polymerase II transcription subunit 1	MED1	2639	11	11	11	11.3	11.3	11.3	168.48	0	11.394	456210000	52	20.9227	19.771	20.6532	20.5516	20.7151	20.1294	17.9961	19.927	18.3382	17.2283
+	1.80105	-3.3527	Q16630;Q16630-2;Q16630-3	Q16630;Q16630-2;Q16630-3	Cleavage and polyadenylation specificity factor subunit 6	CPSF6	2686	12	12	12	27	27	27	59.209	0	150.63	9218100000	316	22.702	23.0488	22.6778	22.9998	23.1139	22.1658	17.1878	22.2449	18.2432	17.9371
+	1.77125	-1.57687	Q16656;Q16656-2;Q16656-4;Q16656-3	Q16656;Q16656-2;Q16656-4;Q16656-3	Nuclear respiratory factor 1	NRF1	2691	2	2	2	4	4	4	53.54	0	2.5061	98874000	17	19.5681	16.9934	19.4918	19.47	19.1715	17.6816	16.7226	17.5252	17.1824	17.6987
+	1.87774	-3.12986	Q16891;Q16891-2;Q16891-4;Q16891-3	Q16891;Q16891-2;Q16891-4;Q16891-3	MICOS complex subunit MIC60	IMMT	2714	44	44	44	61.1	61.1	61.1	83.677	0	161.77	14160000000	593	21.8208	21.748	21.8713	22.0292	21.7394	21.9963	17.9495	19.8683	16.8244	16.9209
+	1.7835	-1.58037	Q1ED39	Q1ED39	Lysine-rich nucleolar protein 1	KNOP1	2715	11	11	11	37.1	37.1	37.1	51.588	0	22.526	469370000	51	19.747	19.4559	19.0207	18.9263	20.2087	19.5579	16.7659	17.5692	17.4893	18.0745
+	1.66235	-2.3983	Q2NL82	Q2NL82	Pre-rRNA-processing protein TSR1 homolog	TSR1	2723	15	15	15	25	25	25	91.809	0	58.921	805710000	77	20.9003	20.9107	20.4016	19.5914	19.9597	20.0069	16.8751	19.7182	16.009	17.163
+	2.39756	-1.42275	Q3B726	Q3B726	DNA-directed RNA polymerase I subunit RPA43	TWISTNB	2737	2	2	2	6.2	6.2	6.2	37.432	0.00023946	0.90114	44146000	6	19.2503	19.2816	19.4729	19.2713	19.1671	17.113	18.1997	18.1976	18.8315	16.9877
+	2.03084	-2.01571	Q4G0J3;Q4G0J3-3;Q4G0J3-2	Q4G0J3;Q4G0J3-3;Q4G0J3-2	La-related protein 7	LARP7	2751	12	12	12	27	27	27	66.898	0	30.861	488090000	51	20.6826	21.3808	20.2034	19.8964	19.8235	19.579	17.5838	19.7119	17.5994	17.4342
+	1.71298	-2.12957	Q5JTV8	Q5JTV8	Torsin-1A-interacting protein 1	TOR1AIP1	2807	12	12	1	25.2	25.2	2.4	66.248	0	22.565	1202800000	110	20.3635	20.5888	19.8001	20.6659	19.7537	20.3018	17.8051	19.0556	16.8063	16.5553
+	1.74487	-1.96052	Q5JVF3;Q5JVF3-3;Q5JVF3-4;Q5JVF3-2	Q5JVF3;Q5JVF3-3;Q5JVF3-4;Q5JVF3-2	PCI domain-containing protein 2	PCID2	2810	10	10	10	34.1	34.1	34.1	46.029	0	36.206	530740000	53	20.2849	19.8419	20.5541	18.6095	20.4761	17.3425	18.6622	19.6208	17.9756	16.3628
+	1.65406	-1.52494	Q5T280	Q5T280	Putative methyltransferase C9orf114	C9orf114	2835	5	5	5	19.1	19.1	19.1	42.008	0	31.787	558040000	42	19.9204	19.8975	20.1738	19.3807	19.9781	17.457	18.5169	19.8754	18.9315	16.945
+	1.64638	-1.52551	Q5T6F2;Q5T6F2-2	Q5T6F2	Ubiquitin-associated protein 2	UBAP2	2842	10	10	10	14.4	14.4	14.4	117.11	0	38.625	966250000	88	20.2227	20.138	20.5715	20.6673	20.3825	20.1517	17.4119	20.0188	18.1573	18.6147
+	2.58766	-2.70222	Q5T8P6-2;Q5T8P6;Q5T8P6-3;Q5T8P6-5;Q5T8P6-4;Q5T8P6-6	Q5T8P6-2;Q5T8P6;Q5T8P6-3;Q5T8P6-5;Q5T8P6-4	RNA-binding protein 26	RBM26	2847	15	14	14	18.3	17.1	17.1	111.02	0	11.521	541110000	74	21.2004	20.9285	20.8907	20.8933	20.6827	17.9095	16.9184	20.4349	18.5594	17.2623
+	2.45032	-1.83292	Q5VTR2	Q5VTR2	E3 ubiquitin-protein ligase BRE1A	RNF20	2869	23	23	20	30.5	30.5	27.4	113.66	0	41.111	1203000000	114	20.798	19.1084	19.7559	19.2528	18.9305	18.301	16.9761	17.7247	18.4944	17.1849
+	1.55261	-2.28299	Q5VYK3	Q5VYK3	Proteasome-associated protein ECM29 homolog	ECM29	2875	43	43	43	32.4	32.4	32.4	204.29	0	92.904	5190800000	379	21.1375	21.1323	21.1509	21.1849	21.2335	20.5998	17.2293	21.1471	17.0051	18.443
+	2.32475	-1.97987	Q66K74;Q66K74-2	Q66K74;Q66K74-2	Microtubule-associated protein 1S;MAP1S heavy chain;MAP1S light chain	MAP1S	2887	5	5	5	6.2	6.2	6.2	112.21	0.0098542	-0.95911	324870000	41	19.0903	18.937	19.0794	19.3277	19.5554	17.6513	17.1135	16.9897	18.707	15.6289
+	1.66046	-2.06567	Q69YN4;Q69YN4-3;Q69YN4-2;Q69YN4-4	Q69YN4;Q69YN4-3;Q69YN4-2;Q69YN4-4	Protein virilizer homolog	KIAA1429	2898	17	17	17	12.4	12.4	12.4	202.02	0	25.576	527740000	51	20.4636	20.9508	21.4127	19.7811	19.6549	19.9336	17.812	19.9212	17.3749	16.893
+	1.70588	-1.39586	Q6KC79;Q6KC79-2;Q6KC79-3	Q6KC79;Q6KC79-2	Nipped-B-like protein	NIPBL	2918	27	27	27	12.2	12.2	12.2	316.05	0	27.01	510080000	71	20.7547	19.5242	20.5204	19.7779	19.2905	19.7138	17.394	19.0127	18.2434	18.5244
+	1.52561	-4.39048	Q6P2Q9	Q6P2Q9	Pre-mRNA-processing-splicing factor 8	PRPF8	2947	111	111	111	56.5	56.5	56.5	273.6	0	323.31	31272000000	1479	24.3137	24.1684	24.4267	22.4285	24.3905	24.0671	18.3998	22.5499	17.2891	15.4695
+	1.85359	-1.41321	Q6P9B9	Q6P9B9	Integrator complex subunit 5	INTS5	2959	7	7	7	9.7	9.7	9.7	107.99	0	2.5843	399000000	63	19.3782	19.5843	19.6292	19.2575	19.2474	18.908	17.3209	19.2596	17.3522	17.1899
+	2.03522	-2.33416	Q6PD62	Q6PD62	RNA polymerase-associated protein CTR9 homolog	CTR9	2961	24	24	24	28	28	28	133.5	0	65.065	3137400000	190	20.911	20.6725	20.5252	20.66	20.5351	19.2723	17.2267	20.5	17.7678	16.8661
+	2.07016	-1.01338	Q6PGP7	Q6PGP7	Tetratricopeptide repeat protein 37	TTC37	2963	8	8	8	7	7	7	175.48	0	18.563	249530000	41	18.8441	19.3158	19.3259	20.1362	19.4043	19.1191	18.493	18.2888	18.1612	17.8974
+	1.9166	-2.91698	Q6PJT7;Q6PJT7-5;Q6PJT7-2;Q6PJT7-9;Q6PJT7-3;Q6PJT7-4;Q6PJT7-10;Q6PJT7-11	Q6PJT7;Q6PJT7-5;Q6PJT7-2;Q6PJT7-9;Q6PJT7-3;Q6PJT7-4;Q6PJT7-10;Q6PJT7-11	Zinc finger CCCH domain-containing protein 14	ZC3H14	2970	16	16	16	28.5	28.5	28.5	82.875	0	23.134	900380000	84	22.8769	21.3298	22.1015	21.0367	21.6087	18.7237	18.1392	21.5248	19.5881	16.393
+	1.92402	-2.14413	Q6PK04	Q6PK04	Coiled-coil domain-containing protein 137	CCDC137	2971	6	6	6	28.7	28.7	28.7	33.231	0	24.053	936830000	74	21.2954	20.8888	20.5752	20.5541	20.9809	20.1331	17.9636	20.4146	17.7791	17.2835
+	1.75583	-2.13161	Q6PKG0;Q6PKG0-3;Q659C4-7;Q659C4-6;Q659C4-5	Q6PKG0;Q6PKG0-3	La-related protein 1	LARP1	2973	21	21	18	22.9	22.9	20.3	123.51	0	57.249	2188900000	165	21.5094	20.4275	20.8208	21.4289	20.2989	20.2385	18.8326	19.4305	19.0647	16.2613
+	2.29816	-1.88722	Q6SPF0	Q6SPF0	Atherin	SAMD1	2979	3	3	3	5.9	5.9	5.9	56.051	0.00069109	0.36868	144120000	25	19.2778	19.4485	19.6331	19.5862	19.5086	19.4719	17.2673	17.342	17.3592	16.5776
+	1.84831	-2.23002	Q6UX04;Q6UX04-2	Q6UX04;Q6UX04-2	Peptidyl-prolyl cis-trans isomerase CWC27 homolog	CWC27	2990	8	8	8	30.7	30.7	30.7	53.846	0	26.25	297380000	28	20.5694	19.4881	20.5556	20.1969	20.3172	17.037	16.8101	20.2818	18.8886	16.9594
+	1.55439	-3.53064	Q6UXN9	Q6UXN9	WD repeat-containing protein 82	WDR82	2991	12	12	12	48.9	48.9	48.9	35.079	0	72.62	3515700000	195	22.3891	22.8617	22.34	22.3474	22.5359	22.1628	17.5817	22.041	17.1966	15.8387
+	1.51808	-3.28554	Q7L014	Q7L014	Probable ATP-dependent RNA helicase DDX46	DDX46	3026	49	49	49	46.7	46.7	46.7	117.36	0	188.04	12037000000	555	22.8322	22.8893	22.4903	22.5372	22.6062	22.5668	17.0602	22.2559	17.9983	17.0463
+	1.85798	-2.31658	Q7Z2W4;Q7Z2W4-2;Q7Z2W4-3;Q7Z2W4-4;Q7Z2W4-5	Q7Z2W4;Q7Z2W4-2;Q7Z2W4-3	Zinc finger CCCH-type antiviral protein 1	ZC3HAV1	3054	21	21	21	32.2	32.2	32.2	101.43	0	80.298	1827100000	140	21.1515	21.2318	20.9942	21.3757	21.4872	20.6903	16.6659	20.3761	18.4068	18.5184
+	1.68661	-1.86677	Q86U86;Q86U86-8;Q86U86-5;Q86U86-4;Q86U86-7;Q86U86-3;Q86U86-9;Q86U86-2;Q86U86-6	Q86U86;Q86U86-8;Q86U86-5;Q86U86-4;Q86U86-7;Q86U86-3;Q86U86-9;Q86U86-2;Q86U86-6	Protein polybromo-1	PBRM1	3104	29	29	29	23.6	23.6	23.6	192.95	0	29.374	944040000	123	20.685	20.0938	20.4451	19.3252	20.3075	19.4928	16.9619	19.9	18.1024	17.0656
+	1.6563	-2.19428	Q86W42;Q86W42-3;Q86W42-2	Q86W42;Q86W42-3;Q86W42-2	THO complex subunit 6 homolog	THOC6	3120	10	10	10	44.6	44.6	44.6	37.535	0	25.51	701970000	55	20.7631	20.3016	21.1079	20.4294	20.5097	20.1319	18.5647	20.0527	16.8157	16.5752
+	1.91255	-1.85696	Q86XI2;Q86XI2-2	Q86XI2;Q86XI2-2	Condensin-2 complex subunit G2	NCAPG2	3134	7	7	7	7.4	7.4	7.4	130.96	0	3.457	123250000	20	19.3913	18.8499	19.2463	18.8291	18.8496	18.3644	16.821	17.1318	18.2848	15.2793
+	2.17708	-2.97027	Q86XP3;Q86XP3-2	Q86XP3;Q86XP3-2	ATP-dependent RNA helicase DDX42	DDX42	3136	33	33	33	47.9	47.9	47.9	102.97	0	126.49	4704400000	370	21.5529	21.3614	21.3487	20.5637	20.6082	20.507	16.0942	18.8383	18.4618	16.6822
+	1.61107	-2.44694	Q8IUF8;Q8IUF8-4;Q8IUF8-2;Q8IUF8-3	Q8IUF8;Q8IUF8-4;Q8IUF8-2	Bifunctional lysine-specific demethylase and histidyl-hydroxylase MINA	MINA	3158	15	15	15	39.1	39.1	39.1	52.8	0	21.584	1051700000	78	20.8985	20.6252	20.7878	20.7311	20.7651	20.4374	16.3653	20.4545	16.9791	17.3367
+	1.61394	-2.4045	Q8IX01;Q8IX01-4;Q8IX01-3	Q8IX01;Q8IX01-4;Q8IX01-3	SURP and G-patch domain-containing protein 2	SUGP2	3187	31	31	31	38.3	38.3	38.3	120.21	0	98.036	1689700000	148	21.487	21.3379	21.8677	20.6759	21.4176	21.1015	17.1641	20.9087	17.8585	17.7308
+	1.93865	-1.24722	Q8IXB1;Q8IXB1-2;Q8IXB1-3	Q8IXB1;Q8IXB1-2;Q8IXB1-3	DnaJ homolog subfamily C member 10	DNAJC10	3191	10	10	10	13.7	13.7	13.7	91.079	0	7.9783	208890000	39	18.7099	19.1873	19.0056	19.1148	19.2383	18.9382	18.3062	17.104	17.7119	16.9596
+	2.51809	-1.70565	Q8IXH7;Q8IXH7-4;Q8IXH7-3	Q8IXH7;Q8IXH7-4	Negative elongation factor C/D	NELFCD	3192	16	16	16	34.1	34.1	34.1	66.246	0	22.707	716840000	80	20.5227	19.9314	19.8744	19.697	19.634	17.8157	17.1891	19.3776	18.6926	18.0561
+	1.82331	-1.69467	Q8IXT5	Q8IXT5	RNA-binding protein 12B	RBM12B	3199	11	11	11	12.1	12.1	12.1	118.1	0	6.7722	561890000	54	20.0518	19.4252	20.981	19.5872	19.929	19.134	17.5696	19.7353	17.7493	17.3126
+	2.12089	-2.69772	Q8IY37	Q8IY37	Probable ATP-dependent RNA helicase DHX37	DHX37	3200	12	12	12	14.3	14.3	14.3	129.54	0	22.833	328600000	61	21.2975	20.0301	21.1767	20.2048	19.8594	19.164	17.4825	19.6294	16.9305	15.8735
+	4.20521	-3.6426	Q8IZH2;Q8IZH2-2;Q8IZH2-3	Q8IZH2;Q8IZH2-2	5-3 exoribonuclease 1	XRN1	3218	17	17	17	12.7	12.7	12.7	194.1	0.001132	0.11383	1139800000	65	21.3198	21.8671	21.1486	21.7029	21.5686	18.6003	17.5754	18.3105	18.696	16.2118
+	1.55501	-2.54535	Q8IZL8	Q8IZL8	Proline-, glutamic acid- and leucine-rich protein 1	PELP1	3219	19	19	19	25.8	25.8	25.8	119.7	0	74.133	2801400000	202	21.1631	21.1793	21.1798	20.7948	21.0276	20.8092	16.3978	20.7068	17.9246	16.7794
+	1.52936	-2.8135	Q8N163;Q8N163-2	Q8N163;Q8N163-2	Cell cycle and apoptosis regulator protein 2	CCAR2	3227	29	29	29	39.9	39.9	39.9	102.9	0	217.56	22049000000	792	22.5696	22.7344	22.8066	22.6861	22.5434	22.4725	17.6384	22.398	18.249	18.5147
+	2.06058	-1.71474	Q8N1G4	Q8N1G4	Leucine-rich repeat-containing protein 47	LRRC47	3233	23	23	23	42.5	42.5	42.5	63.472	0	209.98	14220000000	545	19.158	18.0571	19.6651	19.5795	18.9403	17.8593	17.1143	18.1028	17.8613	15.8886
+	1.91201	-2.261	Q8N3C0;Q8N3C0-4;Q8N3C0-3	Q8N3C0	Activating signal cointegrator 1 complex subunit 3	ASCC3	3242	29	29	29	16	16	16	251.46	0	14.473	603030000	84	19.4195	19.6189	20.5663	19.6358	19.7556	19.4535	17.5708	18.439	16.6293	15.5985
+	2.08916	-2.39613	Q8N4V1;Q8N4V1-2	Q8N4V1;Q8N4V1-2	Membrane magnesium transporter 1	MMGT1	3251	3	3	3	42.7	42.7	42.7	14.686	0	25.617	733110000	37	20.7562	21.0692	20.8873	21.0701	21.2084	21.0074	17.2046	17.8438	19.1604	17.7944
+	1.96026	-3.00966	Q8N6C5;Q8N6C5-2;Q8N6C5-4	Q8N6C5;Q8N6C5-2;Q8N6C5-4	Immunoglobulin superfamily member 1	IGSF1	3261	2	2	2	1.3	1.3	1.3	148.93	0.0074891	-0.8731	1078000000	16	21.6171	20.8163	22.0775	21.9938	22.0324	17.929	17.9227	18.7901	16.8431	22.0039
+	3.4903	-2.41471	Q8N8S7;Q8N8S7-2;Q8N8S7-3;Q9UI08;Q9UI08-4	Q8N8S7;Q8N8S7-2;Q8N8S7-3	Protein enabled homolog	ENAH	3275	27	27	27	48.4	48.4	48.4	66.509	0	201.64	9065800000	421	20.4462	19.6313	19.426	20.5356	19.9922	18.4953	17.236	18.3049	17.1027	16.8189
+	1.8095	-1.40044	Q8NC56;Q8NC56-2	Q8NC56	LEM domain-containing protein 2	LEMD2	3303	13	13	13	32	32	32	56.974	0	38.365	1514600000	103	19.7602	18.094	18.4362	19.8874	18.9748	18.2747	17.8345	17.4688	17.9791	16.5933
+	2.43384	-2.90834	Q8NCA5	Q8NCA5	Protein FAM98A	FAM98A	3304	10	6	6	24.5	17.4	17.4	55.272	0	33.229	1149500000	85	20.7144	20.9763	21.087	20.9375	21.319	20.3282	17.2338	18.0576	18.763	16.1099
+	1.93122	-1.31842	Q8ND04;Q8ND04-2;Q8ND04-3	Q8ND04;Q8ND04-2;Q8ND04-3	Protein SMG8	SMG8	3309	11	11	11	15	15	15	109.68	0.0011254	0.037637	237160000	36	19.2235	19.2717	18.9817	19.4529	19.3309	17.6898	17.6385	19.101	18.4757	16.7636
+	2.13114	-3.2934	Q8NE86;Q8NE86-3;Q8NE86-2	Q8NE86;Q8NE86-3;Q8NE86-2	Calcium uniporter protein, mitochondrial	MCU	3317	16	16	16	44.7	44.7	44.7	39.866	0	57.452	3984400000	229	21.8792	20.8787	21.9457	22.9313	22.6877	19.6873	18.3386	21.5357	17.6816	16.6125
+	2.03868	-1.67461	Q8NFC6;Q96IK1;Q96IK1-2	Q8NFC6	Biorientation of chromosomes in cell division protein 1-like 1	BOD1L1	3329	10	10	10	4.3	4.3	4.3	330.46	0	2.5752	115840000	28	20.3614	18.6119	19.0025	19.1049	19.3857	18.0419	17.8097	18.4577	16.151	17.6332
+	2.20709	-2.76583	Q8NFH3;Q8NFH3-2	Q8NFH3;Q8NFH3-2	Nucleoporin Nup43	NUP43	3331	4	4	4	14.7	14.7	14.7	42.15	0	22.661	1170700000	62	20.4451	20.9911	20.5045	20.814	20.2792	20.5971	17.4735	17.6216	17.3977	16.1149
+	1.55758	-2.34008	Q8TCS8	Q8TCS8	Polyribonucleotide nucleotidyltransferase 1, mitochondrial	PNPT1	3377	25	25	25	39.3	39.3	39.3	85.95	0	40.273	3065400000	210	20.8884	20.748	20.4372	20.5092	21.0059	20.8364	16.5993	20.0513	17.4948	16.9065
+	1.58856	-2.07821	Q8TDD1-2;Q8TDD1	Q8TDD1-2;Q8TDD1	ATP-dependent RNA helicase DDX54	DDX54	3383	25	25	25	38.8	38.8	38.8	98.665	0	92.578	1561800000	186	21.6886	21.6063	21.55	21.3431	21.4279	20.9914	18.9101	21.4578	17.6177	18.2477
+	1.68995	-1.97609	Q8WTT2	Q8WTT2	Nucleolar complex protein 3 homolog	NOC3L	3401	15	15	15	27	27	27	92.547	0	19.728	905710000	63	20.5924	20.4479	20.6532	19.8377	20.341	19.5153	18.0703	20.3018	16.6197	17.4847
+	1.96862	-2.29217	Q8WUA2	Q8WUA2	Peptidyl-prolyl cis-trans isomerase-like 4	PPIL4	3404	9	9	9	25.4	25.4	25.4	57.224	0	19.926	333180000	41	20.2873	20.3445	20.6961	19.972	20.3484	20.6994	17.8039	16.8571	17.5415	17.2854
+	1.59637	-1.80175	Q8WUA4;Q8WUA4-2	Q8WUA4;Q8WUA4-2	General transcription factor 3C polypeptide 2	GTF3C2	3405	10	10	10	17.8	17.8	17.8	100.68	0	14.999	545610000	57	20.2264	20.4216	20.2901	20.1216	20.0501	19.8051	16.4495	19.8683	18.3596	17.6186
+	1.49147	-3.78787	Q92522	Q92522	Histone H1x	H1FX	3464	8	8	8	31.9	31.9	31.9	22.487	0	32.689	22336000000	278	23.3365	23.7257	23.4811	23.5043	23.9381	23.8137	16.8244	22.5259	19.2335	16.6488
+	1.66355	-2.05942	Q92576;Q92576-2	Q92576;Q92576-2	PHD finger protein 3	PHF3	3476	20	20	20	15.2	15.2	15.2	229.48	0	32.826	436320000	65	20.5027	20.6378	20.21	19.9079	19.8565	20.2653	17.2969	19.2108	17.7767	16.268
+	2.29658	-1.16568	Q92600;Q92600-3;Q92600-2	Q92600;Q92600-3;Q92600-2	Cell differentiation protein RCD1 homolog	RQCD1	3480	5	5	5	23.7	23.7	23.7	33.631	0	17.847	235060000	34	19.9123	20.039	19.7484	19.5983	20.0556	19.4299	18.193	18.9622	19.0782	17.862
+	4.7379	-3.10426	Q92759	Q92759	General transcription factor IIH subunit 4	GTF2H4	3499	5	5	5	19.3	19.3	19.3	52.186	0	8.4404	199370000	14	20.2816	20.164	20.2361	20.2014	20.4017	18.0705	17.7737	16.5715	17.0693	16.2785
+	2.34957	-2.23883	Q92785;Q92785-2	Q92785;Q92785-2	Zinc finger protein ubi-d4	DPF2	3502	7	7	7	22.8	22.8	22.8	44.155	0	12.637	568860000	56	20.043	19.971	20.1144	20.0904	19.9918	20.0575	16.8757	17.4309	17.3494	17.3029
+	1.88022	-2.42916	Q92879;Q92879-4;Q92879-2;Q92879-3;Q92879-6;Q92879-5;O95319;O95319-5;O95319-2;O95319-4;O95319-3	Q92879;Q92879-4;Q92879-2;Q92879-3;Q92879-6;Q92879-5	CUGBP Elav-like family member 1	CELF1	3512	10	10	10	23.9	23.9	23.9	52.063	0	41.623	2869200000	189	21.2305	21.3136	20.8985	21.3251	21.1801	20.7907	18.0218	20.3529	17.6744	16.9622
+	2.90527	-4.33153	Q92979	Q92979	Ribosomal RNA small subunit methyltransferase NEP1	EMG1	3528	15	15	15	73.4	73.4	73.4	26.72	0	31.483	2988400000	112	23.0133	22.7707	22.9001	22.6908	23.2894	21.8843	18.5846	16.7018	18.3036	17.5322
+	1.88192	-2.54446	Q93009;Q93009-3	Q93009;Q93009-3	Ubiquitin carboxyl-terminal hydrolase 7	USP7	3532	23	23	23	28.9	28.9	28.9	128.3	0	52.801	3351500000	222	22.5165	22.1604	21.7521	21.0152	22.2312	21.0475	17.7447	21.2593	19.0783	17.8234
+	1.65617	1.48461	Q96AE4	Q96AE4	Far upstream element-binding protein 1	FUBP1	3568	24	21	2	49.7	47	7	67.56	0	296.53	37124000000	650	16.1102	14.2576	16.1424	15.9568	17.3589	17.7335	17.2839	17.8827	17.4362	16.9126
+	1.58208	-2.22842	Q96DI7;Q96DI7-2	Q96DI7;Q96DI7-2	U5 small nuclear ribonucleoprotein 40 kDa protein	SNRNP40	3620	18	18	18	73.7	73.7	73.7	39.31	0	169.16	4597300000	220	22.6768	21.8065	22.6827	22.1333	22.2489	21.9225	18.2686	22.095	18.9421	19.178
+	1.64445	-3.28435	Q96EP5;Q96EP5-2	Q96EP5;Q96EP5-2	DAZ-associated protein 1	DAZAP1	3637	11	11	11	40.8	40.8	40.8	43.383	0	113.8	7045500000	276	22.6935	22.9054	22.6952	22.3978	22.6208	22.2877	17.899	22.093	17.7968	16.8145
+	2.84048	-2.28669	Q96ES7	Q96ES7	SAGA-associated factor 29 homolog	CCDC101	3640	2	2	2	7.2	7.2	7.2	33.238	0.00090992	0.18377	84170000	15	19.3619	19.4288	19.339	19.0036	19.2669	17.8507	15.699	17.5818	17.8548	15.9804
+	1.69016	-2.11337	Q96HC4;Q96HC4-7;Q96HC4-4;Q96HC4-6;Q96HC4-2;Q96HC4-3;Q96HC4-5	Q96HC4;Q96HC4-7;Q96HC4-4;Q96HC4-6	PDZ and LIM domain protein 5	PDLIM5	3681	20	20	20	49.2	49.2	49.2	63.944	0	75.513	5307100000	290	21.0714	20.801	20.915	21.2597	20.4907	20.9193	17.1018	19.921	18.5357	17.4931
+	1.88357	-2.66995	Q96HJ9-2;Q9Y383-3;Q9Y383-2;Q96HJ9	Q96HJ9-2;Q9Y383-3;Q9Y383-2	UPF0562 protein C7orf55;Putative RNA-binding protein Luc7-like 2	C7orf55;LUC7L2	3684	11	11	3	29.5	29.5	7.2	54.223	0	31.351	2666900000	146	21.4935	20.7144	21.1141	21.1683	21.1303	20.4867	16.2717	20.3006	17.4001	17.8118
+	1.86015	-1.16382	Q96HW7;Q96HW7-2;Q96HW7-3;Q96HW7-4	Q96HW7	Integrator complex subunit 4	INTS4	3686	13	13	13	20	20	20	108.17	0	7.0317	357090000	79	19.0012	19.2657	19.3281	19.0216	18.6833	18.1527	16.7295	18.7853	18.2728	17.5403
+	1.66798	-3.41461	Q96I24;Q96I24-2	Q96I24	Far upstream element-binding protein 3	FUBP3	3688	26	26	25	64.9	64.9	63.3	61.64	0	153.19	13204000000	518	22.3383	22.1995	22.5224	22.3841	22.0731	22.093	17.2346	21.4753	16.4071	17.2342
+	2.72376	-2.64046	Q96IZ0	Q96IZ0	PRKC apoptosis WT1 regulator protein	PAWR	3696	9	9	9	46.2	46.2	46.2	36.567	0	50.275	1593000000	111	21.7428	21.2425	22.059	21.325	21.4376	19.9185	17.2695	19.9234	19.616	17.8772
+	1.59921	-2.34027	Q96JB5;Q96JB5-2;Q96JB5-3	Q96JB5;Q96JB5-2	CDK5 regulatory subunit-associated protein 3	CDK5RAP3	3700	12	12	1	26.3	26.3	3	56.92	0	27.799	1931700000	174	21.5361	20.6328	21.3159	21.2465	20.7771	21.1098	17.3846	20.4616	17.6008	17.2502
+	1.94061	-1.99448	Q96KP1	Q96KP1	Exocyst complex component 2	EXOC2	3720	16	16	16	19.2	19.2	19.2	104.07	0	14.729	569640000	69	19.8629	19.653	19.7821	19.513	19.7948	19.5491	17.9967	16.3941	16.3635	18.3301
+	1.80392	-1.71251	Q96P11;Q96P11-2;Q96P11-4;Q96P11-5;Q63ZY6;Q63ZY6-4;Q63ZY6-5;Q3KNT7;Q3KNT7-2;Q3KNT7-3;Q63ZY6-6;Q96P11-3	Q96P11;Q96P11-2;Q96P11-4;Q96P11-5	Probable 28S rRNA (cytosine-C(5))-methyltransferase	NSUN5	3740	10	10	10	26.6	26.6	26.6	46.691	0	22.388	589890000	81	20.8402	19.7117	20.31	19.8895	20.6153	19.5783	17.5949	19.8463	18.5513	17.2334
+	1.57628	-3.2069	Q96PU8;Q96PU8-9;Q96PU8-8;Q96PU8-6;Q96PU8-3;Q96PU8-5	Q96PU8;Q96PU8-9;Q96PU8-8;Q96PU8-6;Q96PU8-3;Q96PU8-5	Protein quaking	QKI	3752	14	14	14	44.6	44.6	44.6	37.67	0	33.655	2857500000	122	23.297	23.1931	22.8637	23.1903	23.1463	22.7008	17.1075	22.3288	17.3999	20.119
+	2.07266	-3.27874	Q96QC0	Q96QC0	Serine/threonine-protein phosphatase 1 regulatory subunit 10	PPP1R10	3759	15	15	15	20.1	20.1	20.1	99.057	0	27.005	1245200000	102	22.1955	21.0583	21.3098	21.7921	20.594	19.4161	15.7912	20.8822	17.1888	17.2776
+	2.14438	-1.19205	Q96TC7;Q96TC7-2	Q96TC7	Regulator of microtubule dynamics protein 3	RMDN3	3802	7	7	7	23	23	23	52.118	0	13.837	488770000	49	19.4009	19.5725	19.5055	19.7465	19.3861	19.3529	18.1143	18.7278	18.0051	17.4511
+	2.73399	-2.40452	Q99436;Q99436-2	Q99436	Proteasome subunit beta type-7	PSMB7	3805	10	10	10	62.8	62.8	62.8	29.965	0	78.843	8464700000	212	20.168	19.799	19.7386	20.4137	19.2333	18.1833	18.5005	16.6832	15.9624	18.0006
+	1.92886	-2.18738	Q9BQ39	Q9BQ39	ATP-dependent RNA helicase DDX50	DDX50	3863	18	16	16	33.2	29.6	29.6	82.564	0	61.693	2127100000	134	20.9602	21.0967	21.0792	20.1642	20.5661	20.0699	18.2211	20.1431	17.4672	17.0283
+	3.04677	-2.51296	Q9BQ61	Q9BQ61	Uncharacterized protein C19orf43	C19orf43	3865	3	3	3	21.6	21.6	21.6	18.419	0	16.09	545930000	42	18.4356	20.634	20.2586	20.7756	20.6085	17.5866	17.0696	17.8047	18.381	17.3055
+	2.5454	1.19226	Q9BQE3	Q9BQE3	Tubulin alpha-1C chain	TUBA1C	3872	35	35	4	82.9	82.9	15.1	49.895	0	323.31	954990000000	3466	24.4449	24.1437	24.6605	24.9045	24.8846	25.1731	26.0335	25.2823	26.4034	26.1072
+	1.71741	-2.47736	Q9BQG0;Q9BQG0-2	Q9BQG0;Q9BQG0-2	Myb-binding protein 1A	MYBBP1A	3874	39	39	39	38.1	38.1	38.1	148.85	0	156.59	5463300000	374	21.4044	21.2307	21.3641	20.2934	20.8538	20.8277	16.5817	19.9037	18.5067	16.9399
+	4.10047	-2.71854	Q9BRJ7;Q9BRJ7-2	Q9BRJ7;Q9BRJ7-2	Protein syndesmos	NUDT16L1	3886	10	9	9	55.5	50.2	50.2	23.338	0	6.418	639400000	61	19.9379	19.8045	20.0481	19.5128	19.7541	16.9834	16.1186	17.1783	18.3334	16.8511
+	2.31067	-1.84427	Q9BSJ2;Q9BSJ2-4;Q9BSJ2-3	Q9BSJ2;Q9BSJ2-4;Q9BSJ2-3	Gamma-tubulin complex component 2	TUBGCP2	3908	15	15	15	20.1	20.1	20.1	102.53	0	13.738	706540000	79	20.774	20.136	20.5019	21.0631	21.1262	20.083	18.3164	19.7992	18.269	17.9123
+	1.55607	-2.55366	Q9BTC0;Q9BTC0-1;Q9BTC0-2;Q9BTC0-3	Q9BTC0;Q9BTC0-1	Death-inducer obliterator 1	DIDO1	3916	27	27	27	19.2	19.2	19.2	243.87	0	71.733	2066300000	197	21.4494	21.4569	21.2396	21.0375	21.4193	21.1833	16.9208	20.6686	18.5475	16.5144
+	1.59458	-1.96741	Q9BU23;Q9BU23-2;Q9BU23-3	Q9BU23;Q9BU23-2;Q9BU23-3	Lipase maturation factor 2	LMF2	3930	4	4	4	11	11	11	79.697	0	9.8458	316450000	30	20.3072	20.1314	20.5529	19.7378	19.6837	19.8071	16.461	19.7128	17.6638	16.9314
+	2.4345	-3.18762	Q9BV38	Q9BV38	WD repeat-containing protein 18	WDR18	3946	12	12	12	31.5	31.5	31.5	47.405	0	50.113	1909200000	121	22.1342	21.4921	21.6173	21.8591	21.5445	20.7897	17.4708	19.9753	17.7032	16.7702
+	1.96865	0.930757	Q9BVA1	Q9BVA1	Tubulin beta-2B chain	TUBB2B	3951	30	8	1	78.9	27.6	2.7	49.953	0	61.065	96212000000	313	24.0611	23.6748	24.3271	24.7572	24.4928	25.2029	24.6323	25.1826	25.0144	25.9346
+	1.55764	-2.24323	Q9BVI4	Q9BVI4	Nucleolar complex protein 4 homolog	NOC4L	3957	15	15	15	47.9	47.9	47.9	58.467	0	40.52	1028000000	88	21.5765	21.6277	21.7149	21.0356	21.6946	21.2399	16.8706	21.0525	18.7326	18.5378
+	1.91961	-1.85122	Q9BW04;Q9BW04-2	Q9BW04;Q9BW04-2	Specifically androgen-regulated gene protein	SARG	3965	7	7	7	20	20	20	63.964	0	14.251	557580000	48	20.138	20.381	20.2355	19.9362	19.5304	20.1365	18.1499	17.0594	17.1883	18.4308
+	1.70336	-2.79258	Q9BWF3;Q9BQ04;Q9BWF3-4;Q9BWF3-3;Q9BWF3-2	Q9BWF3;Q9BQ04;Q9BWF3-4;Q9BWF3-3;Q9BWF3-2	RNA-binding protein 4;RNA-binding protein 4B	RBM4;RBM4B	3974	17	17	10	66.2	66.2	29.9	40.313	0	178.91	6799300000	320	21.6576	21.761	21.6654	21.7451	21.5861	21.3	16.703	21.0996	17.8476	17.502
+	1.92449	-2.23434	Q9BYG3	Q9BYG3	MKI67 FHA domain-interacting nucleolar phosphoprotein	NIFK	4006	9	9	9	40.6	40.6	40.6	34.222	0	51.375	912700000	68	19.825	20.9908	20.4826	21.3426	20.9936	18.8742	17.682	20.652	18.3895	16.8651
+	1.84147	-1.44017	Q9BZ95;Q9BZ95-4;Q9BZ95-2;Q9BZ95-5;Q9BZ95-3	Q9BZ95;Q9BZ95-4;Q9BZ95-2;Q9BZ95-5;Q9BZ95-3	Histone-lysine N-methyltransferase NSD3	WHSC1L1	4017	11	11	11	9.8	9.8	9.8	161.61	0	50.84	555350000	45	21.241	20.5438	20.8986	20.5756	20.771	20.0807	18.8366	20.5732	18.0595	19.279
+	2.06541	-1.89283	Q9BZE4;Q9BZE4-2;Q9BZE4-3	Q9BZE4;Q9BZE4-2;Q9BZE4-3	Nucleolar GTP-binding protein 1	GTPBP4	4020	19	19	19	38.5	38.5	38.5	73.964	0	29.475	2387100000	157	20.6754	20.3083	20.3928	20.1182	20.1246	19.7722	17.0579	19.5605	18.2155	17.5491
+	1.60572	-3.61484	Q9BZZ5-2;Q9BZZ5-5	Q9BZZ5-2;Q9BZZ5-5	Apoptosis inhibitor 5	API5	4034	26	26	1	56.5	56.5	2.4	56.769	0	323.31	15125000000	455	23.6079	23.389	23.1965	22.9156	23.3737	22.4341	18.4541	23.0718	18.0798	16.3688
+	1.92942	-2.51316	Q9C0C2;Q9C0C2-2	Q9C0C2;Q9C0C2-2	182 kDa tankyrase-1-binding protein	TNKS1BP1	4038	39	39	39	32.9	32.9	32.9	181.79	0	127.68	6533200000	460	22.4402	22.3818	22.0112	22.1944	22.3244	21.2709	17.9	21.8816	18.9888	18.7448
+	1.65062	-1.56637	Q9GZR7;Q9GZR7-2	Q9GZR7;Q9GZR7-2	ATP-dependent RNA helicase DDX24	DDX24	4052	31	31	31	48.3	48.3	48.3	96.331	0	70.409	3434800000	286	21.1228	21.2256	21.161	20.9166	20.8811	20.7201	18.078	20.8432	19.0959	18.738
+	2.38697	-1.33745	Q9H0H0	Q9H0H0	Integrator complex subunit 2	INTS2	4076	6	6	6	8.1	8.1	8.1	134.32	0.00024319	1.1856	215630000	36	18.7954	19.0188	18.9738	18.9865	18.725	17.6721	16.9054	17.2327	18.795	17.207
+	1.5947	-2.66788	Q9H0L4	Q9H0L4	Cleavage stimulation factor subunit 2 tau variant	CSTF2T	4079	14	7	7	38.3	19.8	19.8	64.436	0	14.021	646700000	38	22.4597	21.8836	21.1548	21.0962	21.1302	21.062	16.9643	21.1209	18.2683	16.9697
+	2.29442	-1.49082	Q9H223	Q9H223	EH domain-containing protein 4	EHD4	4107	25	23	20	57.5	53.8	48.4	61.174	0	113.39	4988900000	255	19.757	18.1463	18.9776	18.4877	18.1723	17.479	17.7121	17.4543	17.1428	16.2985
+	4.71723	-2.02027	Q9H4L7;Q9H4L7-2;Q9H4L7-3	Q9H4L7;Q9H4L7-2;Q9H4L7-3	SWI/SNF-related matrix-associated actin-dependent regulator of chromatin subfamily A containing DEAD/H box 1	SMARCAD1	4147	4	4	4	4.1	4.1	4.1	117.4	0.0002331	0.54512	62581000	11	19.5464	18.9593	19.0593	19.1889	19.1666	16.7664	16.9755	17.5167	17.7674	16.7933
+	2.1388	-2.02311	Q9H7B2	Q9H7B2	Ribosome production factor 2 homolog	RPF2	4168	10	10	10	41.5	41.5	41.5	35.582	0	19.741	1027900000	85	20.6552	20.5273	20.3878	20.2075	20.3052	19.5667	18.1954	19.7204	17.7223	16.7626
+	1.9224	-1.64881	Q9H7E9;Q9H7E9-2	Q9H7E9;Q9H7E9-2	UPF0488 protein C8orf33	C8orf33	4171	3	3	3	21	21	21	24.992	0	33.337	452090000	38	20.179	20.0164	19.8003	20.1078	19.7874	20.1984	17.7916	18.4522	17.9278	17.2768
+	2.2499	-2.0641	Q9HBH0;Q9HBH0-2	Q9HBH0;Q9HBH0-2	Rho-related GTP-binding protein RhoF	RHOF	4226	9	9	9	57.8	57.8	57.8	23.625	0	8.364	396880000	46	19.5884	19.4039	20.2354	20.2405	19.5565	17.0179	16.7988	19.6891	17.8899	17.3084
+	1.94305	-2.51254	Q9HBM6;Q16594	Q9HBM6;Q16594	Transcription initiation factor TFIID subunit 9B;Transcription initiation factor TFIID subunit 9	TAF9B;TAF9	4234	7	7	7	28.3	28.3	28.3	27.622	0	7.0938	181270000	32	19.7874	19.5612	18.9142	19.3662	18.8985	16.7084	14.5418	19.1282	17.3757	16.2108
+	1.6034	-2.99275	Q9HCD5	Q9HCD5	Nuclear receptor coactivator 5	NCOA5	4242	14	14	14	38.3	38.3	38.3	65.536	0	43.228	2209200000	133	22.2976	22.1474	22.5324	21.7878	21.6643	21.4859	18.4679	21.7405	17.2332	16.5382
+	1.84985	-2.26861	Q9HCE1;Q9HCE1-2;Q9HCE1-3	Q9HCE1;Q9HCE1-2	Putative helicase MOV-10	MOV10	4243	25	25	25	34.6	34.6	34.6	113.67	0	51.791	1638700000	179	20.1932	20.3425	20.2941	19.9799	20.7121	16.9149	18.529	20.588	16.631	17.5159
+	2.01119	-2.09499	Q9NP66	Q9NP66	High mobility group protein 20A	HMG20A	4267	6	6	6	22.2	22.2	22.2	40.143	0	30.665	662480000	52	20.6519	20.7355	20.4058	20.4498	20.3365	19.918	16.8918	19.8181	17.4757	18.001
+	2.49502	-2.91979	Q9NPE3	Q9NPE3	H/ACA ribonucleoprotein complex subunit 3	NOP10	4280	3	3	3	60.9	60.9	60.9	7.7059	0	19.107	753350000	50	20.0997	20.602	20.0617	20.2186	20.3141	16.5303	16.7202	19.9448	15.9816	17.5202
+	1.65808	-1.72866	Q9NPF5	Q9NPF5	DNA methyltransferase 1-associated protein 1	DMAP1	4282	7	7	7	18.6	18.6	18.6	52.992	0	2.0023	128630000	21	18.9141	19.4422	19.6491	19.9625	19.1794	18.1925	16.6271	19.728	16.6418	17.3148
+	1.71472	-1.5151	Q9NQG5	Q9NQG5	Regulation of nuclear pre-mRNA domain-containing protein 1B	RPRD1B	4297	10	10	8	48.2	48.2	36.8	36.899	0	50.532	2615600000	161	20.2416	20.3826	19.8941	18.8197	19.0877	17.5174	18.1966	19.7634	17.7379	17.635
+	2.22774	-3.2145	Q9NQT5;Q9NQT5-2	Q9NQT5;Q9NQT5-2	Exosome complex component RRP40	EXOSC3	4305	10	10	10	60	60	60	29.572	0	41.116	813720000	37	21.2847	21.4523	21.203	21.1622	22.5115	17.6526	18.3152	21.1438	16.0218	18.4078
+	2.34122	-2.49817	Q9NQW6;Q9NQW6-2	Q9NQW6;Q9NQW6-2	Actin-binding protein anillin	ANLN	4308	14	14	14	15.9	15.9	15.9	124.2	0	25.453	694520000	74	21.5902	21.2132	20.986	20.5395	21.1306	19.3467	16.459	20.0955	18.8858	18.1818
+	1.86193	-3.44036	Q9NR12;Q9NR12-2;Q9NR12-6;Q9NR12-5;Q9NR12-4;Q9NR12-3	Q9NR12;Q9NR12-2	PDZ and LIM domain protein 7	PDLIM7	4314	20	20	20	66.5	66.5	66.5	49.844	0	111.31	11627000000	333	23.8894	23.9986	23.8383	23.8568	23.8501	23.1941	19.0737	22.9917	18.0693	18.9027
+	1.7391	-2.31676	Q9NR56;Q9NR56-3;Q9NR56-4;Q9NR56-7;Q9NR56-6;Q9NR56-2;Q9NR56-5	Q9NR56;Q9NR56-3;Q9NR56-4;Q9NR56-7;Q9NR56-6;Q9NR56-2;Q9NR56-5	Muscleblind-like protein 1	MBNL1	4322	5	5	2	17	17	9.8	41.817	0	30.238	825710000	57	20.7662	16.9513	20.6082	20.7234	19.7209	16.8324	17.1147	17.1176	18.4958	17.6257
+	2.56766	-1.68546	Q9NRZ9;Q9NRZ9-3;Q9NRZ9-2;Q9NRZ9-6;Q9NRZ9-5;Q9NRZ9-4;Q9NRZ9-8;Q9NRZ9-7	Q9NRZ9;Q9NRZ9-3;Q9NRZ9-2;Q9NRZ9-6;Q9NRZ9-5;Q9NRZ9-4	Lymphoid-specific helicase	HELLS	4342	15	15	15	19.9	19.9	19.9	97.073	0	4.6657	858020000	79	20.3785	20.3653	19.9332	20.3726	20.2897	19.045	18.2804	19.8215	17.6147	18.1503
+	1.98782	-2.35475	Q9NU22	Q9NU22	Midasin	MDN1	4359	47	47	47	11.6	11.6	11.6	632.81	0	71.846	1239000000	197	21.0655	20.414	21.1229	19.2586	20.813	19.2376	17.3652	20.0037	17.577	16.7166
+	6.21016	-3.37188	Q9NUP9;O14910	Q9NUP9	Protein lin-7 homolog C	LIN7C	4364	6	6	6	43.1	43.1	43.1	21.834	0	27.851	1782400000	91	20.1246	20.5507	20.7348	20.9547	20.7238	17.3302	16.839	16.7606	17.5482	17.7513
+	2.73396	-2.6107	Q9NVC6;Q9NVC6-2	Q9NVC6	Mediator of RNA polymerase II transcription subunit 17	MED17	4380	11	11	11	22.7	22.7	22.7	72.889	0	6.317	391700000	47	20.0177	19.8835	19.9456	19.932	19.9969	19.3968	16.9994	17.2361	17.2221	15.8677
+	1.64797	-2.94263	Q9NVP1	Q9NVP1	ATP-dependent RNA helicase DDX18	DDX18	4393	23	23	23	51	51	51	75.406	0	117.79	7640400000	311	22.0765	22.1117	22.2582	21.8705	22.0117	21.4201	18.2414	21.7993	17.3125	16.8423
+	1.84708	-2.8076	Q9NVU7;Q9NVU7-2	Q9NVU7;Q9NVU7-2	Protein SDA1 homolog	SDAD1	4399	14	14	14	21	21	21	79.87	0	38.343	1430200000	78	22.2775	21.465	22.1544	21.5631	21.8991	20.8501	17.0051	21.4452	18.4381	17.5826
+	1.72639	-2.6304	Q9NX24	Q9NX24	H/ACA ribonucleoprotein complex subunit 2	NHP2	4416	5	5	5	67.3	67.3	67.3	17.201	0	101.97	1684900000	86	21.6088	21.4495	21.5159	21.4344	21.641	21.4553	17.2218	20.571	18.1772	17.0724
+	2.8243	-2.95651	Q9NXF1;Q9NXF1-2	Q9NXF1;Q9NXF1-2	Testis-expressed sequence 10 protein	TEX10	4428	20	20	20	30.1	30.1	30.1	105.67	0	44.568	1343100000	112	20.836	21.3245	21.3206	20.512	20.8376	20.3509	17.323	17.2938	18.0099	17.0706
+	1.54121	-2.87736	Q9NY12;Q9NY12-2	Q9NY12;Q9NY12-2	H/ACA ribonucleoprotein complex subunit 1	GAR1	4434	6	6	6	30.4	30.4	30.4	22.348	0	4.0392	2741700000	97	22.5523	22.0766	22.5549	22.1661	22.1583	21.8895	17.2483	22.1376	18.4157	17.4304
+	2.59298	-2.11524	Q9NYV4;Q9NYV4-2	Q9NYV4;Q9NYV4-2	Cyclin-dependent kinase 12	CDK12	4448	5	4	3	5.8	5.2	4.1	164.15	0	12.715	219740000	22	20.1174	20.485	20.2065	20.0759	19.9583	17.9174	16.5756	19.5668	17.8347	18.3724
+	1.55248	-2.73259	Q9NZJ4;Q9NZJ4-2	Q9NZJ4;Q9NZJ4-2	Sacsin	SACS	4460	33	33	33	9.3	9.3	9.3	521.12	0	23.542	505930000	79	21.5328	19.7	20.9897	19.9872	20.8853	19.9336	16.0735	20.5179	16.5794	16.3276
+	1.62553	-1.73209	Q9NZM1;Q9NZM1-6;Q9NZM1-3;Q9NZM1-2;Q9NZM1-5;Q9NZM1-7;Q9NZM1-8;Q9NZM1-4	Q9NZM1;Q9NZM1-6;Q9NZM1-3;Q9NZM1-2;Q9NZM1-5	Myoferlin	MYOF	4464	65	65	65	38.7	38.7	38.7	234.71	0	285.82	11566000000	647	19.5048	18.2722	18.796	19.8919	18.6511	19.0935	15.9183	16.6016	17.836	17.0061
+	1.47976	-3.21249	Q9P013	Q9P013	Spliceosome-associated protein CWC15 homolog	CWC15	4476	7	7	7	27.9	27.9	27.9	26.624	0	17.375	1216100000	42	22.6489	22.1852	22.9004	22.1418	22.0196	22.2584	16.8634	22.1216	17.4972	17.0928
+	1.58976	-2.61801	Q9P0K7;Q9P0K7-3;Q9P0K7-2;Q9P0K7-4	Q9P0K7;Q9P0K7-3;Q9P0K7-2;Q9P0K7-4	Ankycorbin	RAI14	4485	30	30	30	41.2	41.2	41.2	110.04	0	59.848	3934700000	292	21.4096	21.1418	21.1395	20.9636	21.2106	20.9837	16.5384	20.7431	17.0175	17.4923
+	1.61182	-3.61178	Q9P0V9;Q9P0V9-2;Q9P0V9-3	Q9P0V9;Q9P0V9-2;Q9P0V9-3	Septin-10	2010-09-01	4495	17	17	16	53.1	53.1	48.9	52.592	0	79.77	3520500000	156	23.2887	23.0171	22.9543	22.9545	23.2244	23.0602	17.677	22.2331	17.2104	17.1994
+	1.64903	-1.73666	Q9UBB5;Q9UBB5-3	Q9UBB5	Methyl-CpG-binding domain protein 2	MBD2	4525	7	7	7	16.8	16.8	16.8	43.254	0	29.821	423670000	47	20.7324	20.5401	19.8049	20.0173	19.8132	20.1468	16.9447	19.2326	18.4901	17.4103
+	2.1534	-1.89038	Q9UBQ5;Q9UBQ5-2	Q9UBQ5;Q9UBQ5-2	Eukaryotic translation initiation factor 3 subunit K	EIF3K	4542	12	12	12	72.9	72.9	72.9	25.059	0	69.897	5117600000	165	20.0378	20.1024	19.9499	19.8538	19.7009	19.7174	17.9427	17.1077	18.5845	16.8406
+	1.50889	-2.9414	Q9UHD8;Q9UHD8-2;Q9UHD8-7;Q9UHD8-3;Q9UHD8-4;Q9UHD8-9;Q9UHD8-8	Q9UHD8;Q9UHD8-2;Q9UHD8-7;Q9UHD8-3;Q9UHD8-4;Q9UHD8-9;Q9UHD8-8	Septin-9	2009-09-01	4582	42	42	2	72	72	2	65.401	0	323.31	37957000000	928	23.9333	24.035	23.6877	23.813	24.0665	23.4633	18.7365	23.7655	18.5685	20.2948
+	2.67352	-1.95122	Q9UIS9;Q9UIS9-4;Q9UIS9-11;Q9UIS9-5;Q9UIS9-10;Q9UIS9-8;Q9UIS9-7;Q9UIS9-2;Q9UIS9-9;Q9UIS9-12;Q9UIS9-6	Q9UIS9;Q9UIS9-4;Q9UIS9-11;Q9UIS9-5;Q9UIS9-10;Q9UIS9-8;Q9UIS9-7;Q9UIS9-2;Q9UIS9-9;Q9UIS9-12;Q9UIS9-6	Methyl-CpG-binding domain protein 1	MBD1	4617	2	2	2	6.1	6.1	6.1	66.606	0	3.0852	46620000	5	19.6658	19.3699	19.7345	19.5619	17.6866	16.8865	17.6493	16.6229	17.635	17.4689
+	2.02965	-2.23784	Q9UJX3;Q9UJX3-2	Q9UJX3;Q9UJX3-2	Anaphase-promoting complex subunit 7	ANAPC7	4629	15	15	15	34.7	34.7	34.7	66.855	0	47.602	683470000	90	20.1552	20.881	21.0486	20.0235	20.8591	18.8261	17.1399	20.4994	18.1597	17.1532
+	1.77099	-1.9331	Q9UKL0	Q9UKL0	REST corepressor 1	RCOR1	4649	11	11	8	31.8	31.8	26	53.327	0	11.951	949000000	94	20.7963	20.5689	20.5384	20.3887	20.4899	19.8939	17.5082	20.3389	18.2515	17.1243
+	2.05532	-2.34414	Q9UKN8	Q9UKN8	General transcription factor 3C polypeptide 4	GTF3C4	4652	24	24	24	43.8	43.8	43.8	91.981	0	37.432	1097500000	114	20.2147	20.1964	21.2655	19.5566	21.4977	19.4059	17.5107	19.7317	17.563	16.7988
+	2.86275	-1.11663	Q9UKS6	Q9UKS6	Protein kinase C and casein kinase substrate in neurons protein 3	PACSIN3	4653	10	10	10	32.5	32.5	32.5	48.486	0	36.376	554650000	58	19.8367	19.7002	19.8338	19.8592	19.7425	18.2731	18.4416	19.4595	18.2706	18.9443
+	1.60846	-2.48309	Q9ULK4;Q9ULK4-4;Q9ULK4-5;Q9ULK4-3;Q9ULK4-2;Q9ULK4-6	Q9ULK4;Q9ULK4-4;Q9ULK4-5;Q9ULK4-3;Q9ULK4-2	Mediator of RNA polymerase II transcription subunit 23	MED23	4673	10	10	10	10	10	10	156.47	0	9.5485	643620000	77	20.8306	20.8194	20.4862	20.5638	21.0303	20.3264	16.1501	20.3789	16.6608	17.7987
+	2.07681	-2.68815	Q9ULW0;Q9ULW0-2	Q9ULW0;Q9ULW0-2	Targeting protein for Xklp2	TPX2	4682	15	15	15	27	27	27	85.652	0	20.233	1095400000	88	21.286	20.6287	19.792	20.648	21.3087	18.2003	17.6156	20.2908	18.3281	15.788
+	1.54022	-2.96944	Q9UNQ2	Q9UNQ2	Probable dimethyladenosine transferase	DIMT1	4705	10	10	10	40.6	40.6	40.6	35.236	0	15.315	1105300000	79	21.2624	21.9705	21.3039	21.2749	21.114	21.4409	18.0401	20.4314	16.4331	15.7331
+	2.10004	-1.23306	Q9UNS2;Q9UNS2-2	Q9UNS2;Q9UNS2-2	COP9 signalosome complex subunit 3	COPS3	4706	10	10	10	40	40	40	47.873	0	142.8	2762700000	122	18.4826	18.913	18.7723	19.3682	19.1548	18.5347	17.125	18.0646	17.9748	16.8266
+	1.88586	-2.82584	Q9UPN9-2	Q9UPN9-2	E3 ubiquitin-protein ligase TRIM33	TRIM33	4718	16	16	1	17.2	17.2	1.2	120.54	0	37.966	1562100000	97	22.3122	22.3987	22.1017	21.6585	22.2696	21.9186	17.2855	20.6169	19.1591	17.6313
+	2.20406	-3.17816	Q9UQ13;Q9UQ13-2	Q9UQ13;Q9UQ13-2	Leucine-rich repeat protein SHOC-2	SHOC2	4728	4	4	4	7	7	7	64.887	0	4.0434	2516500000	84	20.7331	22.2522	21.1908	22.2581	22.2547	16.6375	17.7889	21.4305	18.0909	18.8504
+	1.79571	-2.36202	Q9UQB8;Q9UQB8-2;Q9UQB8-4;Q9UQB8-3;Q9UQB8-6	Q9UQB8;Q9UQB8-2;Q9UQB8-4;Q9UQB8-3;Q9UQB8-6	Brain-specific angiogenesis inhibitor 1-associated protein 2	BAIAP2	4731	28	28	1	65.2	65.2	2.9	60.867	0	74.012	5308200000	322	22.7017	22.3492	22.391	22.1563	22.6712	21.8808	18.493	21.9923	18.6658	19.4273
+	1.95517	-2.44858	Q9Y224	Q9Y224	UPF0568 protein C14orf166	C14orf166	4739	14	14	14	60.2	60.2	60.2	28.068	0	105.9	3763900000	260	22.0704	20.4684	21.9405	21.2347	21.5326	20.7258	17.0885	20.4293	18.4778	18.2824
+	4.64909	-2.28314	Q9Y2D4;Q9Y2D4-2	Q9Y2D4;Q9Y2D4-2	Exocyst complex component 6B	EXOC6B	4759	5	5	5	8.4	8.4	8.4	94.2	0	5.3204	90520000	11	19.5855	19.4229	19.3257	19.6211	19.4163	16.9023	17.0488	17.0351	18.1896	16.7799
+	1.60325	-1.86144	Q9Y2K7;Q9Y2K7-2;Q9Y2K7-5;Q9Y2K7-4;Q9Y2K7-3	Q9Y2K7;Q9Y2K7-2;Q9Y2K7-5;Q9Y2K7-4	Lysine-specific demethylase 2A	KDM2A	4767	18	18	17	19.2	19.2	18.6	132.79	0	49.023	1430100000	85	20.6078	21.0111	20.7931	20.7372	20.8125	20.3625	17.1941	20.6521	18.335	18.1108
+	1.72693	-1.98479	Q9Y2L1;Q9Y2L1-2	Q9Y2L1;Q9Y2L1-2	Exosome complex exonuclease RRP44	DIS3	4768	31	31	31	45.3	45.3	45.3	109	0	107.41	2302700000	221	21.8497	20.4351	21.6389	21.2902	21.2861	20.5866	19.0789	20.8692	18.5309	17.5106
+	1.63207	-1.86353	Q9Y2X0;Q9Y2X0-2;Q9Y2X0-3;Q9Y2X0-5;Q9Y2X0-4	Q9Y2X0;Q9Y2X0-2;Q9Y2X0-3;Q9Y2X0-5;Q9Y2X0-4	Mediator of RNA polymerase II transcription subunit 16	MED16	4789	11	11	11	17.9	17.9	17.9	96.792	0	17.501	451480000	48	20.5766	20.2714	21.3687	20.0641	19.9441	19.7084	18.3517	20.0217	18.266	16.5594
+	2.90136	-2.79813	Q9Y333	Q9Y333	U6 snRNA-associated Sm-like protein LSm2	LSM2	4801	6	6	6	82.1	82.1	82.1	10.834	0	34.956	1590100000	116	21.0613	20.7657	20.8098	20.3639	20.3552	20.0107	16.9471	17.6405	17.7663	17.0006
+	1.57186	-3.52607	Q9Y3U8	Q9Y3U8	60S ribosomal protein L36	RPL36	4837	6	6	6	33.3	33.3	33.3	12.254	0	67.874	10265000000	145	23.0409	23.7407	22.6511	22.9553	22.7489	22.6487	18.2236	22.4723	16.3291	17.8329
+	1.96567	-2.43437	Q9Y446;Q9Y446-2	Q9Y446;Q9Y446-2	Plakophilin-3	PKP3	4841	28	28	28	48.8	48.8	48.8	87.081	0	126.84	5026500000	327	21.8353	21.3539	21.7042	22.0685	21.8363	21.6755	18.2315	20.1767	17.5902	18.9526
+	1.85319	-2.30275	Q9Y4W2;Q9Y4W2-2;Q9Y4W2-3;Q9Y4W2-4	Q9Y4W2;Q9Y4W2-2;Q9Y4W2-3	Ribosomal biogenesis protein LAS1L	LAS1L	4860	18	18	18	36.2	36.2	36.2	83.064	0	73.487	2802100000	177	20.6068	21.1314	20.9738	20.7934	20.8251	20.5712	17.3463	19.9707	18.0814	16.8471
+	2.05198	-2.70174	Q9Y4W6	Q9Y4W6	AFG3-like protein 2	AFG3L2	4861	30	30	29	38.9	38.9	38.9	88.583	0	44.606	5270400000	319	21.5439	20.2974	21.0593	22.0022	21.1385	18.9726	17.1562	21.0636	17.0436	18.2965
+	1.54078	-3.09979	Q9Y4Z0	Q9Y4Z0	U6 snRNA-associated Sm-like protein LSm4	LSM4	4863	5	5	5	37.4	37.4	37.4	15.35	0	10.471	2320700000	110	22.7311	21.9035	22.6417	22.0755	22.0614	21.4932	16.1768	22.2273	18.3132	17.7038
+	1.94559	-2.29793	Q9Y5Q8;Q9Y5Q8-2;Q9Y5Q8-3	Q9Y5Q8;Q9Y5Q8-2;Q9Y5Q8-3	General transcription factor 3C polypeptide 5	GTF3C5	4886	15	15	15	35.5	35.5	35.5	59.57	0	33.09	1143600000	111	20.9701	21.1094	20.8168	21.0406	20.893	20.5074	17.1148	20.1801	18.0102	17.5277
+	1.73055	-2.21115	Q9Y5Q9;Q9Y5Q9-2	Q9Y5Q9;Q9Y5Q9-2	General transcription factor 3C polypeptide 3	GTF3C3	4887	14	14	14	21.8	21.8	21.8	101.27	0	25.979	919880000	114	20.7213	19.8664	21.1258	20.3084	20.4407	19.7783	16.417	20.1348	17.8072	17.2696
+	2.28672	-3.02663	Q9Y5V0	Q9Y5V0	Zinc finger protein 706	ZNF706	4890	2	2	2	30.3	30.3	30.3	8.4977	0	3.3175	327910000	15	18.0249	21.4323	22.0418	21.9186	21.9093	17.2598	18.3967	18.0568	18.1049	18.3754
+	2.64191	-3.18965	Q9Y5X1	Q9Y5X1	Sorting nexin-9	SNX9	4891	12	12	12	26.1	26.1	26.1	66.591	0	27.178	908700000	75	21.5379	20.8418	20.1689	20.2887	20.1856	19.5235	18.0685	16.381	17.4654	15.6363
+	2.60284	-2.42068	Q9Y696;O15247	Q9Y696	Chloride intracellular channel protein 4	CLIC4	4911	17	17	16	80.2	80.2	77.1	28.772	0	218.23	17576000000	449	21.0953	19.2087	21.1602	20.6168	19.7536	18.1023	17.3292	18.7043	18.8637	16.7316
+	2.24904	-2.33372	Q9Y6I4;Q9Y6I4-2	Q9Y6I4;Q9Y6I4-2	Ubiquitin carboxyl-terminal hydrolase 3	USP3	4926	11	11	11	27.7	27.7	27.7	58.896	0	6.1001	668260000	37	19.8377	20.9444	19.5437	19.6758	20.0773	17.7227	17.5457	19.5531	17.6368	15.9521
+	1.8251	-2.37781	Q9Y6K5	Q9Y6K5	2-5-oligoadenylate synthase 3	OAS3	4930	13	13	13	14.1	14.1	14.1	121.17	0	17.091	423530000	44	20.9224	20.1669	19.8557	20.242	20.2512	19.1447	17.3575	20.0663	17.102	15.8785

## Sheet: OVCAR3_CYT_RO
Significant	#NAME?	Difference	Protein IDs	Majority protein IDs	Protein names	Gene names	Peptides	Razor + unique peptides	Unique peptides	Sequence coverage [%]	Unique + razor sequence coverage [%]	Unique sequence coverage [%]	Mol. weight [kDa]	Q-value	Score	Intensity	MS/MS count	LFQ intensity OVCAR3_Hypox_CYT_1	LFQ intensity OVCAR3_Hypox_CYT_2	LFQ intensity OVCAR3_Hypox_CYT_3	LFQ intensity OVCAR3_Hypox_CYT_4	LFQ intensity OVCAR3_Normox_CYT_1	LFQ intensity OVCAR3_Normox_CYT_2	LFQ intensity OVCAR3_Normox_CYT_3	LFQ intensity OVCAR3_Normox_CYT_4
+	2.28816	-1.82183	O00220	O00220	Tumor necrosis factor receptor superfamily member 10A	TNFRSF10A	2	2	2	7.1	7.1	7.1	50.089	0	7.3196	1810800	55	12.4999	14.0616	12.9054	13.2959	14.2502	15.4573	15.1122	15.2304
+	3.37108	0.592194	O00391;O00391-2	O00391;O00391-2	Sulfhydryl oxidase 1	QSOX1	7	7	7	14.7	14.7	14.7	82.577	0	47.842	11481000	321	16.7002	16.6731	16.7075	16.7708	16.3133	15.9346	16.0497	16.1853
+	2.76161	-1.27688	O00411	O00411	DNA-directed RNA polymerase, mitochondrial	POLRMT	31	31	31	34.8	34.8	34.8	138.62	0	290.68	30215000	780	15.4462	14.6421	15.1029	14.3872	16.1687	16.0808	16.2219	16.2146
+	7.09575	3.54776	O00469;O00469-2;O00469-3	O00469;O00469-2;O00469-3	Procollagen-lysine,2-oxoglutarate 5-dioxygenase 2	PLOD2	18	18	18	37.9	37.9	37.9	84.685	0	61.98	16540000	311	18.9002	19.2773	19.0693	19.296	15.4167	15.5689	15.7443	15.6217
+	5.02158	1.40127	O00767	O00767	Acyl-CoA desaturase	SCD	10	10	10	45.4	45.4	45.4	41.522	0	153.91	10220000	180	18.7476	19.0088	18.8349	18.7645	17.3866	17.6072	17.2285	17.5284
+	3.10212	-2.44546	O14530;O14530-2	O14530;O14530-2	Thioredoxin domain-containing protein 9	TXNDC9	6	6	6	32.7	32.7	32.7	26.534	0	20.148	2195400	58	13.6462	13.0237	13.3205	12.6715	14.6302	15.7669	15.9849	16.0618
+	3.44445	0.666373	O14896;O14896-2	O14896;O14896-2	Interferon regulatory factor 6	IRF6	3	3	3	12.2	12.2	12.2	53.129	0	3.2592	1839000	61	16.1289	16.2198	15.8658	16.1109	15.5702	15.3861	15.3331	15.3704
+	2.1412	2.05459	O15121	O15121	Sphingolipid delta(4)-desaturase DES1	DEGS1	4	4	4	21.7	21.7	21.7	37.866	0	17.239	8417300	117	14.9857	15.3778	15.7497	16.1333	14.7525	12.6151	13.1729	13.4875
+	2.75453	2.73027	O15427	O15427	Monocarboxylate transporter 4	SLC16A3	8	8	8	19.8	19.8	19.8	49.469	0	151.06	12376000	179	14.5765	15.791	15.6059	16.3738	12.998	13.1174	11.8539	13.4569
+	5.09278	1.15054	O15460-2	O15460-2	Prolyl 4-hydroxylase subunit alpha-2	P4HA2	18	18	1	47.5	47.5	5.4	60.632	0	319.04	46517000	565	18.7099	18.7295	18.8597	18.8441	17.639	17.4301	17.727	17.745
+	2.63995	-0.905785	O43464;O43464-2;O43464-3;O43464-4;P83110;P83110-2	O43464;O43464-2;O43464-3;O43464-4	Serine protease HTRA2, mitochondrial	HTRA2	6	6	6	27.1	27.1	27.1	48.84	0	228.76	6620500	134	16.1823	15.6008	15.9163	15.4089	16.6648	16.7628	16.7623	16.5415
+	2.927	-1.66006	O43709;O43709-3;O43709-2	O43709;O43709-3	Probable 18S rRNA (guanine-N(7))-methyltransferase	WBSCR22	3	3	3	18.9	18.9	18.9	31.88	0	20.399	3010200	71	13.8505	13.5268	12.9632	13.4848	15.5649	15.394	14.9069	14.5997
+	2.77002	2.08153	O60238;O60238-2	O60238;O60238-2	BCL2/adenovirus E1B 19 kDa protein-interacting protein 3-like	BNIP3L	2	2	2	10	10	10	23.93	0	12.18	1333100	35	16.1335	16.4366	16.5185	16.8365	14.7609	13.4006	15.0464	14.391
+	2.72133	0.86884	O75147;O75147-4;O75147-1;O75147-2	O75147;O75147-4;O75147-1;O75147-2	Obscurin-like protein 1	OBSL1	6	6	6	5.9	5.9	5.9	206.94	0	49.959	8545700	236	17.2812	17.7907	17.3574	17.5764	16.9133	16.3335	16.654	16.6296
+	3.41464	1.1041	O75718	O75718	Cartilage-associated protein	CRTAP	14	14	13	49.9	49.9	46.1	46.561	0	323.31	31443000	454	15.7376	15.8815	15.7451	15.7965	14.8931	14.2731	14.9312	14.647
+	3.27319	-0.655482	O95352;O95352-2;O95352-3	O95352;O95352-2;O95352-3	Ubiquitin-like modifier-activating enzyme ATG7	ATG7	21	21	21	42.2	42.2	42.2	77.959	0	155.65	29053000	446	16.8025	16.5253	16.7646	16.694	17.5384	17.4139	17.2219	17.2341
+	2.56872	-2.65784	O95359;O95359-3;O95359-2;O95359-6;O95359-1;O95359-5	O95359;O95359-3;O95359-2;O95359-6;O95359-1;O95359-5	Transforming acidic coiled-coil-containing protein 2	TACC2	6	6	6	3.5	3.5	3.5	309.42	0	62.668	3434700	62	13.0814	12.2046	13.2424	14.5594	15.8194	15.599	16.6361	15.6646
+	3.46053	1.51648	O95864;O95864-3;O95864-4;O95864-2	O95864;O95864-3;O95864-4;O95864-2	Fatty acid desaturase 2	FADS2	7	7	7	20.7	20.7	20.7	52.259	0	10.27	10754000	125	18.5289	18.9336	18.036	18.4714	17.1242	17.1614	16.7532	16.8651
+	4.40207	2.17393	O96014	O96014	Protein Wnt-11	WNT11	3	3	3	14.1	14.1	14.1	39.179	0	44.005	574030	24	15.1835	14.9628	15.1713	15.513	13.4781	12.7889	13.1131	12.7546
+	4.46893	0.846817	P00338;P00338-3;P00338-4;P00338-2;P00338-5;Q6ZMR3	P00338;P00338-3;P00338-4;P00338-2;P00338-5	L-lactate dehydrogenase A chain	LDHA	49	49	48	94.9	94.9	91.3	36.688	0	323.31	2811800000	4650	23.6393	23.8983	23.6322	23.8775	22.8978	22.9812	22.8609	22.9201
+	3.69319	0.745596	P00558;P00558-2	P00558;P00558-2	Phosphoglycerate kinase 1	PGK1	44	44	37	88	88	78.9	44.614	0	323.31	1366700000	2878	22.6848	22.9005	22.7759	22.8004	21.8845	21.939	22.2418	22.114
+	3.65416	0.96343	P07711	P07711	Cathepsin L1;Cathepsin L1 heavy chain;Cathepsin L1 light chain	CTSL	8	8	8	39.3	39.3	39.3	37.564	0	194.28	8047900	125	16.8656	16.8358	16.8406	16.6327	15.6405	15.7436	16.1456	15.7913
+	5.05611	1.39654	P09972	P09972	Fructose-bisphosphate aldolase C	ALDOC	18	11	11	55.8	39	39	39.455	0	323.31	259020000	695	21.1868	21.0552	21.3991	21.0243	19.7224	19.6436	19.8288	19.8842
+	4.7185	1.08982	Q71UI9;P0C0S5;Q71UI9-4;Q71UI9-2;Q71UI9-3;Q71UI9-5	Q71UI9;P0C0S5;Q71UI9-4;Q71UI9-2;Q71UI9-3	Histone H2A.V;Histone H2A.Z	H2AFV;H2AFZ	6	4	4	53.9	46.9	46.9	13.509	0	307.54	62937000	371	18.8057	18.8429	18.9248	19.0635	18.0032	17.8475	17.6941	17.7328
+	2.50403	1.07041	P11166	P11166	Solute carrier family 2, facilitated glucose transporter member 1	SLC2A1	10	10	10	21.5	21.5	21.5	54.083	0	323.31	85825000	504	20.3386	20.206	20.3499	20.755	19.1194	19.9103	19.1153	19.2229
+	4.06396	1.25311	P13674;P13674-2	P13674;P13674-2	Prolyl 4-hydroxylase subunit alpha-1	P4HA1	24	24	3	57.7	57.7	9.7	61.049	0	323.31	66282000	726	19.4258	19.4215	19.7858	19.3134	18.0383	18.2323	18.4581	18.2053
+	3.98956	-1.75479	P15104	P15104	Glutamine synthetase	GLUL	5	5	5	18.8	18.8	18.8	42.064	0	19.076	1778900	66	13.5402	12.9429	13.441	12.9183	15.0708	15.2049	14.8432	14.7427
+	3.29936	-1.33628	P20248;P78396;P78396-3;P78396-2	P20248	Cyclin-A2	CCNA2	11	11	11	49.5	49.5	49.5	48.55	0	123.53	12354000	337	13.7291	13.7591	13.4705	13.7731	15.3394	14.8995	15.2848	14.5533
+	2.35059	-1.69551	P20908;P20908-2	P20908;P20908-2	Collagen alpha-1(V) chain	COL5A1	9	9	9	10.4	10.4	10.4	183.56	0	143.72	1236000	43	12.8274	13.0546	13.9509	12.5459	15.1765	14.9736	14.1106	14.9001
+	4.47992	0.711309	P27144	P27144	Adenylate kinase 4, mitochondrial	AK4	10	10	10	57.4	57.4	57.4	25.268	0	86.249	32170000	400	17.8091	17.8709	17.766	17.9705	17.1201	17.1516	17.0366	17.2631
+	3.44914	0.658275	P35613;P35613-2;P35613-4;P35613-3	P35613;P35613-2;P35613-4;P35613-3	Basigin	BSG	11	11	11	35.3	35.3	35.3	42.2	0	306.66	113650000	403	19.7421	19.6906	19.7423	19.7636	19.0679	18.8261	19.192	19.2196
+	6.02689	1.36111	P36871;P36871-2;P36871-3	P36871;P36871-2;P36871-3	Phosphoglucomutase-1	PGM1	33	33	33	76.9	76.9	76.9	61.448	0	323.31	223900000	1190	19.6183	19.6613	19.6478	19.5678	18.0795	18.2707	18.3548	18.3458
+	2.69191	-2.278	P39060;P39060-1;P39060-2	P39060;P39060-1;P39060-2	Collagen alpha-1(XVIII) chain;Endostatin	COL18A1	25	25	25	20.9	20.9	20.9	178.19	0	323.31	85330000	705	13.8978	14.5155	14.5736	15.9394	17.1281	16.8432	16.8877	17.1793
+	4.78458	2.20125	P41229;P41229-3;P41229-2;P41229-5;P41229-4	P41229;P41229-3;P41229-2;P41229-5;P41229-4	Lysine-specific demethylase 5C	KDM5C	18	18	9	15.3	15.3	8.1	175.72	0	75.251	9866200	171	18.9095	18.7003	18.978	18.9626	17.0331	16.8997	16.4473	16.3653
+	3.80629	-0.806282	P46934-4;P46934;P46934-2;P46934-3	P46934-4;P46934;P46934-2;P46934-3	E3 ubiquitin-protein ligase NEDD4	NEDD4	15	11	10	22.8	17.8	17.7	104.22	0	185.35	11282000	183	15.7519	15.9272	15.7104	15.7103	16.499	16.4704	16.8212	16.5344
+	3.13264	-2.09985	P46937;P46937-2;P46937-3;P46937-5;P46937-6;P46937-7;P46937-8;P46937-9;P46937-4	P46937;P46937-2;P46937-3;P46937-5;P46937-6;P46937-7;P46937-8;P46937-9;P46937-4	Transcriptional coactivator YAP1	YAP1	12	12	12	47.2	47.2	47.2	54.461	0	323.31	15162000	211	13.484	12.858	13.7012	12.8314	15.5569	15.6352	15.506	14.5758
+	4.32245	-1.066	P46976-2;P46976;P46976-3	P46976-2;P46976;P46976-3	Glycogenin-1	GYG1	12	12	12	41.1	41.1	41.1	37.478	0	323.31	30639000	283	17.6884	17.2249	17.5111	17.4439	18.4913	18.4565	18.6281	18.5564
+	4.26056	2.17665	P48200;P48200-2	P48200	Iron-responsive element-binding protein 2	IREB2	10	10	10	16.1	16.1	16.1	105.06	0	23.087	4216600	138	15.8998	15.7943	15.3744	15.8203	13.5083	14.0628	13.362	13.249
+	2.71077	0.90216	P50225;P50225-2	P50225;P50225-2	Sulfotransferase 1A1	SULT1A1	7	3	1	42.4	18	7.8	34.165	0	7.1004	426350	25	14.7724	15.1251	14.9529	15.1659	14.3495	14.3203	14.0131	13.7247
+	3.43515	-0.906494	P51398;P51398-3;P51398-2	P51398;P51398-3;P51398-2	28S ribosomal protein S29, mitochondrial	DAP3	18	18	18	56	56	56	45.566	0	137.01	34337000	583	17.3801	16.9153	16.8832	17.0357	18.0975	17.9694	17.942	17.8313
+	2.48391	0.999665	P51784	P51784	Ubiquitin carboxyl-terminal hydrolase 11	USP11	20	19	18	35.8	34.9	34.9	109.82	0	154.16	12879000	380	16.1837	16.5742	15.6229	16.2161	15.1395	15.308	14.9332	15.2175
+	3.37243	0.670436	P52434;P52434-4;P52434-3;P52434-2;P52434-5	P52434;P52434-4;P52434-3;P52434-2	DNA-directed RNA polymerases I, II, and III subunit RPABC3	POLR2H	8	8	8	68.7	68.7	68.7	17.143	0	160.88	86958000	316	19.7496	19.8061	19.6643	19.6421	18.7846	19.0932	19.1519	19.1508
+	6.58268	1.30644	P52789	P52789	Hexokinase-2	HK2	27	25	24	39	37.8	36.3	102.38	0	323.31	74923000	880	20.3557	20.3315	20.3021	20.2231	19.1134	18.9975	18.9685	18.9071
+	2.40354	1.15395	P54753;P29322	P54753	Ephrin type-B receptor 3	EPHB3	5	4	2	8.7	7.6	4.1	110.33	0	49.823	1948100	64	16.6788	16.1326	15.6359	16.0363	15.1518	15.2117	14.6172	14.8871
+	2.58625	1.33325	P54764-2;P54764	P54764-2;P54764	Ephrin type-A receptor 4	EPHA4	3	2	2	3.5	2.4	2.4	104.51	0.0012874	-0.61145	250390	10	14.28	14.5652	14.4509	14.4941	13.3439	12.3893	13.6144	13.1097
+	3.76538	-1.01992	P56945;P56945-3;P56945-8;P56945-7;P56945-4;P56945-5;P56945-2;P56945-6	P56945;P56945-3;P56945-8;P56945-7;P56945-4;P56945-5;P56945-2;P56945-6	Breast cancer anti-estrogen resistance protein 1	BCAR1	11	11	11	27.7	27.7	27.7	93.371	0	40.632	5183600	179	15.0826	14.7279	14.7182	14.7694	15.8762	15.5986	15.8853	16.0177
+	2.92398	-0.918512	P61006;P61006-2	P61006;P61006-2	Ras-related protein Rab-8A	RAB8A	5	4	2	31.9	26.6	15.9	23.668	0	53.14	6449900	97	14.6045	14.4754	14.6938	14.0987	15.6201	15.2238	15.4389	15.2636
+	3.74738	-0.619766	P82933	P82933	28S ribosomal protein S9, mitochondrial	MRPS9	12	12	12	34.6	34.6	34.6	45.834	0	78.71	30802000	469	16.7906	16.5715	16.6081	16.7796	17.4073	17.2501	17.3743	17.1971
+	6.44471	5.45481	P98179	P98179	RNA-binding protein 3	RBM3	7	7	7	46.5	46.5	46.5	17.17	0	323.31	205010000	323	18.3308	18.1958	18.2555	18.1373	12.409	12.3783	13.2711	13.0417
+	4.33513	2.12424	Q01813;Q01813-2	Q01813;Q01813-2	ATP-dependent 6-phosphofructokinase, platelet type	PFKP	44	44	42	78.4	78.4	74.9	85.595	0	323.31	368010000	1404	18.8476	19.3469	19.1508	18.7039	17.2289	16.9166	16.5276	16.879
+	3.79031	-0.622508	Q06609;Q06609-3;Q06609-2;Q06609-4	Q06609;Q06609-3;Q06609-2;Q06609-4	DNA repair protein RAD51 homolog 1	RAD51	3	3	3	15.3	15.3	15.3	36.966	0	46.555	5478600	113	15.8189	15.9199	15.6204	15.8919	16.4428	16.3695	16.5197	16.409
+	3.46869	1.77513	Q13425;Q13425-2	Q13425	Beta-2-syntrophin	SNTB2	9	9	9	20	20	20	57.949	0	16.989	12118000	235	15.1494	14.3477	14.5845	14.6714	12.6098	12.8049	13.422	12.8159
+	5.00921	-2.45233	Q13772;Q13772-3;Q13772-4	Q13772;Q13772-3;Q13772-4	Nuclear receptor coactivator 4	NCOA4	2	2	2	8.1	8.1	8.1	69.725	0.0012848	-0.65387	1550900	30	13.0687	13.1862	13.4161	12.7515	15.2476	15.64	15.5473	15.7969
+	2.71241	-1.50441	Q13905;Q13905-2;Q13905-4;Q13905-3	Q13905;Q13905-2;Q13905-4;Q13905-3	Rap guanine nucleotide exchange factor 1	RAPGEF1	2	2	2	3.3	3.3	3.3	120.55	0	3.4132	724450	43	12.5323	12.4901	12.6234	12.5922	14.19	13.2237	14.4497	14.3923
+	3.42009	-1.62702	Q14186;Q14186-2	Q14186;Q14186-2	Transcription factor Dp-1	TFDP1	10	10	8	47.3	47.3	43.2	45.07	0	43.925	5315400	185	12.9693	13.7931	13.2942	13.6881	14.8949	15.4083	15.0992	14.8503
+	2.99628	0.806554	Q14249	Q14249	Endonuclease G, mitochondrial	ENDOG	8	8	8	41.1	41.1	41.1	32.62	0	21.373	8012200	109	15.4912	15.8605	15.5066	15.8781	15.0149	14.667	15.007	14.8213
+	3.99203	-3.60448	Q14766;Q14766-3;Q14766-2;Q14766-5;Q14766-4	Q14766;Q14766-3;Q14766-2;Q14766-5;Q14766-4	Latent-transforming growth factor beta-binding protein 1	LTBP1	7	7	7	7.5	7.5	7.5	186.79	0	32.993	953460	32	13.2362	13.5349	12.3499	11.9011	16.1394	16.1732	16.6009	16.5265
+	5.22336	-3.44406	Q15043;Q15043-2;Q15043-3	Q15043;Q15043-2;Q15043-3	Zinc transporter ZIP14	SLC39A14	3	3	3	9.1	9.1	9.1	54.212	0	8.5879	3549800	52	12.7745	13.1143	12.5842	12.8038	15.7803	16.095	16.4634	16.7144
+	3.2523	2.57381	Q15118;Q15118-2	Q15118;Q15118-2	[Pyruvate dehydrogenase (acetyl-transferring)] kinase isozyme 1, mitochondrial	PDK1	6	6	6	25.7	25.7	25.7	49.244	0	24.806	1020900	47	14.7866	15.3722	16.1018	16.1813	12.6821	12.7805	13.5848	13.0993
+	2.64763	-0.942086	Q15388	Q15388	Mitochondrial import receptor subunit TOM20 homolog	TOMM20	3	3	3	48.3	48.3	48.3	16.298	0	71.947	14536000	140	16.2916	15.4575	16.0197	15.799	16.7396	16.8368	16.9919	16.7678
+	6.10851	1.35663	Q16850;Q16850-2	Q16850;Q16850-2	Lanosterol 14-alpha demethylase	CYP51A1	11	11	11	38.8	38.8	38.8	56.805	0	148.04	12649000	286	18.2034	18.0574	18.0656	18.2987	16.8758	16.8128	16.7602	16.7499
+	3.05092	3.07539	Q16875;Q16875-2;Q16875-3;Q16875-4	Q16875;Q16875-2;Q16875-3;Q16875-4	6-phosphofructo-2-kinase/fructose-2,6-bisphosphatase 3;6-phosphofructo-2-kinase;Fructose-2,6-bisphosphatase	PFKFB3	8	5	5	19.6	13.5	13.5	59.608	0.0008648	-0.42487	934180	23	16.1422	16.4836	16.3213	14.9195	13.4614	12.4823	13.5287	12.0927
+	2.35268	-2.96249	Q29RF7;Q29RF7-3	Q29RF7;Q29RF7-3	Sister chromatid cohesion protein PDS5 homolog A	PDS5A	59	59	57	53.7	53.7	51.8	150.83	0	323.31	200300000	1418	12.3154	10.3748	11.0661	10.6523	13.7727	15.5885	13.4029	13.4945
+	2.42355	4.05303	Q495W5;Q495W5-2	Q495W5;Q495W5-2	Alpha-(1,3)-fucosyltransferase 11	FUT11	5	5	5	19.7	19.7	19.7	55.815	0	29.453	6284100	59	18.0338	17.348	16.9188	16.9496	15.7666	12.5998	12.6207	12.0509
+	2.1759	-1.68174	Q5HYI8	Q5HYI8	Rab-like protein 3	RABL3	7	7	7	55.5	55.5	55.5	26.422	0	51.896	6471200	138	14.5812	13.4759	12.8098	14.1451	15.6171	15.5245	15.5962	15.0012
+	2.79519	-1.50699	Q5JTZ9	Q5JTZ9	Alanine--tRNA ligase, mitochondrial	AARS2	21	21	21	37.6	37.6	37.6	107.34	0	192.36	10771000	287	12.716	13.5003	13.0969	12.3394	14.2054	14.6862	14.5619	14.227
+	3.38843	-1.9309	Q6QNY0	Q6QNY0	Biogenesis of lysosome-related organelles complex 1 subunit 3	BLOC1S3	3	3	3	24.3	24.3	24.3	21.255	0	72.649	3071500	58	13.2862	13.2452	13.436	12.3631	15.0212	15.1686	15.2091	14.6551
+	3.79592	-0.634112	Q7Z2W4;Q7Z2W4-2;Q7Z2W4-3;Q7Z2W4-4;Q7Z2W4-5	Q7Z2W4;Q7Z2W4-2	Zinc finger CCCH-type antiviral protein 1	ZC3HAV1	30	30	29	48.4	48.4	47.6	101.43	0	323.31	39995000	598	16.6731	16.6952	16.4622	16.4363	17.1591	17.1321	17.2763	17.2358
+	3.43695	0.747011	Q7Z460-4;Q7Z460-3;Q7Z460-2;Q7Z460-5	Q7Z460-4;Q7Z460-3;Q7Z460-2;Q7Z460-5	CLIP-associating protein 1	CLASP1	34	34	2	32.6	32.6	2.5	163.06	0	323.31	37980000	783	17.2663	17.2126	17.2223	17.2827	16.5674	16.4615	16.239	16.7279
+	3.07496	-0.704952	Q7Z7H8;Q7Z7H8-2	Q7Z7H8;Q7Z7H8-2	39S ribosomal protein L10, mitochondrial	MRPL10	4	4	4	24.9	24.9	24.9	29.282	0	50.309	21527000	248	16.3933	16.3132	16.6976	16.2231	17.1937	17.034	17.2025	17.0168
+	4.01376	0.837968	Q86TX2	Q86TX2	Acyl-coenzyme A thioesterase 1	ACOT1	9	9	2	42.3	42.3	10.5	46.277	0	258.67	22183000	258	18.2289	18.5641	18.3545	18.4765	17.6623	17.46	17.6654	17.4846
+	2.73671	-1.63277	Q8IW35;Q8IW35-2	Q8IW35;Q8IW35-2	Centrosomal protein of 97 kDa	CEP97	12	12	12	23.2	23.2	23.2	96.98	0	20.571	4808100	139	13.3443	13.0171	12.3978	12.1347	14.4311	14.7018	14.1777	14.1144
+	2.76282	1.25671	Q8N2H3	Q8N2H3	Pyridine nucleotide-disulfide oxidoreductase domain-containing protein 2	PYROXD2	2	2	2	6.7	6.7	6.7	63.067	0	27.681	532970	23	14.7986	14.752	14.6341	14.6679	13.7241	12.8343	13.3879	13.8795
+	2.25855	-1.71563	Q8TCS8	Q8TCS8	Polyribonucleotide nucleotidyltransferase 1, mitochondrial	PNPT1	32	32	32	59.1	59.1	59.1	85.95	0	323.31	44829000	598	12.1449	12.8233	13.1312	13.5299	14.7125	14.6368	15.2557	13.887
+	2.49952	-1.04006	Q8WVX9	Q8WVX9	Fatty acyl-CoA reductase 1	FAR1	8	8	8	28.7	28.7	28.7	59.356	0	45.334	3937100	92	13.9182	14.6132	14.5156	14.3959	15.4026	15.5155	14.9744	15.7108
+	3.40192	-2.08458	Q8WW12;Q8WW12-2	Q8WW12;Q8WW12-2	PEST proteolytic signal-containing nuclear protein	PCNP	2	2	2	6.7	6.7	6.7	18.925	0.0014233	-0.73715	2562400	33	12.58	13.1672	12.9355	12.2119	14.451	14.4771	15.0107	15.2941
+	6.29543	1.63317	Q8WWQ0	Q8WWQ0	PH-interacting protein	PHIP	17	17	16	13.7	13.7	12.9	206.69	0	35.794	3716900	111	17.054	17.0593	17.155	17.1637	15.5046	15.4088	15.6459	15.34
+	4.50723	-3.25868	Q92572	Q92572	AP-3 complex subunit sigma-1	AP3S1	9	9	9	54.4	54.4	54.4	21.732	0	234.78	16463000	132	13.057	12.9424	12.9344	12.637	15.3283	16.2945	16.4912	16.4915
+	6.01107	1.42532	Q92597;Q92597-3;Q92597-2	Q92597;Q92597-3;Q92597-2	Protein NDRG1	NDRG1	15	15	14	71.3	71.3	70.8	42.835	0	323.31	171620000	567	20.8932	21.047	21.0039	21.0776	19.6751	19.6848	19.4985	19.462
+	2.88436	-2.33683	Q96C36	Q96C36	Pyrroline-5-carboxylate reductase 2	PYCR2	16	16	15	57.2	57.2	53.1	33.637	0	226.2	38107000	431	12.82	12.9493	13.4263	13.8203	14.6121	15.6216	16.0163	16.1132
+	2.271	-2.02738	Q96CM3;Q96CM3-2	Q96CM3;Q96CM3-2	RNA pseudouridylate synthase domain-containing protein 4	RPUSD4	2	2	2	10.9	10.9	10.9	42.205	0	26.879	2226200	50	15.0151	13.604	12.9913	13.0228	15.8044	15.7395	15.625	15.5738
+	3.13353	0.995525	Q96DR4;Q96DR4-2	Q96DR4;Q96DR4-2	StAR-related lipid transfer protein 4	STARD4	2	2	2	10.7	10.7	10.7	23.516	0	7.9465	763770	37	15.6655	15.9291	15.5487	16.0439	15.0771	14.686	14.5824	14.8595
+	2.86961	-1.82371	Q96GE9;Q96GE9-2	Q96GE9;Q96GE9-2	Transmembrane protein 261	TMEM261	2	2	2	49.1	49.1	49.1	12.257	0	46.086	861520	26	12.9565	12.2296	12.057	12.1323	14.4857	13.4252	14.424	14.3353
+	3.10545	0.707622	Q96HE7	Q96HE7	ERO1-like protein alpha	ERO1L	28	28	26	66	66	61.3	54.392	0	323.31	154560000	935	19.8817	20.0266	20.0922	20.0171	19.387	18.9845	19.3916	19.4242
+	3.90148	-2.62598	Q96TC7;Q96TC7-2	Q96TC7;Q96TC7-2	Regulator of microtubule dynamics protein 3	RMDN3	13	13	13	43	43	43	52.118	0	323.31	23342000	356	11.1935	11.3684	12.346	11.5695	14.1544	14.0988	14.7208	14.0073
+	4.91325	3.20481	Q99541	Q99541	Perilipin-2	PLIN2	3	3	3	10.1	10.1	10.1	48.075	0	7.1024	473360	12	15.734	16.0643	16.4257	16.4328	13.4536	12.9024	12.6001	12.8814
+	2.87244	-2.6121	Q99959;Q99959-2	Q99959;Q99959-2	Plakophilin-2	PKP2	15	15	15	26.7	26.7	26.7	97.414	0	217.93	19849000	281	12.0697	12.6244	13.8548	12.3273	14.6707	15.3197	15.5161	15.8181
+	3.52843	-0.951399	Q9BPX6;Q9BPX6-3;Q9BPX6-2;Q9BPX6-5;Q9BPX6-4	Q9BPX6;Q9BPX6-3;Q9BPX6-2;Q9BPX6-5;Q9BPX6-4	Calcium uptake protein 1, mitochondrial	MICU1	8	8	8	32.8	32.8	32.8	54.351	0	201.18	23920000	204	16.3408	16.3648	16.1273	16.4615	16.9988	17.5146	17.2768	17.3099
+	2.29798	2.59906	Q9BTC8;Q9BTC8-2	Q9BTC8;Q9BTC8-2	Metastasis-associated protein MTA3	MTA3	17	13	13	41.9	34.5	34.5	67.503	0	18.81	28460000	138	15.7354	15.7811	15.1101	13.2794	12.6385	12.4359	11.9736	12.4617
+	2.57232	1.43942	Q9BVQ7;Q9BVQ7-2;Q9BVQ7-3	Q9BVQ7;Q9BVQ7-2	Spermatogenesis-associated protein 5-like protein 1	SPATA5L1	10	10	9	23.4	23.4	21.4	80.709	0	74.436	6541900	190	15.8377	15.9278	16.8269	16.4978	14.4375	14.885	14.7348	15.2752
+	3.71696	-0.624122	Q9BYN8	Q9BYN8	28S ribosomal protein S26, mitochondrial	MRPS26	6	6	6	27.3	27.3	27.3	24.211	0.00015418	1.6281	5255300	107	15.0448	15.0691	15.3248	15.2628	15.8403	15.7625	15.8688	15.7262
+	2.12983	2.71871	Q9GZT9;Q9GZT9-2;Q9GZT9-3;Q9H6Z9	Q9GZT9;Q9GZT9-2;Q9GZT9-3	Egl nine homolog 1	EGLN1	9	9	9	28.9	28.9	28.9	46.02	0	27.98	5158600	94	17.4732	17.3138	17.4194	18.1041	15.5811	15.0676	12.9335	15.8535
+	2.18689	-1.58917	Q9H2C2	Q9H2C2	Protein ARV1	ARV1	3	3	3	18.5	18.5	18.5	31.052	0	38.495	917480	43	12.2349	12.4064	13.034	13.4866	14.4403	15.0538	14.2271	13.7974
+	5.41668	-0.866948	Q9H2D1	Q9H2D1	Mitochondrial folate transporter/carrier	SLC25A32	8	8	8	43.5	43.5	43.5	35.407	0	38.559	5864100	189	14.8557	14.9824	14.863	14.8729	15.8248	15.6261	15.7902	15.8007
+	2.93535	2.68834	Q9H6Y2;Q9H6Y2-2	Q9H6Y2;Q9H6Y2-2	WD repeat-containing protein 55	WDR55	10	10	10	42.3	42.3	42.3	42.07	0	128.62	6198600	97	15.3615	14.8741	14.7615	16.4878	13.121	11.9917	12.7138	12.9051
+	3.45341	2.66926	Q9H8Y5	Q9H8Y5	Ankyrin repeat and zinc finger domain-containing protein 1	ANKZF1	10	10	10	26	26	26	80.926	0	85.063	6337600	137	16.7815	16.0565	16.7671	16.9544	13.2709	14.7795	13.9665	13.8655
+	3.11813	2.81163	Q9HB19	Q9HB19	Pleckstrin homology domain-containing family A member 2	PLEKHA2	8	8	8	24.5	24.5	24.5	47.254	0	10.789	5793500	120	16.4776	16.3796	15.7073	15.9895	12.6994	12.8441	14.5086	13.2554
+	2.37724	-1.60952	Q9Y4C2;Q9Y4C2-2	Q9Y4C2;Q9Y4C2-2	TRPM8 channel-associated factor 1	TCAF1	10	10	10	18.6	18.6	18.6	102.12	0	28.778	4565300	125	13.4815	14.1153	14.7876	13.1964	15.4641	15.6858	15.4523	15.4167
+	2.80509	1.32223	Q9Y6Q1	Q9Y6Q1	Calpain-6	CAPN6	3	3	3	8.6	8.6	8.6	74.576	0	9.1049	433150	19	14.0975	14.5913	14.3528	14.9438	13.2571	12.709	13.2714	13.4589

## Sheet: OVCAR3_NE_RO
Significant	#NAME?	Difference	Protein IDs	Majority protein IDs	Protein names	Gene names	Peptides	Razor + unique peptides	Unique peptides	Sequence coverage [%]	Unique + razor sequence coverage [%]	Unique sequence coverage [%]	Mol. weight [kDa]	Q-value	Score	Intensity	MS/MS count	LFQ intensity OVCAR3_Hypox_NE_1	LFQ intensity OVCAR3_Hypox_NE_2	LFQ intensity OVCAR3_Hypox_NE_3	LFQ intensity OVCAR3_Hypox_NE_4	LFQ intensity OVCAR3_Normox_NE_1	LFQ intensity OVCAR3_Normox_NE_2	LFQ intensity OVCAR3_Normox_NE_3	LFQ intensity OVCAR3_Normox_NE_4
+	2.0607	-1.26991	A1A4S6	A1A4S6	Rho GTPase-activating protein 10	ARHGAP10	3	3	3	6.5	6.5	6.5	89.374	0.00015359	1.491	604140	49	13.8529	12.7468	12.4253	13.3405	14.5549	14.4171	14.0855	14.3877
+	1.57664	-1.57805	A1L390;A1L390-3;A1L390-2	A1L390;A1L390-3;A1L390-2	Pleckstrin homology domain-containing family G member 3	PLEKHG3	4	4	3	5.3	5.3	5.2	134.41	0	10.422	1853300	67	14.4541	11.9019	12.7493	13.4151	14.6428	14.7547	14.6884	14.7466
+	1.4967	-1.17883	A3KMH1;A3KMH1-3;A3KMH1-2	A3KMH1;A3KMH1-3;A3KMH1-2	von Willebrand factor A domain-containing protein 8	VWA8	21	21	21	19	19	19	214.82	0	75.176	5635300	172	12.7383	12.8157	13.9197	14.1734	14.1981	14.4854	15.1688	14.51
+	2.18679	-1.52744	A6NJ78;P0C7V9;A6NJ78-4	A6NJ78	Probable methyltransferase-like protein 15	METTL15	6	6	4	20.1	20.1	9.3	46.121	0	105.21	5271100	173	14.0448	12.4153	13.4828	13.1773	14.5175	14.6014	15.2107	14.9003
+	1.31823	-1.62585	L0R819	L0R819		ASNSD1	5	5	3	60.4	60.4	33.3	11.25	0.00015263	1.2295	3178100	48	12.6604	15.1694	15.3795	15.2481	16.1441	16.1178	16.4284	16.2705
+	1.39305	-1.0341	O00116	O00116	Alkyldihydroxyacetonephosphate synthase, peroxisomal	AGPS	28	28	28	63.5	63.5	63.5	72.911	0	323.31	157330000	1125	15.6217	13.8303	14.251	14.728	15.8084	15.7357	15.3566	15.6668
+	2.13207	-1.24359	O00154-4;O00154;O00154-6;O00154-7;O00154-5;O00154-2;O00154-3	O00154-4;O00154;O00154-6;O00154-7;O00154-5;O00154-2;O00154-3	Cytosolic acyl coenzyme A thioester hydrolase	ACOT7	16	16	16	59.2	59.2	59.2	37.419	0	323.31	112500000	408	13.498	13.0626	12.2168	13.0069	14.1883	14.104	13.8373	14.629
+	2.97284	-2.59689	O00165;O00165-5;O00165-3;O00165-2;O00165-4;O00165-6	O00165;O00165-5;O00165-3;O00165-2	HCLS1-associated protein X-1	HAX1	6	6	6	37.6	37.6	37.6	31.62	0	70.379	4240200	156	13.6604	12.3213	13.9042	12.2142	15.6638	15.6461	15.5754	15.6024
+	1.6636	-0.676029	O00291;O00291-4;O00291-3	O00291;O00291-4;O00291-3	Huntingtin-interacting protein 1	HIP1	16	14	14	26.2	23.9	23.9	116.22	0	102.93	6276600	210	16.4665	15.9718	16.19	16.9558	17.19	17.1443	16.9941	16.9598
+	2.88895	0.550112	O00391;O00391-2	O00391;O00391-2	Sulfhydryl oxidase 1	QSOX1	7	7	7	14.7	14.7	14.7	82.577	0	47.842	11481000	321	16.8623	16.6995	16.9729	17.1406	16.3838	16.2944	16.3673	16.4294
+	1.86634	-0.57017	O00429;O00429-6;O00429-3;O00429-5;O00429-7	O00429;O00429-6;O00429-3;O00429-5;O00429-7	Dynamin-1-like protein	DNM1L	46	46	1	72.1	72.1	3	81.876	0	323.31	707670000	2706	17.358	17.2185	17.1455	16.9844	17.4057	17.6844	17.7853	18.1116
+	4.76929	2.3057	O00469;O00469-2;O00469-3	O00469;O00469-2;O00469-3	Procollagen-lysine,2-oxoglutarate 5-dioxygenase 2	PLOD2	18	18	18	37.9	37.9	37.9	84.685	0	61.98	16540000	311	15.7908	15.8849	16.1292	16.0639	13.5675	13.4876	13.4293	14.1618
+	2.33091	1.24083	O00767	O00767	Acyl-CoA desaturase	SCD	10	10	10	45.4	45.4	45.4	41.522	0	153.91	10220000	180	15.6687	14.3983	15.1621	15.3861	13.8505	13.7353	14.0991	13.967
+	2.16409	-0.53733	O14662;O14662-5;O14662-2;O14662-4;O14662-6;O14662-3	O14662;O14662-5;O14662-2;O14662-4;O14662-6	Syntaxin-16	STX16	9	9	9	44	44	44	37.031	0	186.27	7944100	211	16.4476	16.5477	15.9507	16.3535	16.9089	16.7917	16.875	16.8733
+	1.89055	-0.528329	O14757;O14757-3;O14757-2	O14757;O14757-3;O14757-2	Serine/threonine-protein kinase Chk1	CHEK1	4	4	4	15.5	15.5	15.5	54.433	0	36.267	2184400	100	14.9491	14.8585	14.759	14.3441	15.273	15.1549	15.449	15.1472
+	1.6427	-2.34554	O14777	O14777	Kinetochore protein NDC80 homolog	NDC80	15	15	15	29.1	29.1	29.1	73.912	0	277.81	14280000	339	14.4656	13.0281	14.8685	11.8674	16.217	16.2122	14.86	16.3225
+	1.98232	-1.43792	O14795;O14795-2	O14795;O14795-2	Protein unc-13 homolog B	UNC13B	6	6	6	6.6	6.6	6.6	180.68	0	14.945	1967600	127	13.6652	12.2072	13.329	13.7719	14.9602	14.9499	14.3884	14.4264
+	4.12148	-0.798135	O14925;Q5SRD1	O14925;Q5SRD1	Mitochondrial import inner membrane translocase subunit Tim23;Putative mitochondrial import inner membrane translocase subunit Tim23B	TIMM23;TIMM23B	6	6	6	52.2	52.2	52.2	21.943	0	323.31	26701000	291	15.2951	15.2266	15.3484	15.3543	15.8838	16.1402	16.1395	16.2534
+	2.24794	-1.5012	O15050	O15050	TPR and ankyrin repeat-containing protein 1	TRANK1	2	2	2	0.8	0.8	0.8	336.22	0.0012835	-0.68317	470440	15	13.0382	12.6264	13.2893	14.2321	14.8029	15.0097	14.8752	14.5031
+	2.39485	-0.738772	O15066;O15066-2;Q9P2E2;Q9P2E2-3	O15066;O15066-2	Kinesin-like protein KIF3B;Kinesin-like protein KIF3B, N-terminally processed	KIF3B	10	10	8	21.6	21.6	17.8	85.124	0	91.403	7115900	187	15.4951	14.8298	15.3841	15.3438	16.1215	15.9276	16.116	15.8427
+	1.74764	-1.48191	O15085;O15085-2	O15085;O15085-2	Rho guanine nucleotide exchange factor 11	ARHGEF11	8	8	8	9.1	9.1	9.1	167.7	0	13.562	1690100	95	14.3424	12.3481	14.1172	13.9479	15.352	15.0902	15.1647	15.0763
+	2.13923	-0.939688	O15182	O15182	Centrin-3	CETN3	4	4	4	34.1	34.1	34.1	19.55	0	37.866	1025800	64	13.728	13.2132	13.8749	14.3108	14.844	14.8229	14.5718	14.647
+	1.76586	0.665636	O15347	O15347	High mobility group protein B3	HMGB3	15	15	15	51.5	51.5	51.5	22.98	0	222.92	97404000	515	18.978	18.4193	18.7737	18.7307	17.6234	17.9779	18.3805	18.2574
+	2.20444	-0.949011	O15357;O15357-2	O15357;O15357-2	Phosphatidylinositol 3,4,5-trisphosphate 5-phosphatase 2	INPPL1	33	33	32	37.5	37.5	36.5	138.6	0	297.75	54055000	872	14.3391	13.7972	14.2141	14.3448	15.0011	14.8727	14.9269	15.6904
+	2.25945	-0.42879	O15372	O15372	Eukaryotic translation initiation factor 3 subunit H	EIF3H	16	16	16	67.6	67.6	67.6	39.93	0	323.31	231290000	1004	20.0984	19.8108	20.1164	20.1325	20.3966	20.5346	20.6185	20.3237
+	1.64548	-1.35458	O15417;O15417-2	O15417;O15417-2	Trinucleotide repeat-containing gene 18 protein	TNRC18	4	4	4	2.3	2.3	2.3	314.52	0	6.1615	723160	27	13.579	11.7393	13.4409	12.9762	14.012	14.7153	14.2346	14.1918
+	2.64753	0.457471	O15484	O15484	Calpain-5	CAPN5	14	14	14	31.6	31.6	31.6	73.168	0	48.795	11773000	223	17.2245	17.4882	17.1534	17.3292	16.9496	16.8182	16.7047	16.8931
+	2.19839	-1.10615	O15550	O15550	Lysine-specific demethylase 6A	KDM6A	12	12	8	16.8	16.8	12.5	154.17	0	150.61	9260300	127	13.878	14.6683	14.8877	15.0372	15.7916	15.6701	15.8983	15.5357
+	3.3345	-1.58503	O43156	O43156	TELO2-interacting protein 1 homolog	TTI1	20	20	19	33.6	33.6	31.6	122.07	0	206.05	17452000	506	14.4379	13.4511	13.6253	14.0372	15.5925	15.5623	15.428	15.3088
+	3.14202	1.34595	O43291;O43291-2	O43291;O43291-2	Kunitz-type protease inhibitor 2	SPINT2	6	6	6	33.3	33.3	33.3	28.228	0	138.37	40150000	227	16.7296	16.6327	17.1888	16.781	15.9763	15.2226	15.4892	15.2601
+	3.35109	-1.04917	O43347	O43347	RNA-binding protein Musashi homolog 1	MSI1	9	9	8	48.3	48.3	45	39.124	0	40.555	7982000	127	16.5585	16.801	16.9491	17.0889	18.0182	17.6227	18.071	17.8822
+	1.88452	1.99929	O43396	O43396	Thioredoxin-like protein 1	TXNL1	15	15	15	65.4	65.4	65.4	32.251	0	323.31	95533000	475	15.4621	17.2539	16.5627	15.3149	14.5203	14.5116	14.434	13.1306
+	2.17273	1.33559	O43402;O43402-2	O43402	ER membrane protein complex subunit 8	EMC8	7	7	7	47.6	47.6	47.6	23.773	0	73.961	7559100	126	17.2052	17.8528	17.5533	17.4921	16.9726	15.9045	15.5707	16.3132
+	1.52819	-1.56195	O43464;O43464-2;O43464-3;O43464-4;P83110;P83110-2	O43464;O43464-2;O43464-3;O43464-4	Serine protease HTRA2, mitochondrial	HTRA2	6	6	6	27.1	27.1	27.1	48.84	0	228.76	6620500	134	15.3421	12.8488	14.216	13.9774	16.0195	16.0008	15.2783	15.3336
+	1.82854	-1.67639	O43739;O43739-2	O43739;O43739-2	Cytohesin-3	CYTH3	7	7	6	32.8	32.8	25.5	46.348	0	115.94	5356800	93	13.4919	12.3938	14.7015	13.0633	14.8604	15.2816	15.2352	14.9789
+	1.92968	-1.28754	O43819	O43819	Protein SCO2 homolog, mitochondrial	SCO2	2	2	2	16.5	16.5	16.5	29.81	0	28.681	3603500	85	15.2606	13.52	14.5588	14.5366	15.866	15.7671	15.6891	15.704
+	3.44237	-2.07745	O60232	O60232	Sjoegren syndrome/scleroderma autoantigen 1	SSSCA1	7	7	7	56.3	56.3	56.3	21.474	0	138.5	11676000	145	13.6324	12.8613	12.6698	13.594	15.4504	15.1843	14.8896	15.5431
+	2.83321	1.44366	O60281;O60281-2	O60281;O60281-2	Zinc finger protein 292	ZNF292	8	8	8	4.8	4.8	4.8	304.81	0	9.8802	1800900	61	16.2124	15.3714	15.909	15.8471	14.6392	14.6069	13.8143	14.5048
+	3.52097	-0.57659	O60313-2;O60313-10;O60313-9;O60313;O60313-11;O60313-13	O60313-2;O60313-10;O60313-9;O60313;O60313-11;O60313-13	Dynamin-like 120 kDa protein, mitochondrial;Dynamin-like 120 kDa protein, form S1	OPA1	37	37	37	49.6	49.6	49.6	115.88	0	323.31	76020000	1197	16.1351	15.9388	16.1205	15.9791	16.7155	16.7293	16.5314	16.5037
+	2.61148	-1.23134	O60318;O60318-2	O60318	Germinal-center associated nuclear protein	MCM3AP	15	15	15	14	14	14	218.4	0	219.36	3485400	115	13.7622	13.35	14.3847	14.3095	15.2375	15.2425	15.1106	15.1411
+	3.32476	-1.39104	O60518	O60518	Ran-binding protein 6	RANBP6	10	9	9	14.5	13.4	13.4	124.71	0	93.722	9533200	242	14.8681	13.962	14.2984	14.414	15.982	15.6711	15.8129	15.6406
+	2.32066	-1.24855	O60678;O60678-2	O60678;O60678-2	Protein arginine N-methyltransferase 3	PRMT3	15	15	15	33.5	33.5	33.5	59.902	0	188.5	37596000	567	13.9813	12.7354	13.5836	13.3368	14.6708	14.3651	14.6512	14.9442
+	1.96399	-0.566382	O60725	O60725	Protein-S-isoprenylcysteine O-methyltransferase	ICMT	8	8	8	29.9	29.9	29.9	31.938	0	204.25	14197000	354	16.2189	15.5542	15.9757	15.7784	16.394	16.3141	16.6193	16.4652
+	3.02523	-1.09152	O60763;O60763-2	O60763;O60763-2	General vesicular transport factor p115	USO1	37	37	37	53.8	53.8	53.8	107.89	0	323.31	84016000	987	13.2476	13.8173	13.9211	13.5258	14.5579	14.8858	14.5393	14.8947
+	2.74108	-0.472802	O60884	O60884	DnaJ homolog subfamily A member 2	DNAJA2	16	16	16	51	51	51	45.745	0	323.31	94681000	519	19.0573	18.8353	19.0108	18.9077	19.2929	19.3033	19.5519	19.5542
+	2.1461	0.663505	O60885;O60885-2;O60885-3	O60885;O60885-2;O60885-3	Bromodomain-containing protein 4	BRD4	20	17	13	17.4	15.8	13.5	152.22	0	72.155	15463000	150	17.1639	17.8313	17.2997	17.2871	16.8391	16.5593	16.8714	16.6583
+	2.9304	-1.23891	O75122-3;O75122-2	O75122-3	CLIP-associating protein 2	CLASP2	30	27	9	30.3	28.3	9.1	165.85	0	323.31	20521000	588	16.4404	15.5881	15.6734	15.6084	16.9996	16.9298	17.1297	17.2069
+	2.23651	-1.40813	O75127	O75127	Pentatricopeptide repeat-containing protein 1, mitochondrial	PTCD1	3	3	3	6.9	6.9	6.9	78.855	0.00072548	-0.24616	298310	18	13.2606	12.4517	11.862	12.5883	14.2432	13.9758	13.4472	14.1289
+	1.7072	-0.783665	O75161;O75161-2	O75161;O75161-2	Nephrocystin-4	NPHP4	4	4	4	5.5	5.5	5.5	157.6	0.0053432	-1.4471	4419200	28	17.2919	16.3213	16.8975	17.0846	17.282	17.7813	17.8106	17.856
+	1.91952	-0.547228	O75182-2;O75182;O75182-3	O75182-2;O75182;O75182-3	Paired amphipathic helix protein Sin3b	SIN3B	16	15	15	25	22.9	22.9	129.36	0	170.14	5757100	187	14.6855	14.3887	14.8102	14.5771	15.3206	15.424	15.0156	14.8903
+	1.56275	0.884316	O75190;O75190-3;O75190-2;O75190-4;Q8WWF6;Q8NHS0	O75190;O75190-3;O75190-2;O75190-4	DnaJ homolog subfamily B member 6	DNAJB6	9	9	9	35	35	35	36.087	0	179.63	9076900	205	16.9681	16.5284	16.095	16.3365	16.2012	15.0727	15.3792	15.7376
+	1.51547	1.73216	O75380	O75380	NADH dehydrogenase [ubiquinone] iron-sulfur protein 6, mitochondrial	NDUFS6	3	3	3	29	29	29	13.711	0	144.33	9328800	93	16.784	17.6362	16.4959	16.9775	16.8593	14.3622	14.5771	15.1664
+	2.07136	-0.713299	O75436;O75436-2	O75436;O75436-2	Vacuolar protein sorting-associated protein 26A	VPS26A	19	19	17	67.3	67.3	64.8	38.169	0	323.31	111900000	837	16.0655	16.4343	15.876	15.7893	16.9528	16.9389	16.463	16.6636
+	2.07243	-1.62265	O75616;O75616-2	O75616;O75616-2	GTPase Era, mitochondrial	ERAL1	10	10	10	34.6	34.6	34.6	48.349	0	227.83	5538600	174	15.1789	13.2269	13.8365	13.6827	15.5944	15.5274	15.5798	15.7141
+	2.20108	-1.16585	O75691	O75691	Small subunit processome component 20 homolog	UTP20	81	81	81	40.7	40.7	40.7	318.38	0	323.31	74627000	1236	18.2989	17.0512	17.9693	17.9023	18.9682	18.8029	19.2499	18.8641
+	2.06633	-0.911251	O75746;O75746-2	O75746;O75746-2	Calcium-binding mitochondrial carrier protein Aralar1	SLC25A12	20	15	15	42.6	36.1	36.1	74.761	0	163.26	32988000	501	16.3055	15.243	15.9978	15.9218	16.7707	16.8018	16.5778	16.9629
+	2.74106	-2.12699	O75817	O75817	Ribonuclease P protein subunit p20	POP7	3	3	3	25	25	25	15.651	0.00015316	1.4066	1576800	30	14.2616	12.9807	13.5303	12.7178	15.4189	15.5195	16.0401	15.0199
+	2.21117	-0.48551	O75821	O75821	Eukaryotic translation initiation factor 3 subunit G	EIF3G	19	19	19	61.2	61.2	61.2	35.611	0	314.7	131520000	576	19.3162	19.2379	19.0712	19.4453	19.934	19.8684	19.5686	19.6417
+	1.47304	-0.883246	O75843	O75843	AP-1 complex subunit gamma-like 2	AP1G2	12	12	12	22	22	22	87.116	0	86.468	7465400	171	12.0585	11.2586	12.5229	11.7594	13.1506	12.2852	12.9171	12.7795
+	2.04616	-0.50444	O75844	O75844	CAAX prenyl protease 1 homolog	ZMPSTE24	11	11	11	30.1	30.1	30.1	54.812	0	323.31	87691000	762	17.4939	17.0333	17.0089	16.9724	17.5318	17.6102	17.6122	17.7719
+	1.65693	-1.53602	O75880	O75880	Protein SCO1 homolog, mitochondrial	SCO1	9	9	9	39.2	39.2	39.2	33.814	0	179.49	19533000	195	16.9889	14.8783	16.6161	16.6277	18.1713	17.8162	17.3925	17.8751
+	1.83525	0.548204	O75915	O75915	PRA1 family protein 3	ARL6IP5	6	6	6	25	25	25	21.614	0	133.39	21445000	248	17.3668	17.9738	17.7276	17.6101	17.1611	17.2296	16.8263	17.2686
+	4.21771	1.56237	O75928;O75928-3;O75928-2	O75928;O75928-3;O75928-2	E3 SUMO-protein ligase PIAS2	PIAS2	7	6	5	17.4	15	12.9	68.24	0	14.211	2659600	53	15.9232	15.9566	16.3392	16.5332	14.6234	14.5932	14.766	14.5202
+	2.25988	-0.876764	O94826	O94826	Mitochondrial import receptor subunit TOM70	TOMM70A	26	26	26	60.7	60.7	60.7	67.454	0	323.31	103750000	812	16.4179	15.8134	16.6542	16.358	17.1117	17.3822	16.9214	17.3353
+	2.16178	-0.668725	O94927;O94927-2	O94927;O94927-2	HAUS augmin-like complex subunit 5	HAUS5	8	8	8	19.7	19.7	19.7	71.682	0	85.877	6648800	139	15.8389	15.3545	16.027	15.9669	16.4771	16.4359	16.3162	16.6328
+	1.39837	2.01528	O94953;O94953-2;Q9H3R0;B2RXH2;Q9H3R0-3;Q9H3R0-4;Q9H3R0-2	O94953	Lysine-specific demethylase 4B	KDM4B	7	7	7	12.1	12.1	12.1	121.9	0	7.5503	3623100	58	16.9063	16.6583	17.0554	16.777	15.4839	15.6142	12.5382	15.6995
+	1.96756	-1.32081	O94964-2;O94964;O94964-4;O94964-3	O94964-2;O94964;O94964-4	Protein SOGA1;N-terminal form;C-terminal 80 kDa form	SOGA1	18	18	16	16.1	16.1	15.2	183.86	0	102.93	19124000	263	16.9242	17.6368	16.3527	15.9996	18.0869	17.9526	17.9607	18.1963
+	2.03423	0.695877	O95171-2;O95171;O95171-3	O95171-2;O95171;O95171-3	Sciellin	SCEL	16	16	16	30.7	30.7	30.7	75.325	0	83.173	14686000	159	18.763	19.56	18.9241	19.0134	18.5144	18.376	18.2024	18.3841
+	2.27103	-1.27577	O95299-2	O95299-2	NADH dehydrogenase [ubiquinone] 1 alpha subcomplex subunit 10, mitochondrial	NDUFA10	10	10	1	26.3	26.3	3.5	48.562	0	323.31	53546000	570	17.7513	16.4152	17.4816	17.4486	18.42	18.6953	18.5083	18.5762
+	2.51554	1.14669	O95391	O95391	Pre-mRNA-splicing factor SLU7	SLU7	5	5	5	18.4	18.4	18.4	68.386	0	46.884	27637000	83	19.876	20.6802	20.1841	20.34	19.3877	19.2613	18.619	19.2256
+	2.93412	-0.553139	O95639;O95639-2;O95639-3;A6NMK7	O95639;O95639-2;O95639-3	Cleavage and polyadenylation specificity factor subunit 4	CPSF4	10	10	10	50.2	50.2	50.2	30.255	0	172.32	19543000	160	18.2443	18.3374	18.2556	18.4882	18.9586	19.0646	18.731	18.7838
+	4.32237	3.09176	O95677;O95677-2;O95677-5;O95677-4	O95677;O95677-2;O95677-5;O95677-4	Eyes absent homolog 4	EYA4	3	3	3	8.1	8.1	8.1	69.504	0	11.931	2905000	61	16.2353	15.1253	15.84	15.6586	12.939	12.9642	12.2674	12.3215
+	2.08196	-1.2266	O95816;O95816-2	O95816;O95816-2	BAG family molecular chaperone regulator 2	BAG2	10	10	10	53.6	53.6	53.6	23.772	0	276.3	26548000	495	16.1835	14.8697	15.0895	15.9021	16.6997	16.7671	16.813	16.6715
+	3.81522	1.58971	O95864;O95864-3;O95864-4;O95864-2	O95864;O95864-3;O95864-4;O95864-2	Fatty acid desaturase 2	FADS2	7	7	7	20.7	20.7	20.7	52.259	0	10.27	10754000	125	16.3293	16.3903	16.343	15.8392	14.3941	14.7055	14.449	14.9944
+	2.24748	-0.585937	O96028;O96028-5;O96028-3;O96028-6;O96028-4;O96028-2;O96028-7	O96028;O96028-5;O96028-3	Histone-lysine N-methyltransferase NSD2	WHSC1	27	27	27	33.1	33.1	33.1	152.26	0	323.31	26111000	364	15.7912	15.7024	15.2055	15.5621	16.1796	16.204	16.2264	15.9948
+	1.62257	-0.702704	P00395	P00395	Cytochrome c oxidase subunit 1	MT-CO1	4	4	4	13.6	13.6	13.6	57.041	0	90.901	8372800	141	14.4546	13.6418	14.211	14.2249	15.2319	14.5825	14.5832	14.9454
+	2.48451	-1.83556	P00403	P00403	Cytochrome c oxidase subunit 2	MT-CO2	6	6	6	40.5	40.5	40.5	25.565	0	317.07	85663000	335	15.7274	15.0296	15.8299	16.5811	17.6799	17.9459	16.9749	17.9095
+	2.83479	-1.64393	P00491	P00491	Purine nucleoside phosphorylase	PNP	23	23	23	85.5	85.5	85.5	32.118	0	323.31	436220000	1339	14.0313	13.0361	13.0139	12.8149	14.9123	14.6203	14.7758	15.1634
+	1.5459	1.36188	P00558;P00558-2	P00558;P00558-2	Phosphoglycerate kinase 1	PGK1	44	44	37	88	88	78.9	44.614	0	323.31	1366700000	2878	17.6617	19.4162	17.941	17.5801	16.9758	16.8788	16.1953	17.1016
+	3.07067	-3.01578	P04035;P04035-2;P04035-3	P04035;P04035-2;P04035-3	3-hydroxy-3-methylglutaryl-coenzyme A reductase	HMGCR	4	4	4	5.7	5.7	5.7	97.475	0	50.374	1215900	46	14.3093	12.0227	13.701	13.1469	16.4288	16.1652	16.4231	16.2258
+	2.0246	-1.1126	P04181;P04181-2	P04181;P04181-2	Ornithine aminotransferase, mitochondrial;Ornithine aminotransferase, hepatic form;Ornithine aminotransferase, renal form	OAT	21	21	21	73.3	73.3	73.3	48.534	0	323.31	178130000	723	12.6715	12.7144	12.1511	12.012	13.2393	12.9904	13.7348	14.0349
+	3.63562	-1.49259	P04350;A6NNZ2	P04350	Tubulin beta-4A chain	TUBB4A	36	4	2	74.1	11.7	7.4	49.585	0	127.14	51748000	298	13.8879	13.5985	13.5006	13.501	14.6572	15.2298	15.1184	15.4529
+	2.69236	-1.12768	P04632;Q96L46	P04632	Calpain small subunit 1	CAPNS1	20	20	20	89.6	89.6	89.6	28.315	0	323.31	388870000	882	15.9934	15.4822	15.4732	15.1104	16.7009	16.6828	16.3096	16.8766
+	2.55894	-0.962176	P04899;P04899-4;P04899-6;P04899-3;P04899-5;P04899-2;P09471-2;P09471	P04899;P04899-4;P04899-6;P04899-3;P04899-5;P04899-2	Guanine nucleotide-binding protein G(i) subunit alpha-2	GNAI2	18	10	8	58.6	37.2	33.2	40.45	0	235.92	39973000	428	15.5549	15.0688	15.5774	15.8769	16.1718	16.5528	16.5774	16.6246
+	2.63975	-0.727438	P07437	P07437	Tubulin beta chain	TUBB	43	11	10	75.2	25.5	22.1	49.67	0	323.31	1101700000	1433	19.5777	19.5615	19.0804	19.1049	20.0596	20.0397	19.9706	20.1645
+	2.52009	-2.32845	P07741;P07741-2	P07741;P07741-2	Adenine phosphoribosyltransferase	APRT	12	12	12	85	85	85	19.608	0	323.31	266000000	566	12.2643	13.0094	13.1144	12.075	13.863	15.2846	14.8391	15.7901
+	1.61342	-1.83714	P07858	P07858	Cathepsin B;Cathepsin B light chain;Cathepsin B heavy chain	CTSB	19	19	19	65.8	65.8	65.8	37.821	0	323.31	275260000	753	15.8935	14.8455	16.0399	14.4969	16.4759	16.5858	18.5604	17.0022
+	1.39941	1.4583	P07910;P07910-3;O60812;B2RXH8;B7ZW38;P0DMR1	P07910;P07910-3	Heterogeneous nuclear ribonucleoproteins C1/C2	HNRNPC	16	3	3	54.6	12.1	12.1	33.67	0	323.31	12964000	53	17.9211	19.325	18.527	19.0429	18.2147	16.9723	16.0817	17.714
+	2.308	-0.653825	P07942	P07942	Laminin subunit beta-1	LAMB1	16	16	16	15.6	15.6	15.6	198.04	0	323.31	31559000	428	16.8525	16.1735	16.6986	16.4823	17.2268	17.2791	17.1182	17.1981
+	1.75834	-1.33961	P09001	P09001	39S ribosomal protein L3, mitochondrial	MRPL3	8	8	8	37.4	37.4	37.4	38.632	0	61.041	14161000	257	13.4247	12.9185	12.371	12.4472	15.0205	13.411	14.0593	14.0291
+	2.34356	-1.36614	P09884	P09884	DNA polymerase alpha catalytic subunit	POLA1	16	16	16	20.8	20.8	20.8	165.91	0	79.688	6628100	227	13.4966	12.4411	13.4857	13.7772	14.8951	14.7613	14.4846	14.5241
+	3.19157	-0.470727	P0DMV8;P0DMV9;P0DMV8-2	P0DMV8;P0DMV9;P0DMV8-2	Heat shock 70 kDa protein 1A;Heat shock 70 kDa protein 1B	HSPA1A;HSPA1B	48	45	34	79.4	75.7	58.8	70.051	0	323.31	1542700000	3213	20.0366	20.0032	19.9535	20.2155	20.4203	20.6259	20.5627	20.4828
+	1.77739	-0.691645	P10074	P10074	Zinc finger and BTB domain-containing protein 48	ZBTB48	4	4	4	12.5	12.5	12.5	77.053	0	26.543	1797300	31	15.9708	15.1431	15.8672	15.8875	16.5832	16.4135	16.4604	16.1782
+	1.88294	-1.57191	P10244;P10244-2	P10244;P10244-2	Myb-related protein B	MYBL2	4	4	4	9.9	9.9	9.9	78.763	0.00072265	-0.36928	484620	20	13.1602	12.3651	11.8168	13.6582	14.5157	13.912	14.7487	14.1116
+	2.10703	-0.740089	P10809;P10809-2	P10809	60 kDa heat shock protein, mitochondrial	HSPD1	64	64	64	83.9	83.9	83.9	61.054	0	323.31	3700900000	5577	20.3066	19.7986	19.7454	19.5258	20.5013	20.3691	20.6916	20.7748
+	1.98795	-1.82468	P11182	P11182	Lipoamide acyltransferase component of branched-chain alpha-keto acid dehydrogenase complex, mitochondrial	DBT	12	12	12	38.8	38.8	38.8	53.486	0	23.856	14564000	219	17.2182	15.609	15.0961	16.7312	17.8671	18.0331	17.8802	18.1728
+	2.14394	2.22451	P11413;P11413-3;P11413-2	P11413;P11413-3;P11413-2	Glucose-6-phosphate 1-dehydrogenase	G6PD	36	36	36	74.6	74.6	74.6	59.256	0	323.31	310940000	1569	13.4662	13.9304	12.9123	13.0564	11.3799	9.6651	12.0383	11.384
+	1.90703	-0.744617	P11474;P11474-2;O95718;O95718-2;O95718-1	P11474;P11474-2	Steroid hormone receptor ERR1	ESRRA	6	6	6	22.2	22.2	22.2	45.509	0	105.99	7497500	102	17.8761	16.9342	17.6706	17.6912	18.3452	18.2511	18.3466	18.2076
+	3.11104	2.07804	P12268	P12268	Inosine-5-monophosphate dehydrogenase 2	IMPDH2	31	31	31	71.8	71.8	71.8	55.804	0	323.31	313660000	1342	19.0599	18.0861	18.5072	18.4568	16.9609	15.7063	16.5602	16.5704
+	2.06442	0.569842	P12532;P12532-2	P12532;P12532-2	Creatine kinase U-type, mitochondrial	CKMT1A	18	18	16	58	58	52	47.036	0	323.31	69383000	411	19.8907	20.1592	20.1568	20.0289	19.7719	19.5178	19.1248	19.5418
+	2.48217	-2.12953	P12694	P12694	2-oxoisovalerate dehydrogenase subunit alpha, mitochondrial	BCKDHA	12	12	1	49.7	49.7	3.6	50.47	0	11.221	13595000	213	13.2559	14.6467	15.1134	15.1944	16.5824	16.7992	16.5913	16.7556
+	1.59911	2.31504	P12955;P12955-2;P12955-3	P12955;P12955-2;P12955-3	Xaa-Pro dipeptidase	PEPD	16	16	16	49.5	49.5	49.5	54.548	0	323.31	193810000	814	13.0032	13.2106	13.6021	13.0406	9.43089	10.91	10.2348	13.0207
+	1.47872	1.17851	P13056;P13056-2;P13056-3	P13056;P13056-2;P13056-3	Nuclear receptor subfamily 2 group C member 1	NR2C1	3	3	3	11.1	11.1	11.1	67.314	0	109.45	2059900	50	13.2734	14.7144	14.0685	13.4535	12.1599	12.3994	13.4244	12.8121
+	4.18592	-1.20268	P13861;P13861-2	P13861;P13861-2	cAMP-dependent protein kinase type II-alpha regulatory subunit	PRKAR2A	14	14	12	52.2	52.2	45	45.518	0	323.31	50621000	571	17.0062	16.6247	16.4626	16.6165	17.9076	17.8389	17.7934	17.981
+	3.86942	-0.81974	P13995;P13995-2	P13995;P13995-2	Bifunctional methylenetetrahydrofolate dehydrogenase/cyclohydrolase, mitochondrial;NAD-dependent methylenetetrahydrofolate dehydrogenase;Methenyltetrahydrofolate cyclohydrolase	MTHFD2	11	11	11	49.1	49.1	49.1	37.895	0	152.74	51377000	493	18.1644	17.9734	18.3034	18.265	19.1449	19.0433	18.8957	18.9013
+	2.70152	-0.829211	P14625;Q58FF3	P14625	Endoplasmin	HSP90B1	71	69	69	68.5	66.7	66.7	92.468	0	323.31	1510100000	3825	18.0504	17.8223	18.3116	17.8418	18.6436	18.6441	19.0174	19.0378
+	1.84791	3.18256	P16220;P16220-2;P16220-3	P16220;P16220-2;P16220-3	Cyclic AMP-responsive element-binding protein 1	CREB1	5	5	4	23.2	23.2	21.1	36.688	0	84.955	4591000	46	12.7628	16.7181	15.5213	16.4178	12.8035	11.6553	12.0844	12.1466
+	2.16389	-0.944502	P16383;P16383-2;P16383-3;P16383-4	P16383;P16383-2	GC-rich sequence DNA-binding factor 2	GCFC2	13	13	13	25.4	25.4	25.4	89.384	0	102.29	10896000	334	14.4528	13.6194	14.6081	14.5708	15.302	15.2671	15.2443	15.2158
+	1.739	-0.995581	P18031	P18031	Tyrosine-protein phosphatase non-receptor type 1	PTPN1	16	16	16	50.6	50.6	50.6	49.966	0	283.56	76796000	594	16.0189	15.1112	15.1158	14.672	15.9307	16.2616	16.1693	16.5387
+	2.80463	-0.987624	P18075;P22003;P22003-2	P18075	Bone morphogenetic protein 7	BMP7	4	4	4	16.2	16.2	16.2	49.312	0	27.262	7868600	85	14.8996	15.566	15.6038	15.593	16.5384	16.4071	16.3987	16.2688
+	3.00594	-1.0677	P18085	P18085	ADP-ribosylation factor 4	ARF4	13	13	9	80	80	51.1	20.511	0	323.31	526240000	693	17.9941	17.5261	18.0866	17.3733	18.8143	18.8793	18.7024	18.855
+	1.40907	-0.969728	P18583-5;P18583-2;P18583;P18583-7;P18583-9;P18583-4;P18583-10;P18583-3;P18583-6;P18583-8	P18583-5;P18583-2;P18583;P18583-7;P18583-9;P18583-4;P18583-10;P18583-3;P18583-6;P18583-8	Protein SON	SON	17	17	17	11.3	11.3	11.3	267.03	0	118.76	3091600	77	14.7526	13.3937	14.2647	13.4163	15.204	15.1684	14.7718	14.5621
+	1.72579	0.700377	P18615;P18615-3;P18615-4	P18615;P18615-3;P18615-4	Negative elongation factor E	NELFE	15	15	15	44.5	44.5	44.5	43.239	0	250.41	29933000	302	17.6785	18.614	18.349	18.1995	17.5812	17.4552	17.2728	17.7303
+	1.69247	0.997841	P19387	P19387	DNA-directed RNA polymerase II subunit RPB3	POLR2C	10	10	10	55.6	55.6	55.6	31.441	0	101.19	10227000	202	16.4789	17.8105	17.2454	17.5069	16.537	16.4787	16.0513	15.9833
+	3.15496	-1.01826	P20248;P78396;P78396-3;P78396-2	P20248	Cyclin-A2	CCNA2	11	11	11	49.5	49.5	49.5	48.55	0	123.53	12354000	337	16.1896	15.5829	16.1386	16.1891	17.2077	16.9805	17.0541	16.9309
+	1.96148	-0.762349	P21281	P21281	V-type proton ATPase subunit B, brain isoform	ATP6V1B2	24	24	18	65.9	65.9	51.5	56.5	0	323.31	69131000	724	15.7085	16.2882	15.6686	15.4285	16.4085	16.3319	16.6104	16.7925
+	1.69875	-1.74638	P21359-2;P21359-6	P21359-2;P21359-6	Neurofibromin;Neurofibromin truncated	NF1	54	1	1	34.2	0.5	0.5	317.03	0.00029386	0.081406	849880	10	13.2596	12.1968	14.8022	12.8981	14.9909	15.1514	15.1613	14.8385
+	1.69763	-1.7338	P21675;P21675-2;P21675-3;P21675-8;P21675-6;P21675-7;P21675-5;P21675-9;P21675-12;P21675-4;P21675-10;P21675-11;Q8IZX4	P21675;P21675-2;P21675-3;P21675-8;P21675-6;P21675-7;P21675-5;P21675-9;P21675-12;P21675-4;P21675-10;P21675-11;Q8IZX4	Transcription initiation factor TFIID subunit 1;Transcription initiation factor TFIID subunit 1-like	TAF1;TAF1L	15	15	15	12.7	12.7	12.7	212.67	0	80.003	2810600	90	14.1856	12.2823	14.3611	14.5281	15.8432	15.7909	15.5818	15.0764
+	2.05765	-0.96091	P21953;P21953-2	P21953;P21953-2	2-oxoisovalerate dehydrogenase subunit beta, mitochondrial	BCKDHB	8	8	8	32.7	32.7	32.7	43.122	0	75.174	9345700	237	15.7729	14.891	15.0327	15.1752	16.2641	16.475	15.7232	16.2531
+	1.61395	-0.748641	P22392-2;P22392	P22392-2;P22392	Nucleoside diphosphate kinase B	NME2	23	23	4	85	85	15.4	30.137	0	323.31	1798900000	2046	17.7342	17.4086	17.074	17.1055	17.9824	17.6963	18.0063	18.632
+	2.94898	-0.803561	P22695	P22695	Cytochrome b-c1 complex subunit 2, mitochondrial	UQCRC2	19	19	19	65.1	65.1	65.1	48.442	0	323.31	192010000	1094	17.0643	16.5333	17.1107	16.7965	17.7043	17.6245	17.6253	17.7651
+	3.1921	-1.01685	P23378	P23378	Glycine dehydrogenase (decarboxylating), mitochondrial	GLDC	17	17	17	26.5	26.5	26.5	112.73	0	124.7	23564000	425	15.8961	15.3741	15.4636	15.4853	16.5726	16.477	16.3735	16.8634
+	1.84133	-1.06332	P23588;P23588-2	P23588;P23588-2	Eukaryotic translation initiation factor 4B	EIF4B	11	11	11	24.4	24.4	24.4	69.15	0	323.31	117430000	523	19.2469	17.8793	18.8718	18.3612	19.4851	19.8265	19.7982	19.5026
+	3.86288	-2.03407	P23921	P23921	Ribonucleoside-diphosphate reductase large subunit	RRM1	43	43	43	69.3	69.3	69.3	90.069	0	323.31	160640000	1488	13.736	13.0416	13.2323	13.5248	15.2867	15.5764	14.9876	15.8203
+	2.3101	0.551729	P24468;P24468-3;P24468-2;P10589	P24468;P24468-3;P24468-2	COUP transcription factor 2	NR2F2	7	7	7	30.4	30.4	30.4	45.571	0	13.721	3144100	72	14.971	15.3046	14.9829	14.7573	14.4074	14.3592	14.6246	14.4177
+	2.18092	-0.955267	P24941;P24941-2	P24941;P24941-2	Cyclin-dependent kinase 2	CDK2	17	15	13	73.8	67.4	58.7	33.929	0	65.558	30523000	564	16.034	14.9901	15.5882	15.6404	16.5892	16.3611	16.3725	16.7511
+	2.01486	-0.955125	P25054;P25054-3;P25054-2	P25054;P25054-3;P25054-2	Adenomatous polyposis coli protein	APC	13	13	13	7.7	7.7	7.7	311.64	0	43.409	4629400	158	16.2955	15.3876	15.8379	16.4842	17.1028	16.8363	16.8318	17.0548
+	3.0652	0.480582	P25205;P25205-2	P25205;P25205-2	DNA replication licensing factor MCM3	MCM3	48	48	48	62	62	62	90.98	0	323.31	228900000	1593	19.6151	19.8235	19.6711	19.6398	19.3913	19.1562	19.1093	19.1704
+	2.51316	0.708943	P25789;P25789-2	P25789;P25789-2	Proteasome subunit alpha type-4	PSMA4	14	14	14	60.5	60.5	60.5	29.483	0	323.31	244530000	998	19.7451	20.406	20.1172	20.2325	19.3191	19.5428	19.3604	19.4427
+	1.31396	2.44744	P26232-2;P26232-5;P26232;P26232-3;P26232-4;P26232-6	P26232-2;P26232-5;P26232;P26232-3;P26232-4;P26232-6	Catenin alpha-2	CTNNA2	11	3	3	17.5	6.9	6.9	100.45	0	101.65	31323000	184	17.182	16.7179	17.8544	17.5182	17.1072	12.7141	15.6764	13.9851
+	2.75126	-1.37814	P26367;P26367-2	P26367;P26367-2	Paired box protein Pax-6	PAX6	3	3	2	12.8	12.8	6.6	46.683	0.0001506	0.69237	993640	13	13.1782	12.3706	13.318	13.3566	14.1422	14.4884	14.6966	14.4088
+	2.09769	1.11456	P26368;P26368-2	P26368;P26368-2	Splicing factor U2AF 65 kDa subunit	U2AF2	18	18	18	59.8	59.8	59.8	53.5	0	323.31	190630000	671	19.786	21.0044	20.2709	20.0946	19.2227	19.4385	18.8504	19.1862
+	2.18941	-1.35332	P26440;P26440-2	P26440;P26440-2	Isovaleryl-CoA dehydrogenase, mitochondrial	IVD	12	12	12	52.1	52.1	52.1	46.65	0	323.31	51606000	380	12.3322	12.6783	12.122	12.3652	12.9672	13.6177	13.8553	14.4709
+	2.65673	1.18171	P27540;P27540-2;P27540-3;P27540-4	P27540;P27540-2;P27540-3;P27540-4	Aryl hydrocarbon receptor nuclear translocator	ARNT	12	12	11	27.9	27.9	24.7	86.636	0	32.712	9419900	161	17.1292	17.899	18.066	18.1291	16.6165	16.6712	16.62	16.5887
+	2.93253	0.405659	P28072	P28072	Proteasome subunit beta type-6	PSMB6	6	6	6	55.2	55.2	55.2	25.357	0	323.31	43732000	267	17.7336	17.9136	17.8437	17.8042	17.4677	17.4517	17.2442	17.5088
+	2.05968	-2.20237	P30414	P30414	NK-tumor recognition protein;Putative peptidyl-prolyl cis-trans isomerase	NKTR	4	4	4	4.6	4.6	4.6	165.67	0	5.6605	741040	18	12.1346	11.8308	11.8724	14.0153	14.072	14.8252	15.2301	14.5353
+	1.22505	2.42869	P30566;P30566-2	P30566;P30566-2	Adenylosuccinate lyase	ADSL	19	19	19	59.5	59.5	59.5	54.889	0	323.31	80611000	736	13.7556	11.9312	12.1981	12.0341	9.02054	9.03862	12.9145	9.2306
+	2.62293	-3.93382	P30622;P30622-2;P30622-1	P30622;P30622-2;P30622-1	CAP-Gly domain-containing linker protein 1	CLIP1	39	39	35	32.5	32.5	29.7	162.24	0	323.31	31107000	689	12.2377	10.6427	12.2945	10.1357	13.6987	16.248	15.3167	15.7823
+	2.46575	-0.673018	P31040;P31040-2;P31040-3	P31040;P31040-2;P31040-3	Succinate dehydrogenase [ubiquinone] flavoprotein subunit, mitochondrial	SDHA	23	23	23	66.4	66.4	66.4	72.691	0	323.31	139100000	885	12.1616	11.6677	11.8174	11.6739	12.4366	12.363	12.4606	12.7526
+	2.72071	-1.91239	P31323	P31323	cAMP-dependent protein kinase type II-beta regulatory subunit	PRKAR2B	5	3	3	19.9	12.9	12.9	46.302	0	33.114	2062100	79	12.0006	12.3512	12.2441	12.7888	13.3059	14.4391	14.5389	14.7505
+	1.57394	-1.51268	P31350;P31350-2	P31350;P31350-2	Ribonucleoside-diphosphate reductase subunit M2	RRM2	22	22	20	75.8	75.8	69.7	44.877	0	323.31	119190000	615	12.8859	11.6065	12.969	12.5873	14.1771	14.4555	12.8196	14.6473
+	3.58965	-0.758825	P31689;P31689-2	P31689;P31689-2	DnaJ homolog subfamily A member 1	DNAJA1	24	24	23	65.5	65.5	65.5	44.868	0	323.31	264100000	1233	20.2744	19.9792	19.9009	19.9813	20.6378	20.8629	20.8784	20.7921
+	2.09788	-0.877188	P31751;P31751-2	P31751;P31751-2	RAC-beta serine/threonine-protein kinase	AKT2	23	23	16	59	59	43.2	55.768	0	323.31	115050000	555	15.2201	14.3824	14.6462	14.3264	15.3383	15.4064	15.5826	15.7566
+	1.95332	-0.890291	P31930	P31930	Cytochrome b-c1 complex subunit 1, mitochondrial	UQCRC1	24	24	23	66.7	66.7	62.9	52.645	0	323.31	176110000	937	15.8595	16.3863	16.6862	16.5936	17.3321	17.5334	16.8003	17.421
+	3.12386	0.342335	P33992	P33992	DNA replication licensing factor MCM5	MCM5	38	38	38	59.1	59.1	59.1	82.285	0	323.31	99404000	1070	19.0967	19.0183	19.111	18.977	18.6746	18.756	18.6019	18.801
+	2.30779	0.423521	P35475;P35475-2	P35475;P35475-2	Alpha-L-iduronidase	IDUA	6	6	6	14.9	14.9	14.9	72.669	0	4.9583	2112400	59	15.7872	15.8806	15.604	15.5708	15.3111	15.3981	15.3359	15.1033
+	3.21522	-0.569748	P35579;P35579-2;Q9UKX3	P35579;P35579-2	Myosin-9	MYH9	188	188	164	73.1	73.1	66.4	226.53	0	323.31	3232000000	9963	20.0794	20.1845	20.3117	20.281	20.5762	20.8639	20.8583	20.8372
+	2.26125	0.569954	P35611;P35611-2;P35611-6;P35611-3;P35611-4;P35611-5	P35611;P35611-2;P35611-6;P35611-3;P35611-4;P35611-5	Alpha-adducin	ADD1	18	18	17	46.1	46.1	45	80.954	0	269.31	48433000	500	18.53	18.309	18.4401	18.2537	18.0969	17.606	17.9236	17.6266
+	1.45994	0.86435	P35998;P35998-2	P35998;P35998-2	26S protease regulatory subunit 7	PSMC2	26	26	26	64.7	64.7	64.7	48.633	0	323.31	114400000	694	18.9067	20.0466	19.3483	19.4803	18.3057	18.639	18.217	19.1629
+	1.59256	-1.1415	P36543;P36543-2;Q96A05	P36543;P36543-2	V-type proton ATPase subunit E 1	ATP6V1E1	7	7	3	36.7	36.7	15	26.145	0	230.53	55714000	327	17.0042	15.6077	17.2475	16.9457	17.9064	17.9241	17.5177	18.0229
+	2.26161	-0.625701	P36957;P36957-2	P36957;P36957-2	Dihydrolipoyllysine-residue succinyltransferase component of 2-oxoglutarate dehydrogenase complex, mitochondrial	DLST	16	16	16	43.7	43.7	43.7	48.755	0	323.31	108610000	608	17.0795	16.749	17.228	17.2194	17.4433	17.8437	17.8483	17.6434
+	2.13605	0.545372	P37108	P37108	Signal recognition particle 14 kDa protein	SRP14	8	8	8	43.4	43.4	43.4	14.57	0	302.09	105220000	267	20.3917	21.005	20.5588	20.5222	20.071	20.024	20.1642	20.037
+	1.94925	-0.990167	P38606;P38606-2	P38606;P38606-2	V-type proton ATPase catalytic subunit A	ATP6V1A	30	30	30	74.9	74.9	74.9	68.303	0	323.31	112850000	1013	16.1311	15.8983	16.0569	15.2462	16.2922	16.84	17.1001	17.061
+	2.01005	-0.641466	P39060;P39060-1;P39060-2	P39060;P39060-1;P39060-2	Collagen alpha-1(XVIII) chain;Endostatin	COL18A1	25	25	25	20.9	20.9	20.9	178.19	0	323.31	85330000	705	17.997	18.7235	18.0972	18.5051	18.9398	18.937	18.9931	19.0188
+	1.50211	-0.9583	P40692;P40692-3;P40692-2	P40692;P40692-3;P40692-2	DNA mismatch repair protein Mlh1	MLH1	13	13	13	30.3	30.3	30.3	84.6	0	89.107	5329200	162	16.109	15.5077	16.3104	16.6615	17.495	16.5312	17.5241	16.8715
+	3.03472	-0.742578	P40926;P40926-2	P40926;P40926-2	Malate dehydrogenase, mitochondrial	MDH2	27	27	27	69.5	69.5	69.5	35.503	0	323.31	990340000	1117	20.0284	20.5866	20.243	20.3203	20.9858	21.1589	20.9761	21.0278
+	1.49546	-0.910098	P42695	P42695	Condensin-2 complex subunit D3	NCAPD3	35	35	35	37.4	37.4	37.4	168.89	0	323.31	27309000	522	16.8864	15.6329	16.8137	16.025	17.449	17.4512	17.0152	17.0831
+	3.34329	-1.20148	P42704	P42704	Leucine-rich PPR motif-containing protein, mitochondrial	LRPPRC	72	72	72	66.2	66.2	66.2	157.9	0	323.31	696840000	4454	18.2774	17.4915	17.8599	17.6158	18.9965	19.0213	18.9835	19.0492
+	1.74565	0.64375	P43307;P43307-2	P43307;P43307-2	Translocon-associated protein subunit alpha	SSR1	5	5	5	30.1	30.1	30.1	32.235	0	124.28	19947000	175	17.3386	18.1628	17.5504	17.376	16.9427	17.0635	16.8088	17.0379
+	1.89493	-1.95955	P43487;P43487-2	P43487;P43487-2	Ran-specific GTPase-activating protein	RANBP1	12	12	12	66.2	66.2	66.2	23.31	0	323.31	307010000	715	15.0878	13.0496	15.0359	13.4149	15.8346	16.1937	15.8562	16.5419
+	2.23348	-1.19494	P43897;P43897-2;P43897-4;P43897-3	P43897;P43897-2	Elongation factor Ts, mitochondrial	TSFM	9	9	9	55.4	55.4	55.4	35.39	0	127.29	35764000	251	14.7597	13.5263	14.4752	13.9004	15.3763	15.4094	15.1697	15.486
+	1.6229	0.763147	P46087;P46087-2;P46087-4;P46087-3	P46087;P46087-2;P46087-4;P46087-3	Probable 28S rRNA (cytosine(4447)-C(5))-methyltransferase	NOP2	22	22	22	32.1	32.1	32.1	89.301	0	167.84	30546000	247	18.5361	19.4083	18.6487	18.7187	17.6221	18.2399	18.0486	18.3485
+	2.47299	-1.37671	P46199	P46199	Translation initiation factor IF-2, mitochondrial	MTIF2	6	6	6	15.1	15.1	15.1	81.316	0	36.616	5990500	131	13.6193	12.7434	12.3837	12.5441	14.197	14.4613	14.1723	13.9669
+	1.77698	-1.48308	P46734;P46734-3;P46734-2	P46734;P46734-3;P46734-2	Dual specificity mitogen-activated protein kinase kinase 3	MAP2K3	12	12	9	54.8	54.8	40.6	39.318	0	152.35	51317000	457	14.6697	13.1833	12.6262	13.2037	14.6304	15.0386	14.8175	15.1288
+	1.71029	-1.02114	P47813;O14602	P47813;O14602	Eukaryotic translation initiation factor 1A, X-chromosomal;Eukaryotic translation initiation factor 1A, Y-chromosomal	EIF1AX;EIF1AY	13	13	13	71.5	71.5	71.5	16.46	0	323.31	76943000	497	18.001	16.755	18.0712	17.8216	18.5992	18.8503	18.844	18.4399
+	3.99051	-2.00958	P47985	P47985	Cytochrome b-c1 complex subunit Rieske, mitochondrial;Cytochrome b-c1 complex subunit 11	UQCRFS1	6	6	3	34.3	34.3	16.8	29.668	0	323.31	47438000	272	14.6725	14.1403	14.8951	14.6659	16.6091	16.9181	16.1843	16.7006
+	1.33864	4.25177	P49419-2;P49419;P49419-4	P49419-2;P49419;P49419-4	Alpha-aminoadipic semialdehyde dehydrogenase	ALDH7A1	24	24	24	66.5	66.5	66.5	55.366	0	323.31	262140000	858	19.1898	15.0087	12.7757	18.6709	12.8866	13.0784	9.98157	12.6914
+	1.79263	-0.773387	P49454	P49454	Centromere protein F	CENPF	54	54	54	23.8	23.8	23.8	357.52	0	323.31	20473000	444	18.3207	17.4808	17.6453	17.3365	18.2512	18.441	18.536	18.6487
+	2.15406	-0.996569	P49642	P49642	DNA primase small subunit	PRIM1	10	10	10	33.1	33.1	33.1	49.901	0	6.3905	9321900	199	13.6436	12.7977	12.5831	13.3733	14.1176	14.1685	14.0718	14.026
+	2.47791	0.464951	P49736	P49736	DNA replication licensing factor MCM2	MCM2	37	37	37	45	45	45	101.89	0	323.31	227540000	1705	19.2757	19.6298	19.3411	19.4976	19.093	19.0423	18.8367	18.9125
+	2.9918	0.46878	P49748;P49748-2;P49748-3	P49748;P49748-2;P49748-3	Very long-chain specific acyl-CoA dehydrogenase, mitochondrial	ACADVL	31	31	31	62.4	62.4	62.4	70.389	0	323.31	191290000	1282	17.3485	17.212	17.2628	17.4602	16.712	16.8062	16.9589	16.9312
+	2.63585	0.781468	P49761;P49761-1;P49761-3	P49761;P49761-1;P49761-3	Dual specificity protein kinase CLK3	CLK3	5	5	5	13.2	13.2	13.2	73.514	0	103.05	3529700	74	16.6623	16.5372	16.6551	16.2188	15.5693	15.5363	15.8191	16.0228
+	2.99253	0.703284	P49841;P49841-2	P49841;P49841-2	Glycogen synthase kinase-3 beta	GSK3B	15	15	14	58.1	58.1	56	46.744	0	266.36	19339000	377	17.5037	17.4552	17.5105	17.433	16.7659	16.8145	16.4702	17.0386
+	1.94093	-2.42144	P50221-3;P50221;P50222	P50221-3;P50221;P50222	Homeobox protein MOX-1;Homeobox protein MOX-2	MEOX1;MEOX2	2	2	2	12.9	12.9	12.9	15.628	0	33.67	2161100	57	14.3846	13.6769	14.5168	11.8042	15.6115	16.0165	16.7276	15.7126
+	2.84205	-0.932384	P50395;P50395-2	P50395;P50395-2	Rab GDP dissociation inhibitor beta	GDI2	48	48	36	89.4	89.4	71.5	50.663	0	323.31	951600000	2354	16.395	16.5127	16.2716	16.165	17.1732	17.2915	16.9457	17.6636
+	2.06337	-0.700975	P50416;P50416-2	P50416;P50416-2	Carnitine O-palmitoyltransferase 1, liver isoform	CPT1A	19	19	17	38.3	38.3	34.2	88.367	0	212.13	51922000	564	18.2472	17.4307	17.7456	17.8336	18.6874	18.3544	18.4529	18.5662
+	2.74177	-0.525212	P50454	P50454	Serpin H1	SERPINH1	42	42	42	77.3	77.3	77.3	46.44	0	323.31	1855000000	2926	18.6166	18.3758	18.5334	18.3992	18.8896	18.8872	19.0178	19.2312
+	1.83576	-1.03058	P50502;Q8NFI4	P50502;Q8NFI4	Hsc70-interacting protein;Putative protein FAM10A5	ST13;ST13P5	12	12	8	40.1	40.1	25.5	41.331	0	147.66	121680000	406	15.7764	14.5551	15.8088	15.6625	16.3574	16.4767	16.5711	16.5199
+	1.81455	-0.985462	P50542;P50542-3;P50542-4;P50542-2	P50542;P50542-3;P50542-4;P50542-2	Peroxisomal targeting signal 1 receptor	PEX5	8	8	8	17.7	17.7	17.7	70.864	0	55.164	3680100	136	12.3064	12.9711	13.584	12.5507	13.6798	14.0876	13.8463	13.7404
+	1.62906	-0.668447	P50995;P50995-2	P50995;P50995-2	Annexin A11	ANXA11	20	20	20	39.2	39.2	39.2	54.389	0	323.31	136840000	630	14.2572	14.0726	13.7502	13.4261	14.4147	14.4573	14.3908	14.9171
+	2.22059	-0.59549	P51148;P51148-2	P51148;P51148-2	Ras-related protein Rab-5C	RAB5C	9	6	6	61.1	46.3	46.3	23.482	0	323.31	89707000	291	14.5923	14.6032	14.3397	14.2517	15.233	14.9344	14.7765	15.2249
+	1.70599	-2.70942	P51398;P51398-3;P51398-2	P51398;P51398-3;P51398-2	28S ribosomal protein S29, mitochondrial	DAP3	18	18	18	56	56	56	45.566	0	137.01	34337000	583	15.8993	11.788	14.1242	14.36	17.0042	16.6447	16.431	16.9294
+	3.70025	-1.37616	P51511	P51511	Matrix metalloproteinase-15	MMP15	4	4	4	9.6	9.6	9.6	75.806	0	22.314	4245200	56	12.8406	13.4506	13.1677	13.414	14.4228	14.5684	14.5123	14.8741
+	1.84743	0.733784	P51572-2;P51572	P51572-2;P51572	B-cell receptor-associated protein 31	BCAP31	7	7	7	26.5	26.5	26.5	34.752	0	207.58	40713000	394	16.6914	17.3461	17.1466	17.1194	16.4338	15.8568	16.4915	16.5863
+	3.93978	-1.95448	P51808	P51808	Dynein light chain Tctex-type 3	DYNLT3	3	3	3	64.7	64.7	64.7	13.062	0	66.323	5988300	83	12.8097	12.6347	12.2792	11.8771	14.4045	14.3844	14.1328	14.4969
+	3.23574	-1.2855	P51957;P51957-3;P51957-2	P51957;P51957-3;P51957-2	Serine/threonine-protein kinase Nek4	NEK4	2	2	2	4.9	4.9	4.9	94.596	0	4.4016	744450	38	13.5845	13.3778	13.2268	13.271	15.0717	14.8144	14.3162	14.3999
+	1.29968	2.16118	P52298;P52298-3;P52298-2	P52298;P52298-3;P52298-2	Nuclear cap-binding protein subunit 2	NCBP2	7	7	7	48.1	48.1	48.1	18.001	0	93.592	3448600	96	12.5886	16.3965	14.6494	15.1688	12.9802	13.3827	11.6843	12.1113
+	1.76999	-0.63902	P52565;P52565-2	P52565;P52565-2	Rho GDP-dissociation inhibitor 1	ARHGDIA	18	18	18	84.3	84.3	84.3	23.207	0	323.31	582360000	1583	15.093	15.0116	14.5468	14.4346	15.22	15.3975	15.3181	15.7065
+	1.66993	-2.57942	P52732	P52732	Kinesin-like protein KIF11	KIF11	26	26	26	36.8	36.8	36.8	119.16	0	231.49	19653000	404	16.527	14.3644	12.9774	13.0218	16.7814	16.7558	16.9648	16.7064
+	1.4904	1.76214	P52789	P52789	Hexokinase-2	HK2	27	25	24	39	37.8	36.3	102.38	0	323.31	74923000	880	16.4064	16.747	16.7044	16.781	15.8014	15.7873	14.8793	13.1223
+	1.38557	-2.04012	P52815	P52815	39S ribosomal protein L12, mitochondrial	MRPL12	6	6	6	47.5	47.5	47.5	21.348	0	323.31	18515000	209	15.7079	13.3025	16.2443	14.6022	16.8548	18.2656	16.6979	16.199
+	1.50694	1.53087	P53990;P53990-2;P53990-4;P53990-5;P53990-3;P53990-6	P53990;P53990-2;P53990-4;P53990-5;P53990-3	IST1 homolog	IST1	6	6	6	26.1	26.1	26.1	39.75	0	90.846	11351000	140	15.7023	15.5263	15.5137	15.3928	15.0509	14.8006	12.859	13.3011
+	1.62337	-0.954703	P54132	P54132	Bloom syndrome protein	BLM	17	17	17	17.1	17.1	17.1	159	0	2.8213	5525600	113	16.3994	15.1472	16.3758	16.4665	17.0391	17.0917	17.0334	17.0437
+	1.55959	-1.26626	P54274;P54274-2	P54274;P54274-2	Telomeric repeat-binding factor 1	TERF1	7	7	7	23	23	23	50.245	0	8.0642	4572200	96	14.7888	12.8891	14.0273	14.4043	14.8395	15.3841	15.4868	15.4642
+	1.60002	-1.68507	P54619;P54619-2;P54619-3	P54619;P54619-2;P54619-3	5-AMP-activated protein kinase subunit gamma-1	PRKAG1	18	18	16	80.7	80.7	72.2	37.579	0	323.31	47729000	538	13.7252	11.5446	12.1407	11.1628	13.9175	13.7626	13.6734	13.9601
+	2.14334	0.783525	P55268	P55268	Laminin subunit beta-2	LAMB2	18	18	18	17.6	17.6	17.6	195.98	0	129.7	11659000	288	17.376	17.8008	17.791	17.3523	17.1791	16.7145	16.4495	16.8429
+	2.32122	-0.449172	P55884;P55884-2	P55884;P55884-2	Eukaryotic translation initiation factor 3 subunit B	EIF3B	41	41	41	64	64	64	92.48	0	323.31	337750000	1797	19.4767	19.5776	19.8873	19.7566	20.0375	20.2466	20.1481	20.0628
+	2.69699	1.61758	P58107	P58107	Epiplakin	EPPK1	43	36	36	38.9	31.9	31.9	555.65	0	323.31	50223000	588	16.0112	17.3757	16.3749	16.2521	14.8331	14.8705	14.7306	15.1095
+	2.33865	-0.623774	P58317	P58317	Zinc finger protein 121	ZNF121	4	4	4	12.3	12.3	12.3	44.694	0	37.975	1724900	67	14.9336	14.4426	14.9953	15.0157	15.5082	15.4849	15.5369	15.3523
+	3.17325	-0.614124	P60228	P60228	Eukaryotic translation initiation factor 3 subunit E	EIF3E	31	31	31	80.9	80.9	80.9	52.22	0	323.31	137290000	1177	18.6487	18.359	18.4724	18.6552	19.0902	19.2608	19.2424	18.9985
+	1.36122	-2.56214	P60602;P60602-2	P60602	Reactive oxygen species modulator 1	ROMO1	3	3	3	77.2	77.2	77.2	8.1828	0	36.391	12159000	52	11.9242	10.9971	13.8957	12.7666	15.7947	16.0668	12.6191	15.3517
+	1.6887	1.14437	P60709	P60709	Actin, cytoplasmic 1;Actin, cytoplasmic 1, N-terminally processed	ACTB	56	3	3	98.4	7.5	7.5	41.736	0	214.96	542350000	621	22.5417	23.9843	22.4673	22.7397	21.946	21.8017	21.5333	21.8747
+	1.77687	-1.25433	P61020;P61020-2	P61020;P61020-2	Ras-related protein Rab-5B	RAB5B	7	4	4	54.4	39.5	39.5	23.707	0	125.4	26654000	173	12.2426	12.297	11.6158	13.1949	13.2012	13.5275	13.486	14.153
+	1.84169	-0.553289	P61201;P61201-2	P61201;P61201-2	COP9 signalosome complex subunit 2	COPS2	20	20	20	56	56	56	51.596	0	323.31	115520000	1058	17.3269	16.6342	17.1955	17.162	17.5559	17.6458	17.7852	17.5449
+	3.25173	-0.696655	P61326;P61326-2	P61326;P61326-2	Protein mago nashi homolog	MAGOH	11	11	2	80.1	80.1	5.5	17.163	0	52.103	76380000	490	17.7936	17.6259	17.8597	17.5158	18.4663	18.5123	18.4059	18.1971
+	2.37656	-1.03659	P61457	P61457	Pterin-4-alpha-carbinolamine dehydratase	PCBD1	7	7	7	74	74	74	11.999	0	179.93	89884000	305	12.9275	13.1716	12.8333	12.392	13.9556	13.7083	13.5231	14.2838
+	3.55955	0.504928	P62195;P62195-2	P62195;P62195-2	26S protease regulatory subunit 8	PSMC5	30	30	29	70.2	70.2	67.2	45.626	0	323.31	257290000	1300	18.9574	19.2596	19.1275	19.1846	18.6384	18.5781	18.6304	18.6625
+	1.99734	0.530661	P62304	P62304	Small nuclear ribonucleoprotein E	SNRPE	8	8	8	76.1	76.1	76.1	10.803	0	323.31	133710000	375	20.7126	21.3749	20.9873	21.0847	20.6243	20.4823	20.4171	20.5133
+	2.03274	-1.08166	P62341	P62341	Selenoprotein T	SELT	4	4	4	28.7	28.7	28.7	22.324	0	83.193	8943500	83	15.2343	13.9148	14.7328	14.3692	15.5469	15.5235	15.7229	15.7843
+	2.07493	-2.07186	P62491;P62491-2	P62491;P62491-2	Ras-related protein Rab-11A	RAB11A	13	13	3	73.1	73.1	25	24.393	0	323.31	148150000	453	15.6565	14.5164	14.1512	13.2149	15.9119	16.569	16.6165	16.7289
+	1.47701	0.973018	P62995;P62995-3	P62995;P62995-3	Transformer-2 protein homolog beta	TRA2B	13	13	13	32.6	32.6	32.6	33.665	0	191.06	71151000	223	18.0364	19.693	18.8372	19.0844	18.161	17.7816	17.8195	17.9969
+	1.88981	0.578742	P63244	P63244	Guanine nucleotide-binding protein subunit beta-2-like 1;Guanine nucleotide-binding protein subunit beta-2-like 1, N-terminally processed	GNB2L1	32	32	32	97.8	97.8	97.8	35.076	0	323.31	697810000	2048	21.1407	21.834	21.2647	21.4149	20.9667	20.8327	20.6483	20.8918
+	1.22441	2.77651	P63272	P63272	Transcription elongation factor SPT4	SUPT4H1	5	5	5	62.4	62.4	62.4	13.193	0	40.721	7949500	102	16.8062	18.4118	16.6869	16.979	16.6291	12.5192	16.1555	12.4741
+	4.57935	-1.25749	P68371	P68371	Tubulin beta-4B chain	TUBB4B	44	44	2	79.3	79.3	3.6	49.83	0	323.31	6228200000	5243	21.206	21.1111	20.8565	20.8359	22.1003	22.2503	22.3126	22.3763
+	1.25093	3.13937	P78383-2;P78383	P78383-2;P78383	Solute carrier family 35 member B1	SLC35B1	2	2	2	8.6	8.6	8.6	39.512	0.00014905	0.36878	2049400	12	12.0826	17.3731	17.0366	17.3297	12.3525	12.3051	13.601	13.0059
+	1.67493	-0.856595	P78395	P78395	Melanoma antigen preferentially expressed in tumors	PRAME	4	4	4	13.6	13.6	13.6	57.889	0	8.8178	701070	25	14.9842	13.9609	13.7812	14.3957	15.1888	15.3039	14.9921	15.0636
+	4.44004	0.715931	P78549;P78549-3;P78549-2	P78549;P78549-3;P78549-2	Endonuclease III-like protein 1	NTHL1	4	4	4	22.8	22.8	22.8	34.389	0	257.98	6423800	57	18.1374	17.8795	18.0323	18.1145	17.2751	17.3826	17.3737	17.2684
+	2.03099	-0.911067	P82664	P82664	28S ribosomal protein S10, mitochondrial	MRPS10	4	4	4	27.9	27.9	27.9	22.999	0	23.442	9493100	163	15.6301	14.739	14.9696	14.5802	15.8315	16.0924	15.8774	15.762
+	1.83402	-1.22136	P82673;P82673-2	P82673;P82673-2	28S ribosomal protein S35, mitochondrial	MRPS35	7	7	7	35.3	35.3	35.3	36.844	0	43.716	12228000	216	15.687	14.0286	14.9057	14.6291	16.1796	16.0855	15.7212	16.1495
+	3.04465	-0.987923	P82675;P82675-2	P82675	28S ribosomal protein S5, mitochondrial	MRPS5	5	5	5	17.2	17.2	17.2	48.006	0	30.276	11487000	249	14.9058	14.2999	14.4659	14.2208	15.486	15.4408	15.5914	15.326
+	2.27362	-0.848652	P82909	P82909	28S ribosomal protein S36, mitochondrial	MRPS36	3	3	3	41.7	41.7	41.7	11.466	0	12.873	24148000	233	16.4535	15.5104	15.8577	15.9012	16.6925	16.7748	16.7601	16.8901
+	1.9434	-1.72298	P82933	P82933	28S ribosomal protein S9, mitochondrial	MRPS9	12	12	12	34.6	34.6	34.6	45.834	0	78.71	30802000	469	13.7226	13.0142	12.7336	13.4881	15.4066	14.7597	13.8719	15.8122
+	2.26164	0.823997	P82979	P82979	SAP domain-containing ribonucleoprotein	SARNP	15	15	15	43.3	43.3	43.3	23.671	0	323.31	47764000	219	19.0066	19.5288	19.7938	19.6137	18.7219	18.4735	18.5462	18.9055
+	2.04523	-0.985351	P84077	P84077	ADP-ribosylation factor 1	ARF1	11	7	3	75.7	47	21	20.697	0	323.31	355560000	492	17.7824	17.6149	17.0835	16.7625	18.0164	18.2436	18.4119	18.5129
+	3.58512	-1.31355	P85037;P85037-2	P85037;P85037-2	Forkhead box protein K1	FOXK1	10	10	10	21	21	21	75.456	0	71.658	17539000	223	15.3259	15.0792	15.7318	15.7822	16.6951	16.807	16.8581	16.8132
+	2.62512	3.29138	Q01081-2	Q01081-2	Splicing factor U2AF 35 kDa subunit	U2AF1	10	1	1	52.1	16.2	16.2	27.882	0	6.5875	1847000	29	15.1158	17.3062	16.313	16.0448	13.2713	11.6621	13.9042	12.7766
+	2.57878	3.55303	Q01813;Q01813-2	Q01813;Q01813-2	ATP-dependent 6-phosphofructokinase, platelet type	PFKP	44	44	42	78.4	78.4	74.9	85.595	0	323.31	368010000	1404	16.6957	16.6447	15.9038	14.647	13.6678	11.44	12.9748	11.5965
+	5.00812	-1.17783	Q02218;Q02218-3	Q02218;Q02218-3	2-oxoglutarate dehydrogenase, mitochondrial	OGDH	34	34	2	47.5	47.5	4.3	115.93	0	323.31	86525000	994	15.7127	15.541	15.9122	15.8865	16.9575	16.9427	16.9431	16.9203
+	1.97291	-0.891773	Q02790	Q02790	Peptidyl-prolyl cis-trans isomerase FKBP4;Peptidyl-prolyl cis-trans isomerase FKBP4, N-terminally processed	FKBP4	33	33	33	67.5	67.5	67.5	51.804	0	323.31	325120000	1228	15.0363	14.4792	14.2393	15.0069	15.281	15.7987	15.3951	15.854
+	3.72525	-1.15792	Q03001;Q03001-14;Q03001-8;Q03001-9;Q03001-3;Q03001-13;Q03001-10;Q03001-12	Q03001;Q03001-14;Q03001-8	Dystonin	DST	93	89	88	18.8	18.3	18.1	860.65	0	323.31	29476000	962	13.9427	13.924	14.2072	14.3757	15.3363	15.1079	15.1363	15.5008
+	2.59146	-0.654672	Q03164;Q03164-2;Q03164-3	Q03164;Q03164-2;Q03164-3	Histone-lysine N-methyltransferase 2A;MLL cleavage product N320;MLL cleavage product C180	KMT2A	33	33	33	13.8	13.8	13.8	431.76	0	229.01	13447000	252	14.8416	14.589	14.9107	14.8158	15.2851	15.5309	15.7204	15.2393
+	2.26649	-0.741352	Q03252	Q03252	Lamin-B2	LMNB2	28	28	28	36.6	36.6	36.6	69.948	0	116.13	14948000	332	14.4798	14.458	14.2598	13.7547	14.9052	15.0788	15.0356	14.8982
+	2.09588	-0.810366	Q03519	Q03519	Antigen peptide transporter 2	TAP2	9	9	3	21.3	21.3	5.7	75.663	0	81.68	5848700	174	15.1286	14.1624	14.8116	14.7159	15.5939	15.3736	15.4931	15.5993
+	2.10777	2.94691	Q04637-4;Q04637-5;Q04637-6	Q04637-4;Q04637-5;Q04637-6	Eukaryotic translation initiation factor 4 gamma 1	EIF4G1	56	1	1	46	1.5	1.5	166.62	0	4.8362	2851200	39	15.3478	17.3743	16.4129	16.6821	15.2591	13.1255	13.3251	12.3199
+	2.17046	0.963958	Q05519;Q05519-2	Q05519;Q05519-2	Serine/arginine-rich splicing factor 11	SRSF11	9	9	9	30	30	30	53.542	0	126.94	44194000	163	19.7162	19.1895	18.8395	19.7818	18.2334	18.3387	18.5101	18.589
+	1.5225	1.50373	Q05D32;Q05D32-2	Q05D32;Q05D32-2	CTD small phosphatase-like protein 2	CTDSPL2	8	8	8	31.3	31.3	31.3	52.998	0	154.78	3942800	83	16.3136	16.9514	16.061	16.0324	15.1286	14.1073	14.0209	16.0867
+	2.17438	1.9355	Q06330;Q06330-5;Q06330-4;Q06330-6;Q06330-7;Q06330-3;Q06330-2	Q06330;Q06330-5;Q06330-4;Q06330-6;Q06330-7;Q06330-3;Q06330-2	Recombining binding protein suppressor of hairless	RBPJ	6	6	5	11.8	11.8	9.2	55.637	0	15.28	3244300	73	15.5716	16.4402	16.5894	16.5403	14.9938	15.0969	13.4265	13.8824
+	2.1946	-0.568933	Q06587;Q06587-2	Q06587;Q06587-2	E3 ubiquitin-protein ligase RING1	RING1	9	6	6	37.7	30	30	42.429	0	73.134	16617000	187	17.3219	16.8188	17.2454	17.2418	17.8498	17.6728	17.8553	17.5258
+	1.64685	-2.55512	Q06609;Q06609-3;Q06609-2;Q06609-4	Q06609;Q06609-3;Q06609-2;Q06609-4	DNA repair protein RAD51 homolog 1	RAD51	3	3	3	15.3	15.3	15.3	36.966	0	46.555	5478600	113	11.8601	14.8735	15.3609	12.8162	16.4061	16.4323	16.3123	15.9805
+	2.06521	0.474443	Q06710;Q06710-2;Q06710-3;Q06710-4;Q06710-5;Q02548;Q02548-5;Q02962-2;Q02962-4;Q02962-3;Q02548-2;Q02548-7;Q02548-3;Q02548-9;Q02548-11;Q02548-4;Q02548-8;Q02962;Q02548-6	Q06710;Q06710-2;Q06710-3;Q06710-4;Q06710-5	Paired box protein Pax-8	PAX8	18	18	18	47.3	47.3	47.3	48.217	0	323.31	131040000	615	20.6123	20.1697	20.2327	20.112	19.9464	19.7856	19.7043	19.7926
+	2.17544	-1.41868	Q07352	Q07352	Zinc finger protein 36, C3H1 type-like 1	ZFP36L1	4	3	3	17.2	13.3	13.3	36.313	0	320.11	7087300	97	14.7039	14.7375	15.1105	13.5452	15.7519	15.902	15.9527	16.1651
+	2.83939	0.359742	Q08211;Q08211-2	Q08211	ATP-dependent RNA helicase A	DHX9	102	102	101	75.1	75.1	74.7	140.96	0	323.31	1936900000	4447	22.63	22.8878	22.6127	22.7294	22.3612	22.3124	22.3813	22.366
+	4.41173	-1.387	Q10472;Q8IUC8;Q8IUC8-2;Q8IUC8-3;Q10472-2	Q10472	Polypeptide N-acetylgalactosaminyltransferase 1;Polypeptide N-acetylgalactosaminyltransferase 1 soluble form	GALNT1	11	11	11	27.2	27.2	27.2	64.218	0	19.285	4169900	140	12.8876	12.3715	12.7241	12.6497	13.9535	13.908	14.0969	14.2226
+	1.87906	-1.7711	Q10713;Q10713-2	Q10713;Q10713-2	Mitochondrial-processing peptidase subunit alpha	PMPCA	14	14	14	39.4	39.4	39.4	58.252	0	323.31	44710000	547	13.5988	12.0991	13.2419	12.0439	14.0199	14.5518	14.0864	15.41
+	3.31098	0.69328	Q12797;Q12797-10;Q12797-9;Q12797-6;Q12797-11;Q12797-5;Q12797-8;Q12797-2;Q12797-3;Q12797-7;Q12797-4	Q12797;Q12797-10	Aspartyl/asparaginyl beta-hydroxylase	ASPH	25	25	25	40.9	40.9	40.9	85.862	0	323.31	184240000	910	18.8753	19.1588	19.189	19.1334	18.6077	18.3353	18.3485	18.2919
+	2.10706	-1.40888	Q12815	Q12815	Tastin	TROAP	2	2	2	3.6	3.6	3.6	83.856	0.00072601	-0.23238	312010	13	13.2114	11.8588	13.4107	13.1551	14.3709	14.2901	14.1625	14.4481
+	4.1144	-1.19646	Q12849;Q12849-5	Q12849;Q12849-5	G-rich sequence factor 1	GRSF1	19	19	18	55.2	55.2	50.8	53.126	0	323.31	92022000	676	17.4659	16.9083	17.3428	17.2402	18.5163	18.4703	18.3347	18.4219
+	1.33603	-2.13664	Q12948;Q99958	Q12948;Q99958	Forkhead box protein C1;Forkhead box protein C2	FOXC1;FOXC2	2	2	2	10.3	10.3	10.3	56.788	0	50.071	685590	17	14.5573	11.1375	12.6388	14.6671	15.1809	15.6198	15.5602	15.1863
+	1.68688	-1.86302	Q13033-2;Q13033	Q13033-2;Q13033	Striatin-3	STRN3	11	11	10	24.3	24.3	21.6	77.744	0	74.843	10799000	278	15.3088	13.1275	12.634	13.692	15.802	15.7137	15.1852	15.5135
+	1.49818	-1.54101	Q13105;Q13105-2;Q13105-3	Q13105;Q13105-2;Q13105-3	Zinc finger and BTB domain-containing protein 17	ZBTB17	5	5	5	10.7	10.7	10.7	87.927	0.00015335	1.4518	259400	11	12.7117	12.7021	12.2656	13.4144	14.9725	14.7061	12.826	14.7532
+	1.88261	-1.6929	Q13126;Q13126-4;Q13126-3;Q13126-2;Q13126-7;Q13126-6;Q13126-5	Q13126;Q13126-4;Q13126-3;Q13126-2;Q13126-7;Q13126-6;Q13126-5	S-methyl-5-thioadenosine phosphorylase	MTAP	12	12	12	65.4	65.4	65.4	31.236	0	323.31	142770000	419	14.7861	12.5641	13.1986	13.3835	14.9202	15.2403	15.0323	15.5112
+	3.19015	-1.18793	Q13136;Q13136-2;O75335-2	Q13136;Q13136-2	Liprin-alpha-1	PPFIA1	14	14	12	18.4	18.4	16.2	135.78	0	78.057	14225000	390	14.89	14.3201	14.8173	14.5366	15.4639	16.0371	15.9717	15.843
+	2.00238	0.828773	Q13242	Q13242	Serine/arginine-rich splicing factor 9	SRSF9	13	12	12	43	39.8	39.8	25.542	0	23.86	25559000	209	16.6944	17.1069	16.6229	16.4999	15.4169	15.9834	16.2869	15.9217
+	1.76489	-0.783838	Q13287	Q13287	N-myc-interactor	NMI	8	8	8	40.4	40.4	40.4	35.056	0	116.76	1694800	38	14.8611	15.4124	15.9023	15.305	16.3632	15.8745	16.2886	16.0899
+	2.94647	1.34877	Q13303;Q13303-2;Q13303-4;Q13303-3;Q13303-5	Q13303;Q13303-2;Q13303-4;Q13303-3;Q13303-5	Voltage-gated potassium channel subunit beta-2	KCNAB2	5	5	5	28.3	28.3	28.3	41	0	20.315	620870	26	14.4696	15.1912	14.7905	14.9588	13.0851	13.3561	13.7135	13.8602
+	3.0155	-1.85489	Q13309;Q13309-2;Q13309-4	Q13309;Q13309-2	S-phase kinase-associated protein 2	SKP2	7	7	7	23.3	23.3	23.3	47.76	0	21.378	1011700	48	12.8112	12.1828	12.6797	12.2437	14.659	13.7885	14.906	13.9833
+	2.72575	-0.343014	Q13310;Q13310-2;Q13310-3;P0CB38	Q13310;Q13310-2;Q13310-3	Polyadenylate-binding protein 4	PABPC4	34	19	18	50.6	32.6	32.6	70.782	0	179.74	71018000	518	18.585	18.3626	18.5231	18.3624	18.8534	18.7903	18.8461	18.7154
+	2.16306	-0.854749	Q13395	Q13395	Probable methyltransferase TARBP1	TARBP1	13	13	13	14.5	14.5	14.5	181.67	0	73.783	3469100	195	14.7757	13.8087	14.3439	14.2457	15.2647	15.1537	15.239	14.9355
+	2.05201	-0.772273	Q13409-3;Q13409-2;Q13409;Q13409-6;Q13409-7;Q13409-5	Q13409-3;Q13409-2;Q13409;Q13409-6;Q13409-7;Q13409-5	Cytoplasmic dynein 1 intermediate chain 2	DYNC1I2	19	19	19	62.7	62.7	62.7	68.426	0	323.31	74053000	496	17.3808	16.5905	16.7824	16.8339	17.8908	17.7862	17.3814	17.6183
+	2.1029	-0.850316	Q13506;Q13506-2	Q13506;Q13506-2	NGFI-A-binding protein 1	NAB1	11	11	10	37.6	37.6	35.7	54.401	0	82.771	6108600	117	16.5726	16.6666	17.1145	16.8059	18.1129	17.2537	17.4902	17.7041
+	1.6552	-1.97381	Q13509;Q13509-2	Q13509;Q13509-2	Tubulin beta-3 chain	TUBB3	28	9	9	64.9	37.3	37.3	50.432	0	323.31	69040000	363	12.7216	12.8893	12.6994	12.5948	15.7011	15.1657	12.8174	15.1162
+	1.90572	-0.530986	Q13535;Q13535-2;Q13535-3	Q13535;Q13535-2;Q13535-3	Serine/threonine-protein kinase ATR	ATR	62	62	62	37	37	37	301.36	0	323.31	53215000	929	17.951	17.3236	17.801	17.776	18.4302	18.1954	18.2276	18.1223
+	2.31997	1.01355	Q13557-10;Q13557-6;Q13557;Q13557-3;Q13557-8;Q13557-12;Q13557-9;Q13557-5;Q13557-4;Q13557-11	Q13557-10;Q13557-6;Q13557;Q13557-3;Q13557-8;Q13557-12;Q13557-9;Q13557-5;Q13557-4;Q13557-11	Calcium/calmodulin-dependent protein kinase type II subunit delta	CAMK2D	11	8	7	39.4	27	24.8	55.659	0	110.93	9378000	164	14.9395	15.2875	14.6441	14.9987	13.8961	13.8511	13.5793	14.4891
+	2.52873	-0.601007	Q13586;Q13586-2	Q13586;Q13586-2	Stromal interaction molecule 1	STIM1	12	12	11	29.2	29.2	26.9	77.422	0	189.04	11771000	302	15.8704	15.3873	15.569	15.5224	16.2507	16.3603	16.0447	16.0974
+	1.96108	-0.49961	Q13618;Q13618-2;Q13618-3	Q13618;Q13618-2;Q13618-3	Cullin-3	CUL3	26	26	26	39.8	39.8	39.8	88.929	0	225.23	42702000	723	16.0472	16.4713	16.486	16.276	16.6767	16.8741	17.0549	16.6731
+	2.75872	2.7383	Q13751	Q13751	Laminin subunit beta-3	LAMB3	34	34	34	45.4	45.4	45.4	129.57	0	323.31	115680000	884	16.9342	16.9249	16.7024	16.9177	15.537	13.8616	14.0174	13.1099
+	1.519	-1.2514	Q13795;Q13795-2;Q13795-4;Q13795-3	Q13795;Q13795-2;Q13795-4;Q13795-3	ADP-ribosylation factor-related protein 1	ARFRP1	4	4	4	30.3	30.3	30.3	22.614	0	50.759	5226200	117	14.0764	12.9619	12.0291	12.5886	14.0246	14.0294	14.1616	14.446
+	1.40722	-1.42822	Q13867	Q13867	Bleomycin hydrolase	BLMH	21	21	21	62.4	62.4	62.4	52.562	0	323.31	85908000	732	12.8788	11.7714	11.405	12.8082	12.7099	14.6505	13.5364	13.6794
+	1.9456	0.70184	Q13887;Q13887-4;Q13887-2;Q13887-3	Q13887;Q13887-4;Q13887-2	Krueppel-like factor 5	KLF5	5	5	5	26.9	26.9	26.9	50.791	0	57.042	2744500	38	16.2808	15.6585	15.675	15.8715	14.9787	15.0726	15.0721	15.555
+	2.20704	0.482565	Q14134;Q14134-2	Q14134;Q14134-2	Tripartite motif-containing protein 29	TRIM29	12	12	12	32.1	32.1	32.1	65.834	0	162.24	22078000	127	19.535	19.829	20.0061	19.767	19.4656	19.2625	19.3251	19.1536
+	1.81327	-0.785914	Q14160;Q14160-3;Q14160-2	Q14160;Q14160-3;Q14160-2	Protein scribble homolog	SCRIB	27	27	25	33	33	31.6	174.88	0	273.64	47716000	933	16.4983	15.4641	16.3526	16.2521	16.9622	16.9788	16.8178	16.952
+	2.76164	-1.10274	Q14181;Q14181-2	Q14181;Q14181-2	DNA polymerase alpha subunit B	POLA2	9	9	9	28.6	28.6	28.6	65.947	0	176.56	16427000	304	14.4556	14.0251	14.5169	14.8174	15.6934	15.7795	15.2106	15.5426
+	1.8793	-0.862636	Q14191	Q14191	Werner syndrome ATP-dependent helicase	WRN	15	15	15	17.7	17.7	17.7	162.46	0	89.65	4079300	129	15.9591	14.7883	15.5507	15.3437	16.3514	16.1484	16.2514	16.3411
+	2.21663	-0.469139	Q14240;Q14240-2	Q14240;Q14240-2	Eukaryotic initiation factor 4A-II;Eukaryotic initiation factor 4A-II, N-terminally processed	EIF4A2	35	21	21	83.5	56.8	56.8	46.402	0	323.31	211110000	1030	19.7154	19.3203	19.7029	19.5028	19.9528	20.0642	19.9077	20.1933
+	3.31534	1.51279	Q14249	Q14249	Endonuclease G, mitochondrial	ENDOG	8	8	8	41.1	41.1	41.1	32.62	0	21.373	8012200	109	18.1722	18.9374	18.6108	18.0319	17.1396	16.9451	16.8028	16.8135
+	1.91176	0.512597	Q14451;Q14451-3;Q14451-4;Q14451-2	Q14451;Q14451-3;Q14451-4;Q14451-2	Growth factor receptor-bound protein 7	GRB7	19	19	19	46.2	46.2	46.2	59.68	0	196.54	43309000	555	16.2218	15.7417	16.3477	16.3236	15.7046	15.5793	15.6099	15.6906
+	2.90159	0.7557	Q14554;Q14554-2	Q14554;Q14554-2	Protein disulfide-isomerase A5	PDIA5	17	17	17	49.7	49.7	49.7	59.594	0	217.9	19130000	278	18.3362	18.6127	18.4237	18.4397	18.0059	17.743	17.5921	17.4484
+	1.78049	-0.918418	Q14573	Q14573	Inositol 1,4,5-trisphosphate receptor type 3	ITPR3	64	64	61	37.1	37.1	36	304.1	0	323.31	36721000	740	15.1163	15.7289	16.0726	15.0856	16.755	16.1638	16.5429	16.2153
+	1.91992	-0.871949	Q14592;Q14592-2;O43296	Q14592;Q14592-2	Zinc finger protein 460	ZNF460	4	4	3	12.6	12.6	9.4	63.664	0	14.088	2105700	85	14.924	13.8414	14.5522	14.8269	15.442	15.4149	15.4241	15.3513
+	2.31976	1.90193	Q14671-2;Q14671-3	Q14671-2;Q14671-3	Pumilio homolog 1	PUM1	13	1	1	18.2	1.5	1.5	124.42	0	2.1384	2802500	33	13.7589	14.8289	15.3228	14.8718	13.5683	12.8639	12.3187	12.4236
+	1.81626	-1.01175	Q14677-3;Q14677;Q14677-2	Q14677-3;Q14677;Q14677-2	Clathrin interactor 1	CLINT1	12	12	12	23.8	23.8	23.8	70.294	0	257.44	37497000	452	15.9209	14.9913	14.9639	14.5095	16.0506	16.1823	15.9828	16.217
+	1.25118	-1.84213	Q14680;Q14680-7;Q14680-6;Q14680-5;Q14680-2;Q14680-8;Q14680-3;Q14680-4	Q14680;Q14680-7;Q14680-6;Q14680-5;Q14680-2;Q14680-8;Q14680-3;Q14680-4	Maternal embryonic leucine zipper kinase	MELK	12	12	12	33.5	33.5	33.5	74.641	0	183.28	17509000	431	15.8474	12.8636	14.3577	12.4364	15.5242	15.6466	15.8742	15.8285
+	1.74874	-1.02072	Q14764	Q14764	Major vault protein	MVP	40	40	40	59.5	59.5	59.5	99.326	0	323.31	206200000	1146	16.2796	14.7763	15.4105	15.3482	16.4247	16.6513	16.4074	16.4141
+	2.12414	3.17074	Q147X3;Q147X3-2	Q147X3;Q147X3-2	N-alpha-acetyltransferase 30	NAA30	6	6	6	23.2	23.2	23.2	39.319	0	72.149	2588700	69	15.7704	16.5439	17.1745	13.597	13.0431	12.145	12.4963	12.7184
+	2.37873	-1.01628	Q14807;Q14807-2	Q14807;Q14807-2	Kinesin-like protein KIF22	KIF22	26	26	26	56.2	56.2	56.2	73.261	0	171.66	18641000	246	15.7916	15.4867	14.8707	15.6424	16.6941	16.5758	16.2586	16.328
+	2.44787	-0.394655	Q14974;Q14974-2	Q14974;Q14974-2	Importin subunit beta-1	KPNB1	48	48	48	67.6	67.6	67.6	97.169	0	323.31	1152200000	3393	19.7953	19.438	19.7262	19.6401	20.0376	19.9785	20.1444	20.0175
+	1.32363	-1.62455	Q149N8;Q149N8-4;Q149N8-2;Q149N8-5	Q149N8;Q149N8-4	E3 ubiquitin-protein ligase SHPRH	SHPRH	13	13	13	11.8	11.8	11.8	193.08	0	49.662	1617300	48	14.8763	12.1638	14.1776	12.5505	15.1236	14.9608	15.2972	14.8849
+	2.77497	-2.45743	Q14CW9;Q14CW9-2	Q14CW9;Q14CW9-2	Ataxin-7-like protein 3	ATXN7L3	2	2	2	10.4	10.4	10.4	38.651	0	12.832	592860	10	11.7639	13.8112	12.4396	12.541	14.9316	14.8029	15.5333	15.1176
+	1.81498	-0.891452	Q14CX7;Q14CX7-2	Q14CX7;Q14CX7-2	N-alpha-acetyltransferase 25, NatB auxiliary subunit	NAA25	27	27	27	42.4	42.4	42.4	112.29	0	283.26	54881000	992	15.7058	14.4617	14.9591	15.0696	15.8104	16.0792	15.8226	16.0498
+	1.98525	1.72465	Q15013;Q15013-3	Q15013;Q15013-3	MAD2L1-binding protein	MAD2L1BP	2	2	2	13.9	13.9	13.9	31.051	0	32.488	2421400	76	14.8389	15.8773	14.2985	14.4083	12.39	13.0589	13.8522	13.2233
+	2.33634	-1.37742	Q15047;Q15047-3;Q15047-2	Q15047;Q15047-3	Histone-lysine N-methyltransferase SETDB1	SETDB1	15	15	15	21.5	21.5	21.5	143.16	0	46.696	2232400	63	14.4863	14.9421	14.409	14.3828	16.0469	16.346	15.0977	16.2392
+	1.6052	-0.97978	Q15057	Q15057	Arf-GAP with coiled-coil, ANK repeat and PH domain-containing protein 2	ACAP2	15	15	15	35.7	35.7	35.7	88.028	0	245.63	20035000	235	13.692	12.3226	12.9382	13.6091	13.9571	14.3219	14.0836	14.1183
+	2.34565	0.740782	Q15067-2;Q15067;Q15067-3	Q15067-2;Q15067;Q15067-3	Peroxisomal acyl-coenzyme A oxidase 1	ACOX1	21	21	21	52.1	52.1	52.1	74.667	0	323.31	50128000	715	16.7806	16.9223	17.0929	17.1094	15.8297	16.2455	16.3269	16.54
+	2.69475	0.414349	Q15149-4	Q15149-4	Plectin	PLEC	364	364	6	70.1	70.1	0.8	516.19	0	323.31	2893700000	9372	19.5212	19.8216	19.6229	19.6067	19.1322	19.1721	19.2635	19.3473
+	1.55743	1.10546	Q15424;Q15424-3;Q15424-2;Q15424-4	Q15424;Q15424-3;Q15424-2;Q15424-4	Scaffold attachment factor B1	SAFB	19	19	10	24.5	24.5	13.2	102.64	0	323.31	71688000	365	17.3547	18.7974	17.5593	17.4498	17.1563	16.7537	16.4856	16.3438
+	1.94933	0.685236	Q15434	Q15434	RNA-binding motif, single-stranded-interacting protein 2	RBMS2	8	8	8	36.4	36.4	36.4	43.958	0	98.84	28995000	170	18.0378	18.3051	18.2842	18.1419	17.0198	17.4641	17.7213	17.8228
+	2.65817	-0.679736	Q15437	Q15437	Protein transport protein Sec23B	SEC23B	23	20	20	49.4	46.5	46.5	86.478	0	323.31	140210000	967	17.3581	16.8091	17.3544	17.1162	17.8515	17.9088	17.768	17.8285
+	1.59112	-0.762122	Q15542;Q15542-2	Q15542;Q15542-2	Transcription initiation factor TFIID subunit 5	TAF5	12	12	12	24.5	24.5	24.5	86.829	0	75.258	6212000	141	16.4334	15.5083	15.5817	16.3672	16.8057	16.8477	16.7655	16.5201
+	1.77451	-0.954165	Q15562-2;Q15562;Q15562-3;Q15562-4	Q15562-2;Q15562;Q15562-3;Q15562-4	Transcriptional enhancer factor TEF-4	TEAD2	4	3	2	16.7	14.2	10	49.568	0	3.1581	381890	16	12.9151	12.0491	12.5461	13.3759	13.6565	13.4736	13.8064	13.7663
+	2.09922	-0.876721	Q15572;Q15572-2;Q15572-6;Q15572-5;Q15572-4	Q15572;Q15572-2;Q15572-6;Q15572-5;Q15572-4	TATA box-binding protein-associated factor RNA polymerase I subunit C	TAF1C	3	3	3	6.2	6.2	6.2	95.212	0.00029407	0.1029	604410	22	13.0235	13.4648	12.5664	13.0079	13.6721	14.0594	14.168	13.67
+	2.74891	-2.81508	Q15742;Q15742-3;Q15742-2	Q15742;Q15742-3;Q15742-2	NGFI-A-binding protein 2	NAB2	4	3	3	9.9	8.2	8.2	56.593	0	38.53	4304200	73	12.8773	12.5519	14.1215	12.2197	16.1568	16.3747	14.9141	15.5851
+	2.24591	-0.676572	Q16629;Q16629-3;Q16629-2;Q16629-4	Q16629;Q16629-3;Q16629-2;Q16629-4	Serine/arginine-rich splicing factor 7	SRSF7	8	7	7	29	29	29	27.366	0	80.565	74976000	152	18.7807	18.8354	18.7659	18.721	19.3191	19.7435	19.6811	19.0656
+	2.11249	-0.678333	Q16706	Q16706	Alpha-mannosidase 2	MAN2A1	27	27	27	33	33	33	131.14	0	76.308	19157000	531	16.2088	16.0742	16.7581	16.685	17.0932	17.1292	17.0423	17.1747
+	2.23533	-1.99697	Q16836;Q16836-3;Q16836-2	Q16836;Q16836-3;Q16836-2	Hydroxyacyl-coenzyme A dehydrogenase, mitochondrial	HADH	12	12	12	65.6	65.6	65.6	34.293	0	323.31	199050000	658	15.7113	13.5379	14.995	15.1613	16.7838	16.9394	16.5654	17.1048
+	3.96166	-0.774465	Q16880	Q16880	2-hydroxyacylsphingosine 1-beta-galactosyltransferase	UGT8	6	6	6	17	17	17	61.437	0	19.792	7770700	170	16.4277	16.2432	16.3379	16.4633	17.3075	17.2023	17.0791	16.981
+	3.13908	-0.407018	Q16891-2;Q16891;Q16891-3	Q16891-2;Q16891;Q16891-3	MICOS complex subunit MIC60	IMMT	34	34	2	53.8	53.8	7	82.624	0	323.31	178450000	1537	19.5458	19.7328	19.6534	19.7603	20.0251	19.99	20.1615	20.1437
+	2.23689	-0.663232	Q2KHR3;Q2KHR3-2	Q2KHR3;Q2KHR3-2	Glutamine and serine-rich protein 1	QSER1	11	11	11	10	10	10	189.97	0	65.339	5104800	140	16.7046	15.9875	16.4931	16.5002	17.1709	17.1451	17.009	17.0132
+	1.50907	-1.15214	Q2TB18;Q2TB18-2	Q2TB18;Q2TB18-2	Protein asteroid homolog 1	ASTE1	7	7	7	20.9	20.9	20.9	77.092	0	18.3	1996600	63	15.5141	14.5072	15.1605	15.246	17.1032	16.2913	15.3852	16.2567
+	1.84393	-0.933805	Q3T8J9;Q3T8J9-3;Q3T8J9-2	Q3T8J9;Q3T8J9-3;Q3T8J9-2	GON-4-like protein	GON4L	5	5	5	4.1	4.1	4.1	248.62	0	7.5946	1240800	52	14.5114	13.761	14.8437	14.8533	15.5392	15.426	15.1553	15.5842
+	1.87612	-1.39044	Q4VC31	Q4VC31	Coiled-coil domain-containing protein 58	CCDC58	9	9	9	70.1	70.1	70.1	16.62	0	254.13	26108000	189	14.9361	13.9011	14.5633	13.1534	15.7221	15.4177	15.365	15.6109
+	5.85749	1.20537	Q53EL6;Q53EL6-2	Q53EL6;Q53EL6-2	Programmed cell death protein 4	PDCD4	8	8	8	29.6	29.6	29.6	51.735	0	323.31	21856000	266	17.5991	17.616	17.5021	17.5653	16.319	16.5325	16.2634	16.346
+	2.67502	0.473892	Q53GS9;Q53GS9-2;Q53GS9-3	Q53GS9;Q53GS9-2;Q53GS9-3	U4/U6.U5 tri-snRNP-associated protein 2	USP39	23	23	23	61.6	61.6	61.6	65.38	0	323.31	76263000	472	18.9524	19.3173	19.243	19.2858	18.6306	18.7643	18.7032	18.8049
+	1.88214	-0.529506	Q53H12;Q53H12-2	Q53H12	Acylglycerol kinase, mitochondrial	AGK	8	8	8	37.9	37.9	37.9	47.137	0	100.22	33476000	352	18.2682	17.7567	18.1364	18.216	18.4342	18.5662	18.9006	18.5944
+	1.30609	-1.80652	Q567V2;Q567V2-2	Q567V2;Q567V2-2	Mpv17-like protein 2	MPV17L2	2	2	2	16	16	16	23.18	0	7.5693	217880	7	13.4519	11.643	13.2549	12.8107	15.5647	12.8018	14.8993	15.1208
+	1.79834	-1.59088	Q56NI9;Q56NI9-2	Q56NI9	N-acetyltransferase ESCO2	ESCO2	5	5	5	10.3	10.3	10.3	68.306	0	27.934	3035900	50	15.3523	14.925	15.4494	13.4309	16.0844	16.5513	16.5002	16.3852
+	3.13033	0.673923	Q5BJF2	Q5BJF2	Transmembrane protein 97	TMEM97	3	3	3	29	29	29	20.848	0	31.423	1460600	38	16.1736	16.0631	16.2849	16.3261	15.3287	15.4545	15.7107	15.6581
+	1.91793	-1.88156	Q5BJF6;Q5BJF6-3;Q5BJF6-2;Q5BJF6-4;Q5BJF6-9;Q5BJF6-8;Q5BJF6-5;Q5BJF6-6;Q5BJF6-10;Q5BJF6-7	Q5BJF6;Q5BJF6-3;Q5BJF6-2;Q5BJF6-4;Q5BJF6-9;Q5BJF6-8;Q5BJF6-5;Q5BJF6-6;Q5BJF6-10;Q5BJF6-7	Outer dense fiber protein 2	ODF2	6	6	6	11.2	11.2	11.2	95.4	0	26.501	953440	48	13.356	11.3215	13.5688	13.189	14.8516	14.886	14.8142	14.4098
+	2.47657	-1.22098	Q5HYK7;Q5HYK7-5;Q5HYK7-4;Q5HYK7-3;Q5HYK7-2	Q5HYK7;Q5HYK7-5;Q5HYK7-4;Q5HYK7-3;Q5HYK7-2	SH3 domain-containing protein 19	SH3D19	2	2	2	4.4	4.4	4.4	86.524	0	20.331	706370	21	14.7538	13.5349	14.3782	14.4177	15.5357	15.4952	15.4705	15.4671
+	2.99658	0.476122	Q5JPE7;Q5JPE7-2;P69849;Q5JPE7-3	Q5JPE7;Q5JPE7-2;P69849;Q5JPE7-3	Nodal modulator 2;Nodal modulator 3	NOMO2;NOMO3	43	43	4	58.7	58.7	7.3	139.44	0	323.31	129790000	1440	18.7981	19.1709	18.9247	18.9067	18.4847	18.4869	18.4315	18.4927
+	1.84317	0.579036	Q5JPI3-2;Q5JPI3	Q5JPI3-2;Q5JPI3	Uncharacterized protein C3orf38	C3orf38	7	7	6	36.4	36.4	32.4	37.28	0	141.11	6031500	185	15.3414	15.0467	15.3977	15.0496	14.7949	14.6586	14.221	14.8448
+	2.3081	-0.868216	Q5JTH9;Q5JTH9-3;Q5JTH9-2	Q5JTH9;Q5JTH9-3;Q5JTH9-2	RRP12-like protein	RRP12	34	34	34	42.6	42.6	42.6	143.7	0	323.31	62059000	635	18.2984	17.8497	18.6562	18.6618	19.3286	19.1192	19.3373	19.1539
+	3.93788	-0.678967	Q5PRF9	Q5PRF9	Protein Smaug homolog 2	SAMD4B	15	15	14	43.2	43.2	40.9	75.483	0	323.31	68608000	599	17.7601	17.9776	18.0567	18.0813	18.5821	18.6804	18.6471	18.6821
+	2.9409	0.72198	Q5PSV4;Q5PSV4-2	Q5PSV4;Q5PSV4-2	Breast cancer metastasis-suppressor 1-like protein	BRMS1L	5	5	5	23.8	23.8	23.8	37.629	0	3.9366	2525200	50	15.5515	15.6282	15.688	15.825	15.0666	14.6432	14.9505	15.1444
+	1.83457	2.12649	Q5RKV6	Q5RKV6	Exosome complex component MTR3	EXOSC6	7	7	7	36.8	36.8	36.8	28.235	0	195.53	8546600	112	13.9971	15.862	15.3899	15.5678	13.7736	12.4742	12.0812	13.9819
+	1.6474	-1.22037	Q5SNT2;Q5SNT2-2	Q5SNT2;Q5SNT2-2	Transmembrane protein 201	TMEM201	2	2	2	2.9	2.9	2.9	72.235	0	2.9245	968710	37	13.715	12.3176	12.7214	13.7255	14.5479	14.6629	13.8402	14.3099
+	1.24703	-1.92134	Q5SQI0;Q5SQI0-7;Q5SQI0-6;Q5SQI0-5;Q5SQI0-4;Q5SQI0-3	Q5SQI0;Q5SQI0-7;Q5SQI0-6;Q5SQI0-5;Q5SQI0-4;Q5SQI0-3	Alpha-tubulin N-acetyltransferase 1	ATAT1	3	3	3	6.9	6.9	6.9	46.81	0	37.446	3078700	73	15.6265	12.8675	11.9652	14.1455	15.8481	15.4067	15.8857	15.1496
+	1.78283	-0.820595	Q5SVZ6	Q5SVZ6	Zinc finger MYM-type protein 1	ZMYM1	11	11	11	16.5	16.5	16.5	128.72	0	37.75	4988000	145	15.6023	15.0037	16.0326	16.0638	16.5647	16.4896	16.4981	16.4324
+	1.4073	2.68526	Q5SY68	Q5SY68	Protein S100-A7-like 2	S100A7L2	2	2	2	30.7	30.7	30.7	11.302	0.0014154	-0.87149	1861600	11	15.4175	16.9509	18.2193	13.5912	13.8653	13.0721	12.9343	13.5663
+	1.77237	-1.32035	Q5T5X7	Q5T5X7	BEN domain-containing protein 3	BEND3	18	18	18	32.7	32.7	32.7	94.474	0	87.441	5080200	144	16.0782	14.1719	15.3773	15.5317	16.6324	16.6231	16.6616	16.5233
+	1.54528	-1.63269	Q5T5Y3;Q5T5Y3-3;Q5T5Y3-2	Q5T5Y3;Q5T5Y3-3;Q5T5Y3-2	Calmodulin-regulated spectrin-associated protein 1	CAMSAP1	11	11	11	12.9	12.9	12.9	177.97	0	39.981	2579100	91	14.169	12.8156	11.7127	13.942	14.6897	14.9006	14.6822	14.8974
+	4.07036	-1.99036	Q5T653	Q5T653	39S ribosomal protein L2, mitochondrial	MRPL2	4	4	4	19.7	19.7	19.7	33.3	0	96.152	4652100	99	13.1434	12.4288	12.6217	12.4034	14.3263	14.9396	14.6776	14.6153
+	2.25727	-0.45983	Q5TA45;Q5TA45-5;Q5TA45-4;Q5TA45-3;Q5TA45-2	Q5TA45;Q5TA45-5;Q5TA45-4;Q5TA45-3;Q5TA45-2	Integrator complex subunit 11	CPSF3L	15	15	15	37.7	37.7	37.7	67.662	0	46.787	10778000	282	16.0116	15.7525	15.8594	15.6776	16.249	16.504	16.2749	16.1125
+	2.31739	-0.501496	Q5TGY3	Q5TGY3	AT-hook DNA-binding motif-containing protein 1	AHDC1	9	9	9	10.4	10.4	10.4	168.35	0	45.067	3747100	104	15.3589	15.3825	15.5007	15.3704	15.7533	16.2315	15.7913	15.8425
+	3.36589	-1.60179	Q5VT66;Q5VT66-2;Q5VT66-3	Q5VT66;Q5VT66-2	Mitochondrial amidoxime-reducing component 1	MARC1	7	7	6	38.9	38.9	34.4	37.499	0	96.688	7947000	127	15.5615	14.6707	15.2042	14.6989	16.8752	16.59	16.5734	16.5039
+	2.53488	-1.90242	Q5VU43-2;Q5VU43-13;Q5VU43-6;Q5VU43-7	Q5VU43-2;Q5VU43-13;Q5VU43-6;Q5VU43-7	Myomegalin	PDE4DIP	6	6	2	8.6	8.6	2.6	128.52	0.0011473	-0.53834	2396500	70	12.316	12.6972	13.1554	14.02	14.6887	14.908	14.843	15.3587
+	2.59434	0.370662	Q5VWQ0;Q5VWQ0-4	Q5VWQ0	Round spermatid basic protein 1	RSBN1	15	15	14	29.2	29.2	27.6	90.071	0	185.65	12134000	222	16.5271	16.3901	16.5307	16.6333	16.2632	16.2197	16.0926	16.0231
+	3.44574	-0.846677	Q68CQ7;Q68CQ7-2	Q68CQ7;Q68CQ7-2	Glycosyltransferase 8 domain-containing protein 1	GLT8D1	3	3	3	14.3	14.3	14.3	41.935	0	28.47	1430300	62	13.9724	13.7993	13.9478	13.6754	14.7852	14.796	14.4115	14.7889
+	3.18043	-0.661006	Q68CZ6;Q68CZ6-2	Q68CZ6;Q68CZ6-2	HAUS augmin-like complex subunit 3	HAUS3	9	9	9	23.9	23.9	23.9	69.65	0	89.997	2321600	122	14.8257	14.8557	15.031	14.9743	15.596	15.7993	15.3573	15.5781
+	1.78688	-1.55822	Q69YH5;Q69YH5-2	Q69YH5	Cell division cycle-associated protein 2	CDCA2	22	22	22	37	37	37	112.68	0	84.881	6322400	122	13.6113	13.8399	13.6495	12.8457	15.867	14.9228	13.9344	15.455
+	2.03867	-0.635083	Q6DKI1;Q6DKI1-2	Q6DKI1;Q6DKI1-2	60S ribosomal protein L7-like 1	RPL7L1	9	9	9	42.7	42.7	42.7	29.669	0	22.829	12361000	172	17.1287	16.8788	17.3123	17.451	17.4986	17.9263	18.0134	17.8729
+	1.98716	-0.497353	Q6IBS0	Q6IBS0	Twinfilin-2	TWF2	18	17	13	63.9	61.9	57	39.548	0	323.31	97129000	833	17.1654	16.9492	17.3683	17.5368	17.8189	17.7679	17.6188	17.8035
+	1.44886	-0.997386	Q6IBW4;Q6IBW4-2;Q6IBW4-4;Q6IBW4-5	Q6IBW4;Q6IBW4-2;Q6IBW4-4	Condensin-2 complex subunit H2	NCAPH2	12	12	12	32.4	32.4	32.4	68.226	0	112.66	8583600	149	16.0908	14.7178	16.0064	15.9518	17.0456	16.7853	16.7118	16.2136
+	2.13455	-1.63219	Q6IE81;Q6IE81-2;Q6IE81-3	Q6IE81;Q6IE81-2;Q6IE81-3	Protein Jade-1	JADE1	11	11	11	17.5	17.5	17.5	95.532	0	54.111	3769200	108	14.7644	12.8928	13.3128	13.8125	15.5593	15.1983	15.2451	15.3086
+	1.54039	-2.2684	Q6MZP7;Q6MZP7-3;Q6MZP7-2;Q6MZP7-4	Q6MZP7;Q6MZP7-3;Q6MZP7-2;Q6MZP7-4	Protein lin-54 homolog	LIN54	7	7	7	16.4	16.4	16.4	79.493	0	37.922	3340200	50	14.0253	12.7253	12.3157	12.8958	14.816	16.2059	16.544	13.4698
+	1.86919	-0.833806	Q6NXG1;Q6NXG1-2;Q6NXG1-4;Q6NXG1-5;Q6NXG1-3	Q6NXG1;Q6NXG1-2;Q6NXG1-4;Q6NXG1-5;Q6NXG1-3	Epithelial splicing regulatory protein 1	ESRP1	19	19	18	44.5	44.5	43.5	75.585	0	323.31	38334000	402	17.1482	17.1926	17.784	17.9752	18.4513	18.5412	18.4406	18.0021
+	1.69486	-2.22853	Q6NXT4;Q6NXT4-4;Q6NXT4-2;Q6NXT4-3	Q6NXT4;Q6NXT4-4;Q6NXT4-2;Q6NXT4-3	Zinc transporter 6	SLC30A6	4	4	4	20.4	20.4	20.4	51.115	0	6.3404	1058500	32	15.3318	14.1739	12.3615	12.525	15.9051	15.6546	15.922	15.8247
+	1.56013	0.974628	Q6NYC1;Q6NYC1-2;Q6NYC1-3	Q6NYC1;Q6NYC1-2;Q6NYC1-3	Bifunctional arginine demethylase and lysyl-hydroxylase JMJD6	JMJD6	12	12	12	41.2	41.2	41.2	46.461	0	109.05	11829000	316	14.6586	15.1788	14.8142	15.2619	14.3654	13.4119	13.5696	14.6681
+	2.84893	1.13384	Q6NZI2;Q6NZI2-2;Q6NZI2-3	Q6NZI2;Q6NZI2-2	Polymerase I and transcript release factor	PTRF	16	16	16	34.1	34.1	34.1	43.476	0	323.31	119540000	439	14.9172	15.4353	15.4605	15.5687	14.5367	13.9828	13.964	14.3628
+	3.02258	-0.725553	Q6P2C8;Q6P2C8-2;Q6P2C8-4	Q6P2C8;Q6P2C8-2;Q6P2C8-4	Mediator of RNA polymerase II transcription subunit 27	MED27	7	7	7	32.8	32.8	32.8	35.431	0	59.159	11077000	227	16.5524	16.2586	16.6474	16.7671	17.2404	17.3158	17.4086	17.1629
+	2.73627	-0.497417	Q6P2E9;Q6P2E9-2	Q6P2E9;Q6P2E9-2	Enhancer of mRNA-decapping protein 4	EDC4	38	38	38	45.8	45.8	45.8	151.66	0	323.31	180910000	1876	18.0033	17.5759	17.878	17.8841	18.2689	18.3692	18.3597	18.3332
+	1.70648	-1.72527	Q6P4R8;Q6P4R8-3;Q6P4R8-2	Q6P4R8;Q6P4R8-3;Q6P4R8-2	Nuclear factor related to kappa-B-binding protein	NFRKB	15	15	15	22.6	22.6	22.6	139	0	33.314	1839000	53	14.1829	14.4497	12.1433	14.225	15.67	15.5088	15.4963	15.2268
+	1.95079	-1.35748	Q6P9B6	Q6P9B6	TLD domain-containing protein 1	TLDC1	11	11	11	42.1	42.1	42.1	50.993	0	314.08	32300000	405	12.7232	12.6824	13.7346	12.0358	13.8517	14.003	14.3256	14.4257
+	1.35164	1.73699	Q6PI48	Q6PI48	Aspartate--tRNA ligase, mitochondrial	DARS2	21	21	21	49.8	49.8	49.8	73.562	0	129.31	30411000	404	16.5124	15.9771	16.3743	16.085	15.5798	12.563	14.6359	15.2221
+	2.99514	0.385438	Q6PJG2	Q6PJG2	ELM2 and SANT domain-containing protein 1	ELMSAN1	22	22	22	28.8	28.8	28.8	114.99	0	105.11	20918000	186	18.1346	18.043	18.0975	18.039	17.8036	17.7121	17.7358	17.5208
+	3.56855	-1.37066	Q6PL18;Q6PL18-2	Q6PL18	ATPase family AAA domain-containing protein 2	ATAD2	30	30	29	31.3	31.3	31.3	158.55	0	323.31	20999000	389	15.7488	15.5201	16.1988	16.1832	17.2004	17.4843	17.2265	17.2224
+	1.67075	-0.806443	Q6UW68	Q6UW68	Transmembrane protein 205	TMEM205	6	6	6	39.7	39.7	39.7	21.198	0	227.46	22383000	278	16.4067	15.7824	16.8824	16.4629	17.0556	17.2983	17.4941	16.9122
+	2.62924	-0.696495	Q6VMQ6;Q6VMQ6-5;Q6VMQ6-4;Q6VMQ6-2	Q6VMQ6;Q6VMQ6-5;Q6VMQ6-4;Q6VMQ6-2	Activating transcription factor 7-interacting protein 1	ATF7IP	7	7	7	10.1	10.1	10.1	136.39	0	141.7	10253000	68	17.9259	17.5106	18.0214	18.1112	18.5667	18.6327	18.6638	18.4919
+	1.65911	-0.848248	Q6YN16;Q6YN16-2	Q6YN16;Q6YN16-2	Hydroxysteroid dehydrogenase-like protein 2	HSDL2	15	15	15	57.7	57.7	57.7	45.394	0	216.93	38357000	407	16.4033	15.0962	15.7213	15.6175	16.4342	16.5735	16.4932	16.7305
+	1.83679	-0.93901	Q70EL1;Q70EL1-6;Q70EL1-7;Q70EL1-10;Q70EL1-4;Q70EL1-9;Q70EL1-8	Q70EL1;Q70EL1-6;Q70EL1-7	Inactive ubiquitin carboxyl-terminal hydrolase 54	USP54	4	4	4	4.8	4.8	4.8	187.39	0	11.549	839350	36	14.0851	13.0651	13.8788	14.3303	14.7754	14.7091	14.7551	14.8757
+	1.46854	-1.38732	Q71F56	Q71F56	Mediator of RNA polymerase II transcription subunit 13-like	MED13L	11	10	10	8.4	7.7	7.7	242.6	0	19.471	2579800	61	14.5243	12.3716	13.7367	14.4216	14.8672	15.3512	15.28	15.105
+	2.51866	-0.374906	Q7L2H7;Q7L2H7-2	Q7L2H7;Q7L2H7-2	Eukaryotic translation initiation factor 3 subunit M	EIF3M	23	23	23	74.6	74.6	74.6	42.502	0	323.31	400920000	1830	19.9689	19.6638	19.891	19.9455	20.1751	20.3408	20.2396	20.2132
+	2.26359	0.768033	Q7Z2K6;Q7Z2K6-2	Q7Z2K6	Endoplasmic reticulum metallopeptidase 1	ERMP1	13	13	13	23.6	23.6	23.6	100.23	0	69.553	11012000	133	18.1068	18.412	18.1597	17.8133	17.3724	16.9941	17.6353	17.4178
+	1.53313	-0.954397	Q7Z333;Q7Z333-3;Q7Z333-4	Q7Z333;Q7Z333-3;Q7Z333-4	Probable helicase senataxin	SETX	10	10	10	6	6	6	302.88	0	10.46	2078500	65	15.2073	13.6259	14.1242	14.3128	15.1924	15.4459	15.2153	15.2343
+	2.17561	-0.959669	Q7Z460-4;Q7Z460-3;Q7Z460-2;Q7Z460-5	Q7Z460-4;Q7Z460-3;Q7Z460-2;Q7Z460-5	CLIP-associating protein 1	CLASP1	34	34	2	32.6	32.6	2.5	163.06	0	323.31	37980000	783	17.724	16.5691	17.1625	17.1247	18.0696	18.0804	18.1223	18.1467
+	3.68306	-1.26644	Q7Z4S6;Q7Z4S6-5;Q7Z4S6-6;Q7Z4S6-3;Q7Z4S6-2;Q7Z4S6-4	Q7Z4S6;Q7Z4S6-5;Q7Z4S6-6;Q7Z4S6-3;Q7Z4S6-2;Q7Z4S6-4	Kinesin-like protein KIF21A	KIF21A	22	22	22	24.1	24.1	24.1	187.18	0	323.31	34472000	721	15.447	14.9167	14.9774	14.7423	16.2015	16.4308	16.2332	16.2837
+	1.74824	0.844273	Q7Z589;Q7Z589-2;Q7Z589-5;Q7Z589-4;Q7Z589-7;Q7Z589-6	Q7Z589;Q7Z589-2;Q7Z589-5;Q7Z589-4;Q7Z589-7;Q7Z589-6	Protein EMSY	EMSY	11	11	11	16	16	16	141.47	0	37.017	2635700	81	15.6003	16.0274	15.7208	15.0525	15.0264	15.0493	14.5165	14.4318
+	1.30636	-2.15589	Q7Z7G8;Q7Z7G8-2;Q7Z7G8-6;Q7Z7G8-5;Q7Z7G8-4;Q7Z7G8-3	Q7Z7G8;Q7Z7G8-2;Q7Z7G8-6;Q7Z7G8-5;Q7Z7G8-4;Q7Z7G8-3	Vacuolar protein sorting-associated protein 13B	VPS13B	7	7	7	2.8	2.8	2.8	448.66	0	9.695	1866100	55	15.0942	11.8145	12.7251	15.3385	16.0243	15.6195	15.8907	16.0614
+	2.08364	1.97316	Q7Z7K6;Q7Z7K6-2	Q7Z7K6;Q7Z7K6-2	Centromere protein V	CENPV	7	2	2	34.5	9.1	9.1	29.946	0	8.0903	403340	10	14.6899	15.2877	15.5103	15.3606	14.5179	13.2809	12.2488	12.9082
+	3.74893	0.350662	Q7Z7K6-3	Q7Z7K6-3	Centromere protein V	CENPV	7	7	2	33.8	33.8	8.1	29.73	0	111.89	8659700	74	16.9386	16.9052	17.0033	17.0987	16.6395	16.6448	16.6246	16.6342
+	3.27061	0.794328	Q86SK9;Q86SK9-2	Q86SK9;Q86SK9-2	Stearoyl-CoA desaturase 5	SCD5	5	5	5	20.6	20.6	20.6	37.61	0	9.1526	3354500	112	15.7279	16.0723	15.9785	16.1081	15.2625	15.0052	15.0799	15.3619
+	2.16018	-0.767313	Q86SZ2;Q86SZ2-2	Q86SZ2;Q86SZ2-2	Trafficking protein particle complex subunit 6B	TRAPPC6B	3	3	3	25.9	25.9	25.9	17.983	0	102.59	18114000	158	16.9814	16.0919	16.5544	16.4073	17.267	17.3824	17.2993	17.1555
+	1.97218	-0.706638	Q86U38;Q86U38-2	Q86U38;Q86U38-2	Nucleolar protein 9	NOP9	20	20	20	57.4	57.4	57.4	69.437	0	323.31	28770000	359	18.1039	17.4042	17.6289	17.6057	18.7588	18.2082	18.3146	18.2876
+	1.67177	0.734825	Q86V81	Q86V81	THO complex subunit 4	ALYREF	15	15	15	51	51	51	26.888	0	323.31	338080000	834	21.0248	22.0229	21.4061	21.4766	20.7467	20.8513	20.4193	20.9738
+	2.82283	-2.3366	Q86VI3	Q86VI3	Ras GTPase-activating-like protein IQGAP3	IQGAP3	33	30	30	28.1	26.7	26.7	184.7	0	140.27	15293000	450	12.9901	12.3619	12.4834	13.7365	14.9193	14.5801	15.7805	15.6384
+	2.61977	-0.849191	Q86W92;Q86W92-4;Q86W92-2;Q86W92-3;Q86W92-5;Q8ND30-3;Q8ND30-2	Q86W92;Q86W92-4;Q86W92-2;Q86W92-3	Liprin-beta-1	PPFIBP1	45	45	43	51.7	51.7	50.5	114.02	0	323.31	169590000	1416	16.4869	15.7482	16.1998	16.1296	16.8164	16.9185	17.1136	17.1129
+	1.62649	-1.37373	Q86WR0;Q86WR0-2	Q86WR0;Q86WR0-2	Coiled-coil domain-containing protein 25	CCDC25	10	10	10	51.4	51.4	51.4	24.479	0	52.672	18169000	330	12.3537	13.2616	11.661	12.5327	14.3455	14.3833	13.1496	13.4255
+	1.64241	-0.75938	Q86XI2;Q86XI2-2	Q86XI2;Q86XI2-2	Condensin-2 complex subunit G2	NCAPG2	33	33	33	43.4	43.4	43.4	130.96	0	306.04	15913000	325	16.3101	15.6905	16.4237	16.3353	16.4917	16.8236	17.1588	17.3231
+	2.60035	-1.06051	Q86Y39	Q86Y39	NADH dehydrogenase [ubiquinone] 1 alpha subcomplex subunit 11	NDUFA11	6	6	1	75.9	75.9	7.8	14.852	0	223.86	33738000	288	15.7823	15.2225	15.5497	15.7108	16.6836	16.6902	16.1518	16.9818
+	2.22265	-0.63366	Q86Y79	Q86Y79	Probable peptidyl-tRNA hydrolase	PTRH1	9	9	9	61.2	61.2	61.2	22.936	0	163.49	16947000	219	16.6959	15.9852	16.3842	16.4323	17.0096	16.9948	17.1159	16.9119
+	1.57369	-1.16879	Q86Y91;Q86Y91-6	Q86Y91;Q86Y91-6	Kinesin-like protein KIF18B	KIF18B	14	14	13	25	25	23.7	93.01	0	223.34	11570000	131	16.4216	14.5026	15.217	15.5684	16.4934	16.6364	16.6647	16.5903
+	1.45495	1.77202	Q86YN1;Q86YN1-2	Q86YN1;Q86YN1-2	Dolichyldiphosphatase 1	DOLPP1	3	3	3	15.5	15.5	15.5	27.03	0	4.314	3447900	78	13.2383	15.7777	15.1527	15.1855	13.3888	12.052	13.6294	13.1959
+	1.69586	-0.642158	Q8IUE6	Q8IUE6	Histone H2A type 2-B	HIST2H2AB	6	3	1	62.3	50.8	10.8	13.995	0	323.31	31843000	156	19.8995	19.2977	19.4056	19.0951	19.7693	20.2192	20.2617	20.0164
+	1.41776	1.00443	Q8IV08	Q8IV08	Phospholipase D3	PLD3	19	19	19	49.8	49.8	49.8	54.705	0	323.31	133440000	752	17.9989	19.7516	18.5327	18.5798	17.4908	17.657	17.8323	17.8652
+	1.58169	0.759161	Q8IVT2	Q8IVT2	Mitotic interactor and substrate of PLK1	MISP	23	23	23	49.2	49.2	49.2	75.356	0	323.31	46176000	312	17.288	17.6527	17.4939	17.2428	16.9581	16.6589	15.9813	17.0425
+	1.78657	-0.766488	Q8IWS0;Q8IWS0-3;Q8IWS0-2;Q8IWS0-4;Q8IWS0-5	Q8IWS0;Q8IWS0-3;Q8IWS0-2;Q8IWS0-4;Q8IWS0-5	PHD finger protein 6	PHF6	9	9	9	39.2	39.2	39.2	41.29	0	204.77	4320500	79	15.3531	15.5795	16.0691	15.8805	16.2689	16.4726	16.9704	16.2363
+	2.25682	-1.64054	Q8IY26	Q8IY26	Presqualene diphosphate phosphatase	PPAPDC2	3	3	3	15.6	15.6	15.6	32.193	0.00072865	-0.15601	658180	25	12.4421	13.1019	11.6667	12.6001	13.3731	14.325	14.1682	14.5067
+	2.37257	-2.18763	Q8IYA6;Q8IYA6-2;Q8IYA6-3	Q8IYA6;Q8IYA6-2;Q8IYA6-3	Cytoskeleton-associated protein 2-like	CKAP2L	10	10	10	22.1	22.1	22.1	83.586	0	131.62	3197300	63	13.0192	11.6658	11.6997	13.3226	15.2056	14.5423	14.1054	14.6046
+	1.73743	-0.633892	Q8N0U8;Q8N0U8-2	Q8N0U8	Vitamin K epoxide reductase complex subunit 1-like protein 1	VKORC1L1	3	3	3	22.2	22.2	22.2	19.835	0	43.505	8609300	131	14.3805	13.8155	13.4949	13.7778	14.306	14.6008	14.5186	14.5788
+	2.68856	-0.695891	Q8N1G2	Q8N1G2	Cap-specific mRNA (nucleoside-2-O-)-methyltransferase 1	CMTR1	16	16	16	27.5	27.5	27.5	95.32	0	57.252	17755000	444	16.1945	15.8731	16.4044	16.22	16.8537	16.9549	17.0068	16.6602
+	1.32522	1.37727	Q8N7H5;Q8N7H5-3;Q8N7H5-2	Q8N7H5;Q8N7H5-3;Q8N7H5-2	RNA polymerase II-associated factor 1 homolog	PAF1	19	19	19	47.5	47.5	47.5	59.975	0	306.38	30840000	313	17.3145	19.4325	18.1614	18.5564	17.4476	17.1549	15.9972	17.356
+	2.78626	-1.33715	Q8N8R7	Q8N8R7	ARL14 effector protein	ARL14EP	5	5	5	32.3	32.3	32.3	29.337	0	56.664	3368700	88	15.6069	14.9295	15.5346	15.6055	17.047	16.6741	16.268	17.036
+	2.12267	1.00531	Q8N9T8	Q8N9T8	Protein KRI1 homolog	KRI1	18	18	18	31.9	31.9	31.9	82.597	0	256.4	14449000	171	16.603	17.7617	17.0965	17.0622	16.0226	16.0449	16.0429	16.3919
+	3.5295	-0.904383	Q8NB90;Q8NB90-2;Q8NB90-3	Q8NB90;Q8NB90-2;Q8NB90-3	Spermatogenesis-associated protein 5	SPATA5	25	24	24	50.8	49.5	49.5	97.903	0	323.31	40299000	902	16.3335	15.8185	16.2837	16.2137	17.1006	17.1279	16.9941	17.0443
+	1.70256	-1.36397	Q8NBJ5	Q8NBJ5	Procollagen galactosyltransferase 1	COLGALT1	27	27	27	52.1	52.1	52.1	71.635	0	309.32	58181000	643	15.3243	13.3497	14.732	13.9689	15.7102	15.6249	15.7585	15.7372
+	1.59707	-2.30105	Q8NC60	Q8NC60	Nitric oxide-associated protein 1	NOA1	9	9	9	20.5	20.5	20.5	78.457	0	20.669	9151900	136	15.5887	12.7225	13.9363	12.1674	16.1388	16.0465	16.0464	15.3874
+	2.4023	-0.716086	Q8NCN4	Q8NCN4	E3 ubiquitin-protein ligase RNF169	RNF169	5	5	5	15.4	15.4	15.4	77.193	0	12.56	2325500	57	14.714	14.9752	15.0154	14.7018	15.8754	15.2206	15.5833	15.5914
+	2.24417	0.678122	Q8ND04;Q8ND04-2;Q8ND04-3	Q8ND04;Q8ND04-2;Q8ND04-3	Protein SMG8	SMG8	12	12	12	21.8	21.8	21.8	109.68	0	113.89	10087000	284	16.8313	17.0486	17.2386	16.983	16.5487	16.3484	15.9573	16.5346
+	2.75892	-0.945877	Q8NEM2	Q8NEM2	SHC SH2 domain-binding protein 1	SHCBP1	19	19	19	48.8	48.8	48.8	75.69	0	229.67	12202000	289	14.8132	14.6978	14.8983	15.4828	15.9615	15.9467	15.8444	15.9231
+	1.70148	-1.13773	Q8NI35;Q8NI35-3;Q8NI35-2;Q8NI35-4;Q8NI35-5	Q8NI35;Q8NI35-3;Q8NI35-2;Q8NI35-4	InaD-like protein	INADL	27	27	27	25.8	25.8	25.8	196.37	0	56.519	13779000	269	16.0818	14.9892	16.456	15.9272	16.684	16.7183	17.1599	17.443
+	2.4752	1.87887	Q8TEA8	Q8TEA8	D-tyrosyl-tRNA(Tyr) deacylase 1	DTD1	5	5	5	31.1	31.1	31.1	23.423	0	295.83	11806000	160	16.0353	17.6306	16.5945	16.7597	15.1124	14.7101	14.328	15.3542
+	1.90936	-0.823591	Q8TEX9;Q8TEX9-2	Q8TEX9;Q8TEX9-2	Importin-4	IPO4	46	46	46	63.7	63.7	63.7	118.71	0	323.31	214970000	1759	14.2082	13.7139	13.7175	13.2538	14.2283	14.6666	14.4721	14.8207
+	3.34853	-1.65874	Q8TF76	Q8TF76	Serine/threonine-protein kinase haspin	GSG2	4	4	4	10.8	10.8	10.8	88.494	0	9.9214	1327100	40	13.9361	12.8643	13.751	13.6702	15.2723	15.2748	15.156	15.1536
+	1.61038	-1.29362	Q8WUY9;Q8WUY9-2	Q8WUY9;Q8WUY9-2	DEP domain-containing protein 1B	DEPDC1B	5	5	5	13	13	13	61.77	0	11.446	1239000	55	15.0097	13.4828	13.4992	13.7823	14.8111	15.1357	15.9209	15.0807
+	1.62431	-1.07922	Q8WVX9	Q8WVX9	Fatty acyl-CoA reductase 1	FAR1	8	8	8	28.7	28.7	28.7	59.356	0	45.334	3937100	92	15.6707	14.6827	15.1951	16.2363	16.522	16.2711	16.4034	16.9051
+	1.75897	-0.665768	Q8WVY7	Q8WVY7	Ubiquitin-like domain-containing CTD phosphatase 1	UBLCP1	9	9	9	44	44	44	36.804	0	254.14	49008000	369	14.2584	13.8228	14.283	13.9309	14.4547	14.6114	14.6643	15.2278
+	2.08409	-1.07232	Q8WXH0;Q8WXH0-2;Q8WXH0-7;Q8WXH0-13;Q8WXH0-4;Q8WXH0-3;Q8WXH0-10;Q8WXH0-12;Q8WXH0-11;Q8WXH0-9;Q8WXH0-8;Q8NF91-3;Q8NF91-9;Q8NF91-11	Q8WXH0;Q8WXH0-2;Q8WXH0-7	Nesprin-2	SYNE2	100	100	93	23.3	23.3	21.1	796.43	0	323.31	41659000	1104	17.398	16.094	16.8433	16.9244	18.0214	17.8221	17.7458	17.9596
+	2.6212	1.18623	Q8WXX5	Q8WXX5	DnaJ homolog subfamily C member 9	DNAJC9	9	9	9	46.2	46.2	46.2	29.909	0	283.11	25828000	348	14.7696	15.658	15.3146	15.2985	14.4295	14.2081	13.8077	13.8504
+	1.79419	-1.26886	Q92552;Q92552-2	Q92552;Q92552-2	28S ribosomal protein S27, mitochondrial	MRPS27	17	17	17	48.6	48.6	48.6	47.611	0	235.1	30400000	520	16.4423	15.2642	15.6896	14.6284	16.8496	16.7301	16.8263	16.694
+	2.57853	-0.465813	Q92560	Q92560	Ubiquitin carboxyl-terminal hydrolase BAP1	BAP1	6	6	6	13.2	13.2	13.2	80.361	0	62.539	2885100	58	14.3803	13.9851	14.3098	14.2731	14.6518	14.7714	14.6262	14.7622
+	2.02397	-0.482018	Q92600;Q92600-3;Q92600-2	Q92600;Q92600-3;Q92600-2	Cell differentiation protein RCD1 homolog	RQCD1	9	9	9	44.8	44.8	44.8	33.631	0	125.82	17903000	331	17.1614	17.131	17.266	17.6323	17.7458	17.7281	17.9471	17.6978
+	1.8458	0.779262	Q92643;Q92643-2	Q92643;Q92643-2	GPI-anchor transamidase	PIGK	10	10	10	40.3	40.3	40.3	45.251	0	68.32	7957000	154	17.4554	17.6605	17.4888	17.2095	17.2362	16.5862	16.6448	16.2299
+	1.33814	-1.3806	Q92674;Q92674-2	Q92674;Q92674-2	Centromere protein I	CENPI	6	6	6	11.8	11.8	11.8	86.719	0	20.426	1518400	63	15.1897	12.6785	14.6051	14.5052	15.5191	15.5315	15.8784	15.572
+	4.0715	-1.4035	Q92794	Q92794	Histone acetyltransferase KAT6A	KAT6A	7	7	7	6.1	6.1	6.1	225.03	0	34.862	1478800	68	13.2063	13.1308	12.908	12.8822	14.1784	14.4757	14.7686	14.3186
+	1.78819	0.940491	Q92828	Q92828	Coronin-2A	CORO2A	7	7	7	21.5	21.5	21.5	59.763	0	72.855	2697500	61	16.8454	17.0117	16.6952	16.8505	16.6736	15.9025	15.6948	15.37
+	2.63107	-0.663348	Q92845;Q92845-2;Q92845-3;Q92845-4	Q92845;Q92845-2;Q92845-3;Q92845-4	Kinesin-associated protein 3	KIFAP3	9	9	9	16.5	16.5	16.5	91.204	0	17.747	7397000	241	14.2708	13.8089	14.271	14.3745	14.8777	14.8889	14.7385	14.8734
+	3.21511	-0.373638	Q92900;Q92900-2	Q92900;Q92900-2	Regulator of nonsense transcripts 1	UPF1	49	49	49	57.3	57.3	57.3	124.34	0	323.31	183910000	1708	18.6328	18.4076	18.6064	18.5683	18.9739	18.9492	18.851	18.9356
+	3.04275	-0.438772	Q92922	Q92922	SWI/SNF complex subunit SMARCC1	SMARCC1	30	19	19	40.3	31.8	31.8	122.87	0	323.31	52069000	340	19.8529	19.6327	19.9309	19.9105	20.3401	20.2542	20.2491	20.2388
+	1.28371	-2.17474	Q93008;Q93008-1;O00507;O00507-2	Q93008;Q93008-1	Probable ubiquitin carboxyl-terminal hydrolase FAF-X	USP9X	62	62	62	37.9	37.9	37.9	292.28	0	323.31	135440000	2016	13.7461	9.71485	12.8505	11.3686	14.4161	14.2396	13.6269	14.0965
+	1.37949	-1.34012	Q969V5	Q969V5	Mitochondrial ubiquitin ligase activator of NFKB 1	MUL1	3	3	3	19.9	19.9	19.9	39.8	0	51.051	1194700	43	14.7751	14.079	13.7244	12.641	15.7909	14.8061	14.6178	15.3653
+	2.57154	1.02014	Q96A26	Q96A26	Protein FAM162A	FAM162A	4	4	4	21.4	21.4	21.4	17.342	0	144.31	63302000	137	18.8374	18.5684	18.9702	19.1972	18.1006	17.8746	17.4174	18.1
+	3.11951	0.460157	Q96A33;Q96A33-2	Q96A33;Q96A33-2	Coiled-coil domain-containing protein 47	CCDC47	22	22	22	55.3	55.3	55.3	55.873	0	323.31	169240000	1299	19.6641	19.686	19.8612	19.8352	19.3713	19.3586	19.1439	19.3321
+	1.74136	-1.99804	Q96A35	Q96A35	39S ribosomal protein L24, mitochondrial	MRPL24	9	9	9	50	50	50	24.915	0	107.44	13707000	187	14.0467	11.1904	13.054	13.4934	14.8922	15.0355	14.9695	14.8794
+	2.43154	0.410782	Q96AG4	Q96AG4	Leucine-rich repeat-containing protein 59	LRRC59	17	17	17	47.9	47.9	47.9	34.93	0	323.31	374600000	917	20.8093	21.1969	20.9043	20.9698	20.6537	20.557	20.4907	20.5358
+	2.01503	-1.16472	Q96AJ9;Q96AJ9-1	Q96AJ9;Q96AJ9-1	Vesicle transport through interaction with t-SNAREs homolog 1A	VTI1A	5	5	5	41.5	41.5	41.5	25.217	0	191.83	7540100	152	14.3704	13.3056	13.5189	13.0212	14.5082	14.572	14.7905	15.0044
+	2.1256	-0.728391	Q96AP0;Q96AP0-2	Q96AP0;Q96AP0-2	Adrenocortical dysplasia protein homolog	ACD	4	4	4	22.1	22.1	22.1	48.967	0	83.126	1471700	65	13.0875	13.6606	13.3408	13.0683	13.7499	13.9242	14.0738	14.3229
+	2.94285	0.627472	Q96AX9;Q96AX9-10;Q96AX9-8;Q96AX9-4;Q96AX9-5;Q96AX9-2;Q96AX9-12;Q96AX9-11;Q96AX9-14;Q96AX9-9;Q96AX9-7;Q96AX9-6;Q96AX9-3;Q96AX9-13	Q96AX9;Q96AX9-10;Q96AX9-8;Q96AX9-4;Q96AX9-5;Q96AX9-2;Q96AX9-12;Q96AX9-11;Q96AX9-14;Q96AX9-9;Q96AX9-7;Q96AX9-6;Q96AX9-3;Q96AX9-13	E3 ubiquitin-protein ligase MIB2	MIB2	5	5	5	8.2	8.2	8.2	109.94	0	29.887	859920	56	14.5919	14.74	14.6033	14.3391	13.9217	13.7624	14.0859	13.9945
+	1.65855	-1.11933	Q96BH1	Q96BH1	E3 ubiquitin-protein ligase RNF25	RNF25	5	5	5	26.8	26.8	26.8	51.218	0	62.868	8283700	173	12.7623	13.1808	11.5603	12.4187	13.957	13.453	13.5393	13.4502
+	1.60641	-1.78741	Q96BW9;Q96BW9-2;Q96BW9-3	Q96BW9;Q96BW9-2;Q96BW9-3	Phosphatidate cytidylyltransferase, mitochondrial	TAMM41	8	8	8	27.9	27.9	27.9	51.066	0	34.196	3062600	78	12.8874	15.2762	12.911	13.8121	15.9726	15.5931	15.5335	14.9372
+	2.33401	-2.21228	Q96C00	Q96C00	Zinc finger and BTB domain-containing protein 9	ZBTB9	2	2	2	6.8	6.8	6.8	50.602	0.00014883	0.35105	430750	11	13.9082	11.8219	12.5388	13.669	14.9163	15.4832	15.2919	15.0956
+	1.39417	2.89427	Q96CN7	Q96CN7	Isochorismatase domain-containing protein 1	ISOC1	11	11	11	55.7	55.7	55.7	32.236	0	138.07	30503000	432	14.202	17.6543	12.7782	15.7048	13.2491	11.5036	12.1725	11.837
+	3.75168	0.338989	Q96D70	Q96D70	R3H domain-containing protein 4	R3HDM4	6	6	6	33.2	33.2	33.2	30.349	0	19.954	3611800	91	16.4248	16.515	16.4153	16.5139	16.2038	16.0984	16.0613	16.1495
+	2.37491	-0.417603	Q96DA6;Q96DA6-2	Q96DA6	Mitochondrial import inner membrane translocase subunit TIM14	DNAJC19	3	3	2	30.2	30.2	24.1	12.498	0	200.72	10703000	70	18.6296	18.2695	18.2717	18.2582	18.7588	18.7321	18.8334	18.7751
+	1.52375	1.04246	Q96DI7;Q96DI7-2	Q96DI7;Q96DI7-2	U5 small nuclear ribonucleoprotein 40 kDa protein	SNRNP40	19	19	19	66.7	66.7	66.7	39.31	0	323.31	65739000	328	18.0444	19.5684	18.8374	18.414	18.098	17.2715	17.6301	17.6949
+	1.41519	-2.10657	Q96E14;Q96E14-2	Q96E14;Q96E14-2	RecQ-mediated genome instability protein 2	RMI2	2	2	2	24.5	24.5	24.5	15.865	0	7.7007	658510	21	15.0729	12.2847	11.6263	14.0767	15.3063	15.2422	15.5582	15.3802
+	2.25599	-1.14177	Q96E29;Q96E29-3;Q96E29-2	Q96E29;Q96E29-3;Q96E29-2	Transcription termination factor 3, mitochondrial	MTERF3	6	6	6	17.7	17.7	17.7	47.971	0	2.9369	1547900	62	12.4583	11.7076	12.5981	12.5231	13.9804	13.2996	13.3522	13.2219
+	1.56311	-1.37593	Q96ED9;Q96ED9-2	Q96ED9;Q96ED9-2	Protein Hook homolog 2	HOOK2	10	10	10	21.6	21.6	21.6	83.206	0	149.18	2902400	111	13.2956	12.6863	14.2757	12.4819	14.6904	14.4278	15.1635	13.9614
+	1.66768	1.6765	Q96EK4	Q96EK4	THAP domain-containing protein 11	THAP11	5	5	5	18.8	18.8	18.8	34.455	0.0010059	-0.49161	3375900	57	13.8407	13.8817	15.8707	14.6752	13.1822	12.5239	12.3756	13.4806
+	2.37027	-0.996503	Q96EK5	Q96EK5	KIF1-binding protein	KIAA1279	20	20	20	52	52	52	71.813	0	289.56	47282000	653	14.7978	13.7688	14.0853	14.0344	15.1104	15.2486	15.0965	15.2167
+	1.54907	-0.864984	Q96EL3	Q96EL3	39S ribosomal protein L53, mitochondrial	MRPL53	4	4	4	51.8	51.8	51.8	12.107	0	66.466	34578000	289	16.8664	15.4043	16.1408	16.2045	17.0365	16.9222	17.0349	17.0823
+	2.11917	-0.700079	Q96EY1-2;Q96EY1;Q96EY1-3	Q96EY1-2;Q96EY1;Q96EY1-3	DnaJ homolog subfamily A member 3, mitochondrial	DNAJA3	15	15	15	49.2	49.2	49.2	49.611	0	323.31	53838000	723	18.5026	17.6416	18.0354	18.0767	18.7275	18.7227	18.818	18.7884
+	3.91362	-0.968521	Q96EZ8;Q96EZ8-2;Q96EZ8-3;Q96EZ8-4	Q96EZ8;Q96EZ8-2;Q96EZ8-3;Q96EZ8-4	Microspherule protein 1	MCRS1	13	13	13	43.7	43.7	43.7	51.803	0	102.68	7623100	114	16.4041	15.9829	16.3707	16.3681	17.1634	17.3838	17.2145	17.2381
+	2.08716	-1.08396	Q96F86	Q96F86	Enhancer of mRNA-decapping protein 3	EDC3	9	9	9	28.5	28.5	28.5	56.077	0	106.83	10459000	296	15.9133	14.6554	14.9422	15.1239	16.1547	16.275	16.4378	16.1031
+	3.20264	-1.42606	Q96GN5;Q96GN5-5;Q96GN5-4;Q96GN5-2	Q96GN5;Q96GN5-5;Q96GN5-4;Q96GN5-2	Cell division cycle-associated 7-like protein	CDCA7L	3	3	3	11.7	11.7	11.7	52.206	0	50.01	725410	33	13.7611	13.4322	14.2922	14.1449	15.4185	15.0948	15.5661	15.2552
+	2.09588	-1.70555	Q96HA7;Q96HA7-2	Q96HA7;Q96HA7-2	Tonsoku-like protein	TONSL	20	20	20	25.8	25.8	25.8	150.93	0	94.903	8499500	301	14.7447	12.865	13.5984	14.0014	15.0524	15.6487	15.9609	15.3697
+	1.50898	-0.810375	Q96HR8;Q96HR8-2	Q96HR8;Q96HR8-2	H/ACA ribonucleoprotein complex non-core subunit NAF1	NAF1	4	4	4	11.9	11.9	11.9	53.716	0	68.783	5725300	134	15.8776	14.4963	15.3499	15.3524	16.0597	16.1892	16.0814	15.9874
+	1.66762	2.15554	Q96I25	Q96I25	Splicing factor 45	RBM17	13	13	13	39.2	39.2	39.2	44.961	0	100.32	12092000	138	15.3624	17.7561	17.32	16.9298	15.3512	15.4789	14.4389	13.4771
+	1.51717	1.12923	Q96IW7	Q96IW7	Vesicle-trafficking protein SEC22a	SEC22A	3	3	3	16.3	16.3	16.3	34.947	0	79.32	1959400	62	15.2233	16.7391	16.2013	16.2424	15.491	14.79	14.3803	15.2279
+	1.87013	-0.930396	Q96KQ7;Q96KQ7-2;Q96KQ7-3	Q96KQ7;Q96KQ7-2	Histone-lysine N-methyltransferase EHMT2	EHMT2	16	16	16	19.8	19.8	19.8	132.37	0	161.01	9880200	217	16.1092	15.265	16.4041	16.3596	16.9335	16.9177	17.1087	16.8996
+	3.76618	0.491816	Q96N67;Q96N67-3;Q96N67-2;Q96N67-4;Q96N67-5;Q96N67-6;Q96N67-7	Q96N67;Q96N67-3;Q96N67-2;Q96N67-4;Q96N67-5;Q96N67-6	Dedicator of cytokinesis protein 7	DOCK7	61	61	55	46	46	43.6	242.56	0	323.31	52602000	1235	17.5839	17.3994	17.5761	17.5837	16.9962	16.9725	17.1443	17.0628
+	2.91008	-1.96903	Q96QE3;Q96QE3-2	Q96QE3;Q96QE3-2	ATPase family AAA domain-containing protein 5	ATAD5	11	11	11	10.3	10.3	10.3	207.57	0	45.536	1840700	70	12.3234	10.9637	11.9949	11.4923	13.8324	14.0481	13.2704	13.4995
+	2.29247	-0.540013	Q96QK1	Q96QK1	Vacuolar protein sorting-associated protein 35	VPS35	38	38	38	63.7	63.7	63.7	91.706	0	323.31	217960000	1789	17.5941	17.1884	17.2244	17.0483	17.7934	17.9123	17.6846	17.825
+	2.80282	-1.11118	Q96R06	Q96R06	Sperm-associated antigen 5	SPAG5	22	22	22	33.5	33.5	33.5	134.42	0	203.58	18744000	498	16.2536	15.3582	16.0611	15.8547	16.8193	17.0084	17.1394	17.0053
+	1.9477	-0.685185	Q96RF0-2;Q96RF0;Q96RF0-3	Q96RF0-2;Q96RF0;Q96RF0-3	Sorting nexin-18	SNX18	8	8	8	26.8	26.8	26.8	69.006	0	91.028	3283200	108	15.5325	14.9191	15.0467	15.0301	15.4547	15.819	16.0789	15.9166
+	1.56981	-0.799448	Q96RT8;Q96RT8-2	Q96RT8;Q96RT8-2	Gamma-tubulin complex component 5	TUBGCP5	6	6	6	9.5	9.5	9.5	118.32	0.0096907	-1.7853	436690	30	13.1885	12.042	12.8014	13.1567	13.7674	13.446	13.5905	13.5826
+	2.09219	-0.674241	Q99439;Q99439-2	Q99439;Q99439-2	Calponin-2	CNN2	12	12	11	68.3	68.3	68.3	33.697	0	323.31	168510000	474	16.9882	16.9335	16.5114	17.1769	17.7017	17.7835	17.3374	17.4843
+	1.93236	-0.944852	Q99497	Q99497	Protein deglycase DJ-1	PARK7	20	20	20	89.9	89.9	89.9	19.891	0	323.31	593630000	859	16.5229	16.002	15.6906	15.3965	16.6997	16.6541	16.9101	17.1276
+	2.37755	1.48833	Q99504;Q99504-5;Q99504-2;Q99504-4;Q99504-3	Q99504;Q99504-5;Q99504-2;Q99504-4;Q99504-3	Eyes absent homolog 3	EYA3	5	5	5	15	15	15	62.662	0	29.398	4715500	127	14.9817	14.6554	15.1229	14.9561	14.3517	13.0183	12.9955	13.3972
+	2.43216	0.68399	Q99714;Q99714-2	Q99714;Q99714-2	3-hydroxyacyl-CoA dehydrogenase type-2	HSD17B10	13	13	13	74.7	74.7	74.7	26.923	0	323.31	252880000	977	20.4454	20.7651	20.738	20.5734	20.0845	20.0259	19.5646	20.111
+	1.20819	-2.29551	Q99717	Q99717	Mothers against decapentaplegic homolog 5	SMAD5	6	5	4	23	20.6	15.7	52.258	0	16.362	6459400	100	16.2433	14.1553	12.0187	12.6465	16.5241	15.0389	16.4883	16.1944
+	2.16726	0.853539	Q9BQB6;Q9BQB6-3;Q9BQB6-2	Q9BQB6;Q9BQB6-3;Q9BQB6-2	Vitamin K epoxide reductase complex subunit 1	VKORC1	2	2	2	19	19	19	18.234	0	17.24	1590600	67	14.2455	13.7227	14.5376	14.6201	13.4823	13.2912	13.5608	13.3774
+	1.57783	0.941471	Q9BRB3-2;Q9BRB3-3;Q9BRB3	Q9BRB3-2;Q9BRB3-3;Q9BRB3	Phosphatidylinositol N-acetylglucosaminyltransferase subunit Q	PIGQ	6	6	6	18.1	18.1	18.1	65.343	0	13.866	1560500	44	15.6349	17.0133	16.0376	15.8876	15.3015	14.8711	15.3649	15.27
+	1.85789	-1.01063	Q9BRP1	Q9BRP1	Programmed cell death protein 2-like	PDCD2L	7	7	7	29.6	29.6	29.6	39.416	0	29.412	13938000	174	16.2077	14.93	16.0638	15.8487	16.6044	16.8568	16.885	16.7464
+	2.64105	-0.756739	Q9BRQ6	Q9BRQ6	MICOS complex subunit MIC25	CHCHD6	3	3	3	23.8	23.8	23.8	26.457	0	93.145	5648000	110	16.4854	15.9679	16.5064	16.6023	17.2253	17.0275	17.1649	17.1713
+	2.47104	-1.08914	Q9BRR6;Q9BRR6-2;Q9BRR6-4;Q9BRR6-3;Q9BRR6-5;Q9BRR6-6	Q9BRR6;Q9BRR6-2;Q9BRR6-4;Q9BRR6-3	ADP-dependent glucokinase	ADPGK	11	11	11	29	29	29	54.088	0	305.72	44642000	477	15.3136	14.2365	15.0536	14.8192	15.9137	15.9478	15.8761	16.0419
+	1.70294	-0.602166	Q9BSF4	Q9BSF4	Uncharacterized protein C19orf52	C19orf52	4	4	4	25	25	25	29.233	0	71.518	6186100	195	15.2095	14.4977	15.1261	15.2143	15.4726	15.4995	15.6547	15.8293
+	1.88767	-0.855259	Q9BT17;Q9BT17-2	Q9BT17	Mitochondrial ribosome-associated GTPase 1	MTG1	7	7	7	34.7	34.7	34.7	37.236	0	75.75	7362400	177	16.5968	16.5239	15.9745	16.3047	16.921	16.9103	17.7688	17.2208
+	1.45318	-1.24459	Q9BT67-2;Q9BT67	Q9BT67-2;Q9BT67	NEDD4 family-interacting protein 1	NDFIP1	2	2	2	20.9	20.9	20.9	16.915	0	36.122	2361600	36	15.1374	14.3196	13.0587	13.5381	15.1405	15.224	15.4194	15.2483
+	2.10905	0.721578	Q9BUE0	Q9BUE0	Mediator of RNA polymerase II transcription subunit 18	MED18	3	3	3	30.8	30.8	30.8	23.662	0	44.302	2589200	78	15.2061	14.734	15.3942	15.348	14.7141	14.1993	14.4406	14.442
+	2.73248	0.502092	Q9BUQ8	Q9BUQ8	Probable ATP-dependent RNA helicase DDX23	DDX23	32	32	32	41.7	41.7	41.7	95.581	0	220.77	45039000	370	17.9503	18.1946	17.7509	17.9218	17.4993	17.3927	17.4915	17.4257
+	2.12647	-0.579899	Q9BV38	Q9BV38	WD repeat-containing protein 18	WDR18	14	14	14	44.9	44.9	44.9	47.405	0	323.31	32795000	406	17.102	16.7817	17.3079	17.4052	17.7538	17.7788	17.8011	17.5826
+	1.66841	-1.48153	Q9BVG8;Q9BVG8-5;Q9BVG8-2;Q9BVG8-6;Q9BVG8-4	Q9BVG8;Q9BVG8-5;Q9BVG8-2;Q9BVG8-6;Q9BVG8-4	Kinesin-like protein KIFC3	KIFC3	6	5	5	11.3	10	10	92.774	0	19.624	951590	32	13.648	13.1403	15.0297	14.6752	15.916	15.8711	15.0812	15.551
+	1.97831	-1.84269	Q9BVI0;Q9BVI0-2	Q9BVI0	PHD finger protein 20	PHF20	4	4	4	8.2	8.2	8.2	115.38	0	83.699	456740	26	13.2245	11.3673	13.6544	12.9145	14.592	14.838	14.5458	14.5557
+	3.08191	-1.17065	Q9BW72	Q9BW72	HIG1 domain family member 2A, mitochondrial	HIGD2A	2	2	2	43.4	43.4	43.4	11.528	0	94.745	11277000	165	15.1161	15.02	14.5316	15.3029	16.3053	16.0947	16.3251	15.9282
+	2.47351	-1.066	Q9BW92;Q9BW92-2	Q9BW92;Q9BW92-2	Threonine--tRNA ligase, mitochondrial	TARS2	12	12	12	28.8	28.8	28.8	81.035	0	98.062	12145000	260	14.7632	13.9316	14.0866	13.9253	15.1255	15.004	15.3479	15.4932
+	1.54167	-1.33512	Q9BXJ9;Q9BXJ9-4	Q9BXJ9;Q9BXJ9-4	N-alpha-acetyltransferase 15, NatA auxiliary subunit	NAA15	37	37	33	53.5	53.5	49.8	101.27	0	323.31	192850000	1559	16.0753	14.0328	15.7651	14.8969	16.6626	16.3047	16.5578	16.5855
+	1.44777	-1.33754	Q9BXW9;Q9BXW9-1;Q9BXW9-3;Q9BXW9-4	Q9BXW9;Q9BXW9-1;Q9BXW9-3	Fanconi anemia group D2 protein	FANCD2	28	28	28	31.8	31.8	31.8	164.13	0	198.39	15952000	353	14.3484	15.971	15.2603	16.4197	17.0521	16.4231	17.2977	16.5767
+	2.3314	-1.89415	Q9BYD3;Q9BYD3-2	Q9BYD3;Q9BYD3-2	39S ribosomal protein L4, mitochondrial	MRPL4	10	10	10	55.9	55.9	55.9	34.919	0	136.61	36895000	548	13.5798	13.5299	12.2825	12.0117	14.5847	14.4985	14.7845	15.113
+	2.91648	-1.54434	Q9BZD4	Q9BZD4	Kinetochore protein Nuf2	NUF2	9	9	9	28	28	28	54.303	0	47.226	6841500	164	15.3574	14.1003	14.8752	14.8348	16.3544	16.2212	16.2388	16.5307
+	1.35616	-1.49593	Q9C0D5;Q9C0D5-2	Q9C0D5;Q9C0D5-2	Protein TANC1	TANC1	15	15	15	14.5	14.5	14.5	202.22	0	31.312	8630700	194	17.2451	15.3246	17.7146	15.6816	17.9478	18.0592	18.1601	17.7826
+	3.65143	-1.40411	Q9C0D6	Q9C0D6	FH2 domain-containing protein 1	FHDC1	5	5	5	7.5	7.5	7.5	124.76	0	45.59	3715600	82	15.8426	15.1841	15.8572	15.8392	17.2754	17.0505	17.0481	16.9656
+	2.6887	1.13764	Q9C0J9	Q9C0J9	Class E basic helix-loop-helix protein 41	BHLHE41	3	3	2	9.3	9.3	7.1	50.497	0	28.449	966630	21	15.6928	16.3718	16.1877	15.8791	15.1257	15.1952	14.7198	14.5402
+	3.23226	-1.04162	Q9GZT3;Q9GZT3-2	Q9GZT3;Q9GZT3-2	SRA stem-loop-interacting RNA-binding protein, mitochondrial	SLIRP	8	8	8	58.7	58.7	58.7	12.349	0	121.07	77790000	286	17.7481	17.0349	17.3944	17.2465	18.3391	18.4106	18.5315	18.3092
+	1.98892	-0.921218	Q9GZV5	Q9GZV5	WW domain-containing transcription regulator protein 1	WWTR1	2	2	2	12.8	12.8	12.8	44.101	0	91.892	12972000	97	18.3306	17.2098	17.7893	17.9564	18.6761	18.5365	18.9591	18.7994
+	1.3949	-1.35735	Q9H0M0;Q9H0M0-6;Q9H0M0-3	Q9H0M0;Q9H0M0-6;Q9H0M0-3	NEDD4-like E3 ubiquitin-protein ligase WWP1	WWP1	6	1	1	9.3	1.8	1.8	105.2	0	37.279	250550	14	14.1488	11.6252	13.0763	13.1628	14.4247	14.3939	14.3321	14.2917
+	1.63216	1.25252	Q9H0U3;Q9H0U3-2	Q9H0U3	Magnesium transporter protein 1	MAGT1	7	7	7	23.9	23.9	23.9	38.036	0	96.179	3159600	57	15.8675	17.2579	16.23	15.389	15.1481	14.6124	14.8907	15.0831
+	1.99697	-0.870546	Q9H0Z9;Q9H0Z9-2;Q9BX46	Q9H0Z9;Q9H0Z9-2	RNA-binding protein 38	RBM38	3	3	3	22.2	22.2	22.2	25.498	0	49.21	3946100	61	14.4686	13.8061	14.8406	14.7591	15.3561	15.3594	15.3395	15.3017
+	1.27873	1.66868	Q9H147	Q9H147	Deoxynucleotidyltransferase terminal-interacting protein 1	DNTTIP1	10	10	10	38.9	38.9	38.9	37.013	0	138.58	8155900	124	14.7863	16.6859	16.2493	16.3691	14.7378	14.8856	12.7198	15.0728
+	1.82326	-1.15487	Q9H2W6	Q9H2W6	39S ribosomal protein L46, mitochondrial	MRPL46	9	9	9	47.3	47.3	47.3	31.705	0	168.78	12705000	231	14.8191	13.6455	13.5751	13.3813	15.256	14.8697	15.1097	14.805
+	1.88262	1.1952	Q9H3P2;Q9H3P2-7	Q9H3P2	Negative elongation factor A	NELFA	16	16	16	47.5	47.5	47.5	57.276	0	217.39	15962000	247	17.0745	18.0591	17.0851	17.3448	16.8494	15.7687	15.8216	16.343
+	2.24239	-0.869196	Q9H4H8;Q9H4H8-2	Q9H4H8;Q9H4H8-2	Protein FAM83D	FAM83D	9	9	9	18.5	18.5	18.5	64.424	0	9.0685	2107500	86	14.7304	14.0985	14.6499	15.0404	15.6669	15.4679	15.3426	15.5185
+	1.86516	-0.776518	Q9H4L4	Q9H4L4	Sentrin-specific protease 3	SENP3	11	11	11	34.8	34.8	34.8	65.009	0	30.318	11468000	105	16.7746	15.891	16.8379	16.7308	17.2835	17.3995	17.3541	17.3033
+	2.53758	-0.586359	Q9H4L7;Q9H4L7-2	Q9H4L7;Q9H4L7-2	SWI/SNF-related matrix-associated actin-dependent regulator of chromatin subfamily A containing DEAD/H box 1	SMARCAD1	24	24	10	28.8	28.8	11.4	117.4	0	204.64	42924000	570	17.8811	17.4868	17.9024	17.9959	18.4608	18.4979	18.3208	18.3321
+	2.46641	-0.517375	Q9H501	Q9H501	ESF1 homolog	ESF1	13	13	13	20.9	20.9	20.9	98.795	0	19.851	3630900	91	16.3441	16.6015	16.1126	16.349	16.8792	16.9825	16.8662	16.7488
+	2.06922	-1.02198	Q9H5Q4	Q9H5Q4	Dimethyladenosine transferase 2, mitochondrial	TFB2M	7	7	7	26.8	26.8	26.8	45.348	0	18.183	6945200	110	16.9333	15.8428	16.5938	16.4971	17.6194	17.1725	17.3691	17.7939
+	2.05306	2.26925	Q9H5V9;Q9H5V9-2;Q9H5V9-3	Q9H5V9;Q9H5V9-2;Q9H5V9-3	UPF0428 protein CXorf56	CXorf56	4	4	4	22.5	22.5	22.5	25.624	0	12.086	1929200	29	16.2045	17.0954	16.6311	16.1722	13.1933	15.2248	13.4047	15.2034
+	3.2051	-1.11253	Q9H6K5;Q9H6K5-2	Q9H6K5;Q9H6K5-2	Proline-rich protein 36	PRR36	2	2	2	2.6	2.6	2.6	132.75	0	21.735	1710000	45	14.4645	14.6467	15.1421	15.0998	15.9418	15.8729	15.9563	16.0323
+	2.62841	1.38505	Q9H6P5;Q9H6P5-2	Q9H6P5	Threonine aspartase 1;Threonine aspartase subunit alpha;Threonine aspartase subunit beta	TASP1	6	6	4	17.4	17.4	13.1	44.455	0	16.222	803410	20	15.3228	16.1192	16.5769	15.9438	14.8198	14.4858	14.6861	14.4308
+	2.32543	-0.492439	Q9H6R0;Q9H6R0-2	Q9H6R0;Q9H6R0-2	Putative ATP-dependent RNA helicase DHX33	DHX33	18	18	18	34.5	34.5	34.5	78.873	0	38.632	4860200	131	15.4208	15.108	15.1658	15.4474	15.594	15.7331	15.8861	15.8985
+	1.81019	-1.08379	Q9H788;Q9H788-2	Q9H788;Q9H788-2	SH2 domain-containing protein 4A	SH2D4A	9	9	9	36.1	36.1	36.1	52.726	0	119.04	15008000	254	16.4774	15.034	15.8015	15.3243	16.9388	16.7712	16.6035	16.6589
+	1.78853	-0.603618	Q9H845	Q9H845	Acyl-CoA dehydrogenase family member 9, mitochondrial	ACAD9	18	18	18	44.1	44.1	44.1	68.76	0	323.31	67883000	668	16.8054	16.0998	16.6978	16.6308	17.2328	17.0398	16.9846	17.391
+	1.74069	-0.915304	Q9H8E8;Q9H8E8-2	Q9H8E8;Q9H8E8-2	Cysteine-rich protein 2-binding protein	CSRP2BP	5	5	5	12.4	12.4	12.4	88.843	0	34.635	1787100	48	15.618	14.4535	15.4228	15.5894	16.2589	16.2731	16.2324	15.9805
+	2.05136	-1.07358	Q9H8M2;Q9H8M2-6;Q9H8M2-3;Q9H8M2-1;Q9H8M2-2;Q9H8M2-4	Q9H8M2;Q9H8M2-6;Q9H8M2-3;Q9H8M2-1;Q9H8M2-2	Bromodomain-containing protein 9	BRD9	6	6	6	16.1	16.1	16.1	66.999	0	14.268	3434400	59	14.9165	13.7704	14.9662	14.4677	15.523	15.5558	15.7579	15.5785
+	1.62168	-2.42379	Q9H8V3;Q9H8V3-4;Q9H8V3-2;Q9H8V3-3	Q9H8V3;Q9H8V3-4;Q9H8V3-2;Q9H8V3-3	Protein ECT2	ECT2	20	20	20	35.8	35.8	35.8	103.5	0	98.844	10864000	254	16.5672	13.0878	15.9359	15.7116	18.1932	17.8474	17.0369	17.9202
+	2.42766	3.94088	Q9H8Y5	Q9H8Y5	Ankyrin repeat and zinc finger domain-containing protein 1	ANKZF1	10	10	10	26	26	26	80.926	0	85.063	6337600	137	17.1254	18.6117	18.3852	17.3329	15.9235	14.0737	12.1943	13.5001
+	1.87498	-0.599397	Q9H8Y8;Q9H8Y8-3;Q9H8Y8-2	Q9H8Y8;Q9H8Y8-3;Q9H8Y8-2	Golgi reassembly-stacking protein 2	GORASP2	10	10	10	36.3	36.3	36.3	47.145	0	280.22	35341000	339	17.0414	16.303	16.8852	16.8265	17.1939	17.506	17.3992	17.3547
+	1.87701	-0.934838	Q9H936;Q9H1K4	Q9H936	Mitochondrial glutamate carrier 1	SLC25A22	8	8	8	49.5	49.5	49.5	34.47	0	136.21	46079000	255	16.9569	15.8219	16.6566	16.9208	17.6036	17.4047	17.4719	17.6153
+	2.50544	-1.3862	Q9H9B1;Q9H9B1-3;Q9H9B1-4	Q9H9B1;Q9H9B1-3	Histone-lysine N-methyltransferase EHMT1	EHMT1	10	10	10	12.2	12.2	12.2	141.46	0	31.846	4186900	80	15.6408	15.0267	15.6051	15.5186	17.5835	16.5937	16.4705	16.6882
+	1.60046	-3.36413	Q9H9J2	Q9H9J2	39S ribosomal protein L44, mitochondrial	MRPL44	13	13	13	50	50	50	37.535	0	115	44630000	493	15.3636	9.92543	12.4133	11.6797	15.765	15.6178	15.6456	15.8101
+	1.98999	0.709144	Q9H9T3;Q9H9T3-2;Q9H9T3-4;Q9H9T3-5	Q9H9T3;Q9H9T3-2;Q9H9T3-4;Q9H9T3-5	Elongator complex protein 3	ELP3	15	15	15	37.1	37.1	37.1	62.258	0	90.065	19140000	402	12.972	13.1493	13.1626	12.3465	12.2239	12.1913	12.1749	12.2037
+	1.6982	-0.639517	Q9HAS0	Q9HAS0	Protein Njmu-R1	C17orf75	8	8	8	37.6	37.6	37.6	44.621	0	116.06	7033700	195	15.8307	14.8577	15.4209	15.4588	16.0027	16.0105	16.1327	15.9803
+	2.76449	-0.766497	Q9HAU4;Q9HCE7;Q9HCE7-2	Q9HAU4	E3 ubiquitin-protein ligase SMURF2	SMURF2	9	9	9	19.9	19.9	19.9	86.195	0	14.403	2381900	78	16.0156	15.833	15.8422	16.0977	16.4926	16.8646	16.993	16.5042
+	2.04913	-0.820391	Q9HAV4	Q9HAV4	Exportin-5	XPO5	45	45	44	55.1	55.1	55.1	136.31	0	323.31	122840000	1524	15.3503	15.3028	15.9938	15.9803	16.734	16.5184	16.2621	16.3942
+	3.09183	2.55887	Q9HB19	Q9HB19	Pleckstrin homology domain-containing family A member 2	PLEKHA2	8	8	8	24.5	24.5	24.5	47.254	0	10.789	5793500	120	15.6464	16.0511	15.7181	15.793	13.2355	12.5282	12.838	14.3716
+	1.66521	-1.8513	Q9HB58;Q9HB58-5;Q9HB58-3;Q9HB58-7;Q9HB58-6;Q9HB58-4;Q9HB58-2	Q9HB58;Q9HB58-5;Q9HB58-3;Q9HB58-7;Q9HB58-6;Q9HB58-4;Q9HB58-2	Sp110 nuclear body protein	SP110	2	2	2	4.5	4.5	4.5	78.395	0.00015117	0.78581	514660	22	12.9124	11.5017	14.3537	13.1671	14.8583	14.5633	14.721	15.1975
+	1.22411	2.08843	Q9HBE1-4;Q9HBE1;Q9HBE1-2;Q9HBE1-3	Q9HBE1-4;Q9HBE1;Q9HBE1-2;Q9HBE1-3	POZ-, AT hook-, and zinc finger-containing protein 1	PATZ1	4	4	4	13.8	13.8	13.8	57.601	0	30.621	8228300	36	14.3152	15.6142	16.4129	15.8342	11.1643	14.6946	14.148	13.8159
+	2.28177	-2.59716	Q9HBM1	Q9HBM1	Kinetochore protein Spc25	SPC25	10	10	10	47.8	47.8	47.8	26.152	0	21.712	8299700	157	13.9217	11.3074	13.0392	13.795	15.492	15.6744	15.4712	15.8144
+	2.91804	-0.910809	Q9HC35;Q9HC35-2	Q9HC35;Q9HC35-2	Echinoderm microtubule-associated protein-like 4	EML4	20	20	20	35	35	35	108.91	0	323.31	52344000	569	18.1153	17.6859	17.6925	17.5276	18.4426	18.6779	18.633	18.911
+	2.2552	-2.73443	Q9HCC0;Q9HCC0-2	Q9HCC0;Q9HCC0-2	Methylcrotonoyl-CoA carboxylase beta chain, mitochondrial	MCCC2	23	23	23	65	65	65	61.332	0	323.31	96163000	687	12.7907	12.6493	12.0204	12.2525	15.9569	15.9176	15.4508	13.3254
+	1.62739	1.4081	Q9HD20;Q9HD20-2;Q9HD20-3	Q9HD20;Q9HD20-2	Manganese-transporting ATPase 13A1	ATP13A1	16	16	16	16.1	16.1	16.1	132.95	0	34.674	5146200	126	14.2597	14.8474	14.9217	14.0922	13.7155	12.7903	12.0958	13.8869
+	1.53249	-1.38373	Q9HD23;Q9HD23-2;Q9HD23-4	Q9HD23;Q9HD23-2;Q9HD23-4	Magnesium transporter MRS2 homolog, mitochondrial	MRS2	4	4	4	14.2	14.2	14.2	50.317	0	65.197	717300	32	13.3869	11.7185	13.0863	13.6243	15.0023	13.9075	14.2538	14.1873
+	2.09937	-0.565601	Q9HD67;Q9HD67-3	Q9HD67;Q9HD67-3	Unconventional myosin-X	MYO10	30	30	30	22.9	22.9	22.9	237.34	0	70.726	24837000	548	15.1783	15.1382	15.4984	15.3632	15.972	15.599	15.74	16.1296
+	2.289	1.08298	Q9NP58;Q9NP58-4	Q9NP58;Q9NP58-4	ATP-binding cassette sub-family B member 6, mitochondrial	ABCB6	12	12	12	26.1	26.1	26.1	93.884	0	200.25	4642500	104	15.6914	15.5621	15.7455	15.642	14.279	14.5148	14.2153	15.2999
+	1.52609	0.948477	Q9NP81	Q9NP81	Serine--tRNA ligase, mitochondrial	SARS2	17	17	3	47.3	47.3	7.3	58.282	0	323.31	68800000	719	16.1783	16.2607	16.2042	16.4177	15.3359	15.4394	14.4447	16.0469
+	2.12153	-1.1052	Q9NP92	Q9NP92	28S ribosomal protein S30, mitochondrial	MRPS30	12	12	12	44.9	44.9	44.9	50.364	0	79.818	33237000	323	16.5488	15.3332	16.1188	15.5378	16.9625	16.886	17.063	17.0479
+	2.27019	0.437978	Q9NPD3	Q9NPD3	Exosome complex component RRP41	EXOSC4	10	10	9	37.6	37.6	37.6	26.383	0	142.72	24474000	248	16.9407	17.1892	17.1368	17.1771	16.5087	16.7931	16.5454	16.8446
+	2.12157	-0.543743	Q9NPI6;Q9NPI6-2	Q9NPI6;Q9NPI6-2	mRNA-decapping enzyme 1A	DCP1A	5	5	5	13.4	13.4	13.4	63.278	0	40.646	12986000	298	15.6291	15.2155	15.7	15.6798	16.0753	16.0731	15.9415	16.3095
+	2.56655	-1.85983	Q9NPJ3;Q9NPJ3-2	Q9NPJ3;Q9NPJ3-2	Acyl-coenzyme A thioesterase 13;Acyl-coenzyme A thioesterase 13, N-terminally processed	ACOT13	6	6	6	70.7	70.7	70.7	14.96	0	10.352	5024300	102	12.5752	11.8399	13.2772	13.5184	14.7091	14.6881	14.5643	14.6885
+	2.88272	-0.695122	Q9NPL8	Q9NPL8	Complex I assembly factor TIMMDC1, mitochondrial	TIMMDC1	8	8	8	43.9	43.9	43.9	32.177	0	279.96	20090000	394	15.4596	15.3128	15.7896	15.7142	16.3458	16.1469	16.3618	16.2022
+	2.89192	1.11614	Q9NR33	Q9NR33	DNA polymerase epsilon subunit 4	POLE4	2	2	2	32.5	32.5	32.5	12.209	0	196.9	2535100	80	14.9862	14.8427	14.9105	14.8702	14.3171	13.6773	13.761	13.3896
+	2.27008	0.550343	Q9NRC1-5;Q9NRC1-3;Q9NRC1-2;Q9NRC1-4;Q9NRC1-6;Q9NRC1;Q9NRC1-7	Q9NRC1-5;Q9NRC1-3;Q9NRC1-2;Q9NRC1-4;Q9NRC1-6;Q9NRC1	Suppressor of tumorigenicity 7 protein	ST7	7	7	7	22.7	22.7	22.7	58.296	0	22.353	976590	42	15.1577	15.1609	15.3077	15.5728	14.6295	14.9976	14.6481	14.7226
+	1.32769	-1.8802	Q9NRG9;Q9NRG9-2	Q9NRG9;Q9NRG9-2	Aladin	AAAS	15	15	15	45.2	45.2	45.2	59.573	0	211.31	13810000	346	15.4726	12.155	14.5696	14.989	16.3543	16.1532	16.4622	15.7374
+	1.90628	-0.625341	Q9NRL2;Q9NRL2-2	Q9NRL2;Q9NRL2-2	Bromodomain adjacent to zinc finger domain protein 1A	BAZ1A	31	31	31	28.7	28.7	28.7	178.7	0	301.35	23583000	372	17.6925	16.8505	17.2052	17.1669	17.8616	17.7667	17.9372	17.8511
+	1.9404	-0.899282	Q9NRM2	Q9NRM2	Zinc finger protein 277	ZNF277	2	2	2	7.8	7.8	7.8	52.787	0	20.742	337360	18	14.3674	13.316	14.26	14.0905	14.9804	15.0751	14.7117	14.8639
+	1.76892	0.882203	Q9NRW3	Q9NRW3	DNA dC->dU-editing enzyme APOBEC-3C	APOBEC3C	5	5	4	43.7	43.7	37.4	22.826	0	50.14	4696200	80	17.3629	18.2169	17.6698	18.0927	17.0394	17.0722	16.4219	17.28
+	1.85932	-1.52616	Q9NRX2	Q9NRX2	39S ribosomal protein L17, mitochondrial	MRPL17	5	5	5	23.4	23.4	23.4	20.05	0	34.624	11845000	287	14.4384	12.3064	13.5722	13.3408	14.8091	14.8506	14.9907	15.112
+	2.7467	-0.733947	Q9NRZ9-2;Q9NRZ9;Q9NRZ9-3;Q9NRZ9-6;Q9NRZ9-5;Q9NRZ9-4;Q9NRZ9-8;Q9NRZ9-7	Q9NRZ9-2;Q9NRZ9;Q9NRZ9-3;Q9NRZ9-6;Q9NRZ9-5;Q9NRZ9-4	Lymphoid-specific helicase	HELLS	27	27	27	42.8	42.8	42.8	95.606	0	323.31	16731000	302	17.6802	17.1298	17.4209	17.518	18.1853	18.1381	18.3628	17.9983
+	1.71802	-1.47713	Q9NSP4;Q9NSP4-4;Q9NSP4-2;Q9NSP4-3	Q9NSP4;Q9NSP4-4;Q9NSP4-2	Centromere protein M	CENPM	7	7	7	62.2	62.2	62.2	19.737	0	56.174	2041500	99	13.6837	12.4851	13.1044	11.7552	14.7272	14.3455	14.1542	13.7099
+	2.29541	-1.5566	Q9NTK5;Q9NTK5-3;Q9NTK5-2	Q9NTK5;Q9NTK5-3	Obg-like ATPase 1	OLA1	24	24	24	67.9	67.9	67.9	44.743	0	323.31	220520000	1206	15.0325	13.6289	14.167	13.7433	15.9135	15.6535	15.997	15.2341
+	3.61197	1.04831	Q9NTM9	Q9NTM9	Copper homeostasis protein cutC homolog	CUTC	9	9	9	57.5	57.5	57.5	29.341	0	80.3	3675500	87	17.4197	17.6518	17.9404	17.4421	16.6932	16.5055	16.6374	16.4248
+	1.90678	-1.39753	Q9NUA8;Q9NUA8-2	Q9NUA8	Zinc finger and BTB domain-containing protein 40	ZBTB40	9	9	9	11.5	11.5	11.5	138.12	0	29.526	893100	42	13.0146	11.9795	13.77	13.3931	14.2513	14.6878	14.3919	14.4164
+	1.86346	-0.915398	Q9NUJ1;Q9NUJ1-3	Q9NUJ1	Mycophenolic acid acyl-glucuronide esterase, mitochondrial	ABHD10	13	13	3	53.9	53.9	18	33.932	0	323.31	89911000	622	15.722	15.5039	15.1306	14.659	16.3982	16.3072	16.155	15.8167
+	2.3015	0.930746	Q9NUU6	Q9NUU6	Inactive ubiquitin thioesterase FAM105A	FAM105A	7	7	7	36	36	36	42.195	0	172.06	2884000	75	16.9921	17.0462	17.5773	17.5003	16.5762	16.2972	15.9334	16.5861
+	1.80016	-0.580308	Q9NVF7;Q9NVF7-2	Q9NVF7	F-box only protein 28	FBXO28	7	7	7	23.6	23.6	23.6	41.149	0	18.686	6141900	80	16.8495	16.3242	16.3815	16.8994	16.9479	17.2527	17.3523	17.2231
+	1.77801	-0.995738	Q9NVI1;Q9NVI1-2;Q9NVI1-1;Q9NVI1-4	Q9NVI1;Q9NVI1-2;Q9NVI1-1	Fanconi anemia group I protein	FANCI	35	35	35	42.1	42.1	42.1	149.32	0	323.31	22582000	617	16.4971	15.0527	15.9306	15.9734	16.92	16.9291	16.8593	16.7284
+	1.70352	-0.626456	Q9NW82	Q9NW82	WD repeat-containing protein 70	WDR70	12	12	12	27.8	27.8	27.8	73.2	0	22.966	8513800	216	15.2802	16.0984	15.5464	15.849	16.2057	16.5265	16.4039	16.1437
+	2.35881	0.795898	Q9NWH9	Q9NWH9	SAFB-like transcription modulator	SLTM	15	15	7	17.4	17.4	9.2	117.15	0	323.31	24625000	217	18.3997	19.1401	18.7317	18.6449	18.0149	18.1278	17.8912	17.6991
+	1.90071	-0.743284	Q9NX40;Q9NX40-3;Q9NX40-2;Q9NX40-4	Q9NX40;Q9NX40-3;Q9NX40-2;Q9NX40-4	OCIA domain-containing protein 1	OCIAD1	6	6	6	34.3	34.3	34.3	27.626	0	135.69	63572000	368	17.8591	17.1865	17.9712	18.0667	18.6143	18.6074	18.3132	18.5217
+	3.12882	-0.704795	Q9NXF1;Q9NXF1-2	Q9NXF1;Q9NXF1-2	Testis-expressed sequence 10 protein	TEX10	28	28	28	48.2	48.2	48.2	105.67	0	323.31	60556000	627	17.7109	17.3787	17.7678	17.7093	18.3478	18.3698	18.4995	18.1687
+	1.76074	-0.64474	Q9NXR1;Q9NXR1-1;Q9GZM8;Q9GZM8-3;Q9GZM8-2	Q9NXR1;Q9NXR1-1;Q9GZM8;Q9GZM8-3;Q9GZM8-2	Nuclear distribution protein nudE homolog 1;Nuclear distribution protein nudE-like 1	NDE1;NDEL1	3	3	3	9.6	9.6	9.6	37.72	0	10.39	2771100	93	14.9846	14.2787	14.7072	14.8452	15.4402	15.3174	15.0185	15.6185
+	1.30303	-1.48477	Q9NXR8;Q9NXR8-2;Q9NXR8-3	Q9NXR8;Q9NXR8-2;Q9NXR8-3	Inhibitor of growth protein 3	ING3	4	4	4	17.9	17.9	17.9	46.742	0	47.497	1592200	45	12.7314	15.1081	12.7363	14.2841	15.1998	15.4165	15.3614	14.8213
+	3.01487	-1.53851	Q9NYP3;Q9NYP3-2;Q9NYP3-3	Q9NYP3	Protein downstream neighbor of Son	DONSON	4	4	4	11.7	11.7	11.7	62.746	0	67.511	2188000	78	15.1251	13.9633	14.5417	14.695	16.3761	15.993	16.1149	15.9949
+	2.61771	-1.14425	Q9NYY8;Q9NYY8-2	Q9NYY8;Q9NYY8-2	FAST kinase domain-containing protein 2	FASTKD2	16	16	16	33.8	33.8	33.8	81.462	0	103.19	26180000	586	16.8243	15.7414	16.3746	16.4631	17.4978	17.4861	17.4104	17.5861
+	1.50501	-1.5578	Q9NZ63	Q9NZ63	Uncharacterized protein C9orf78	C9orf78	8	8	8	39.1	39.1	39.1	33.688	0	56.585	7279800	193	14.5627	12.9261	14.3056	12.5706	15.1867	15.5085	15.4858	14.4153
+	2.51095	-0.758476	Q9NZC4;Q9NZC4-3;Q9NZC4-2	Q9NZC4;Q9NZC4-3;Q9NZC4-2	ETS homologous factor	EHF	6	6	5	29.7	29.7	29.7	34.892	0	84.291	2219700	50	15.0248	15.1585	14.6012	14.6575	15.4185	15.7312	15.7681	15.558
+	1.5192	-1.33108	Q9NZI7;Q9NZI7-4	Q9NZI7;Q9NZI7-4	Upstream-binding protein 1	UBP1	8	7	7	19.6	16.3	16.3	60.49	0	6.582	2784900	79	13.8615	15.9145	14.2208	14.4205	16.2597	15.6399	15.8054	16.0366
+	2.18438	-0.718176	Q9NZM5	Q9NZM5	Glioma tumor suppressor candidate region gene 2 protein	GLTSCR2	11	11	11	28.7	28.7	28.7	54.389	0	101.51	16029000	137	17.0282	16.9544	17.6625	17.0892	17.8421	17.7615	17.9164	18.087
+	2.57323	0.713058	Q9NZQ3;Q9NZQ3-3;Q9NZQ3-4;Q9NZQ3-5	Q9NZQ3;Q9NZQ3-3;Q9NZQ3-4;Q9NZQ3-5	NCK-interacting protein with SH3 domain	NCKIPSD	17	17	3	36.4	36.4	5.3	78.959	0	89.539	19771000	334	17.3094	16.8492	17.3443	17.4304	16.5833	16.3394	16.5317	16.6266
+	1.35531	1.17766	Q9P016;Q9P016-2	Q9P016;Q9P016-2	Thymocyte nuclear protein 1	THYN1	7	7	7	35.6	35.6	35.6	25.697	0	23.03	6440000	98	15.399	15.2668	15.9101	15.6631	14.7609	15.1737	13.1332	14.4605
+	1.9462	-1.22973	Q9P031	Q9P031	Thyroid transcription factor 1-associated protein 26	CCDC59	2	2	2	13.7	13.7	13.7	28.669	0.0008658	-0.40048	1877000	30	14.8808	13.66	14.9115	14.928	15.425	15.883	16.0624	15.9288
+	1.98891	-0.815884	Q9P032	Q9P032	NADH dehydrogenase [ubiquinone] 1 alpha subcomplex assembly factor 4	NDUFAF4	3	3	3	19.4	19.4	19.4	20.266	0	63.59	22264000	198	16.1028	15.7598	16.236	16.378	17.1657	16.5889	16.6778	17.3076
+	2.08306	1.55888	Q9P0I2;Q9P0I2-2	Q9P0I2;Q9P0I2-2	ER membrane protein complex subunit 3	EMC3	13	13	13	56.7	56.7	56.7	29.952	0	323.31	20374000	282	17.1296	18.6247	17.9223	18.0214	17.0597	15.9576	16.4733	15.972
+	2.5772	1.5138	Q9P0L0;Q9P0L0-2	Q9P0L0;Q9P0L0-2	Vesicle-associated membrane protein-associated protein A	VAPA	9	9	8	57	57	57	27.893	0	143.15	47252000	259	19.2297	20.2849	19.5181	19.9952	18.7395	17.9853	17.8764	18.3716
+	2.72779	-0.699522	Q9P0U4;Q9P0U4-2	Q9P0U4;Q9P0U4-2	CXXC-type zinc finger protein 1	CXXC1	7	7	7	17.5	17.5	17.5	75.711	0	45.942	2776200	70	15.5762	15.0159	15.4403	15.4866	16.059	16.2039	16.0688	15.9855
+	1.73921	-1.82392	Q9P1F3	Q9P1F3	Costars family protein ABRACL	ABRACL	6	6	6	82.7	82.7	82.7	9.0564	0	323.31	120370000	296	12.122	14.0013	14.4152	12.7451	14.6929	15.4742	14.9714	15.4408
+	1.83241	-1.81631	Q9P1Q0;Q9P1Q0-4;Q9P1Q0-3;Q9P1Q0-2;Q9P1Q0-5	Q9P1Q0;Q9P1Q0-4;Q9P1Q0-3;Q9P1Q0-2	Vacuolar protein sorting-associated protein 54	VPS54	3	3	3	5.9	5.9	5.9	110.59	0	6.8271	360640	15	14.02	12.3791	12.2195	13.7746	14.8388	14.6311	15.6865	14.5021
+	2.35057	-0.735873	Q9P287	Q9P287	BRCA2 and CDKN1A-interacting protein	BCCIP	11	11	1	51.6	51.6	3.8	35.979	0	304.27	48953000	379	17.2832	16.78	16.5959	17.0952	17.7209	17.5386	17.6146	17.8236
+	2.23463	-0.811189	Q9P2B4	Q9P2B4	CTTNBP2 N-terminal-like protein	CTTNBP2NL	8	8	8	19.7	19.7	19.7	70.157	0	13.339	3570300	119	15.1944	14.447	15.2525	15.1094	15.8158	15.9242	15.6713	15.8367
+	1.71312	-1.16281	Q9P2H3-3;Q9P2H3;Q9P2H3-2;Q8IWR1	Q9P2H3-3;Q9P2H3;Q9P2H3-2	Intraflagellar transport protein 80 homolog	IFT80	11	11	11	16.2	16.2	16.2	123.32	0	34.204	8491000	209	15.8317	15.4759	15.1885	14.7286	17.3041	16.0464	16.2997	16.2258
+	1.55089	2.57586	Q9P2K3;Q9P2K3-4;Q9P2K3-3;Q9P2K3-2	Q9P2K3;Q9P2K3-4;Q9P2K3-3;Q9P2K3-2	REST corepressor 3	RCOR3	7	4	4	25.3	17.4	17.4	55.581	0	14.52	2021000	47	16.5478	15.6567	16.6412	16.6036	16.3762	12.9251	12.8967	12.9479
+	2.46875	-0.830101	Q9UBC3;Q9UBC3-3;Q9UBC3-6;Q9UBC3-8;Q9UBC3-7;Q9UBC3-4;Q9UBC3-5;Q9UBC3-2	Q9UBC3;Q9UBC3-3;Q9UBC3-6;Q9UBC3-8;Q9UBC3-7;Q9UBC3-4;Q9UBC3-5;Q9UBC3-2	DNA (cytosine-5)-methyltransferase 3B	DNMT3B	4	4	4	7	7	7	95.75	0	21.804	889690	33	14.9617	14.1431	14.5774	14.6514	15.5563	15.3343	15.4421	15.3213
+	5.63039	6.01443	Q9UBK9;Q9UBK9-2	Q9UBK9;Q9UBK9-2	Protein UXT	UXT	3	3	3	22.3	22.3	22.3	18.246	0.0014168	-0.84575	5821400	18	18.321	19.1432	18.8478	18.9057	13.0077	13.0206	11.9029	13.2286
+	1.8987	0.819796	Q9UBM7	Q9UBM7	7-dehydrocholesterol reductase	DHCR7	2	2	2	6.9	6.9	6.9	54.489	0	19.521	6878000	60	18.0067	18.0878	18.0377	18.0982	17.5579	17.1974	16.5956	17.6003
+	2.54974	-0.85677	Q9UBS4	Q9UBS4	DnaJ homolog subfamily B member 11	DNAJB11	11	11	11	48	48	48	40.513	0	250.67	75298000	472	18.8762	18.228	18.2272	18.1135	19.2019	19.2885	19.1469	19.2347
+	2.72118	-1.34029	Q9UBT7;Q9UBT7-3;Q9UBT7-2	Q9UBT7;Q9UBT7-3;Q9UBT7-2	Alpha-catulin	CTNNAL1	6	6	6	18.4	18.4	18.4	81.895	0	18.08	3051100	99	14.549	14.5765	14.703	13.6256	15.8175	15.7874	15.6085	15.6019
+	1.53386	-2.48269	Q9UFW8	Q9UFW8	CGG triplet repeat-binding protein 1	CGGBP1	5	5	5	40.1	40.1	40.1	18.82	0	33.91	4533200	103	13.1959	15.7461	12.9546	11.5827	15.9417	15.81	15.6504	16.008
+	1.64425	-0.928827	Q9UG01;Q9UG01-2;Q9UG01-3	Q9UG01;Q9UG01-2	Intraflagellar transport protein 172 homolog	IFT172	24	24	24	22	22	22	197.57	0	52.615	3975600	169	15.0563	13.9555	14.4846	14.871	15.7922	15.0787	15.3574	15.8545
+	1.90344	-0.829386	Q9UGJ1;Q9UGJ1-2	Q9UGJ1;Q9UGJ1-2	Gamma-tubulin complex component 4	TUBGCP4	14	14	14	34.5	34.5	34.5	76.088	0	34.065	12537000	290	16.7257	15.6536	16.0983	15.9644	17.0113	17.0538	16.7436	16.9509
+	6.09338	1.91398	Q9UGL1;Q9UGL1-2	Q9UGL1;Q9UGL1-2	Lysine-specific demethylase 5B	KDM5B	22	22	20	21.4	21.4	20	175.66	0	46.693	9133400	140	18.4863	18.5932	18.5044	18.6356	16.7288	16.5797	16.4344	16.8208
+	3.93706	-1.35502	Q9UGN5;Q9UGN5-2	Q9UGN5;Q9UGN5-2	Poly [ADP-ribose] polymerase 2	PARP2	10	10	10	29	29	29	66.205	0	32.891	7492500	162	16.7172	16.254	16.7589	16.9687	17.962	18.0286	18.0332	18.0951
+	2.35586	-0.787874	Q9UHF7;Q9UHF7-3;Q9UHF7-2	Q9UHF7;Q9UHF7-3;Q9UHF7-2	Zinc finger transcription factor Trps1	TRPS1	13	13	13	16.9	16.9	16.9	141.52	0	70.845	1931200	80	14.9957	15.1606	14.818	14.8368	15.4181	15.933	16.0823	15.5293
+	2.42071	-1.20154	Q9UHG0;Q9UHG0-2	Q9UHG0	Doublecortin domain-containing protein 2	DCDC2	19	19	19	51.9	51.9	51.9	52.833	0	206.17	44193000	491	17.9011	16.7318	17.4937	17.4668	18.7703	18.635	18.3155	18.6789
+	2.01883	-0.614603	Q9UHL9;Q9UHL9-2;Q9UHL9-3	Q9UHL9;Q9UHL9-2;Q9UHL9-3	General transcription factor II-I repeat domain-containing protein 1	GTF2IRD1	9	9	9	10.7	10.7	10.7	106.06	0	51.895	2141000	85	14.6419	14.1097	14.4888	14.866	15.1123	15.1238	15.2578	15.071
+	1.86255	1.01673	Q9UHQ4;Q9UHQ4-2	Q9UHQ4;Q9UHQ4-2	B-cell receptor-associated protein 29	BCAP29	2	2	2	11.2	11.2	11.2	28.32	0.00072286	-0.33907	987290	31	14.0699	14.4721	14.1853	14.474	13.2265	13.1367	14.0465	12.7245
+	3.7925	-2.44173	Q9UHQ9	Q9UHQ9	NADH-cytochrome b5 reductase 1	CYB5R1	9	9	9	35.1	35.1	35.1	34.094	0	47.817	15497000	186	13.2584	13.0542	12.6868	13.9004	15.9098	15.8669	15.6104	15.2796
+	1.81427	-1.14672	Q9UIQ6;Q9UIQ6-3;Q9UIQ6-2	Q9UIQ6;Q9UIQ6-3;Q9UIQ6-2	Leucyl-cystinyl aminopeptidase;Leucyl-cystinyl aminopeptidase, pregnancy serum form	LNPEP	25	25	25	37.8	37.8	37.8	117.35	0	220.16	43955000	691	13.3228	12.8551	13.9976	14.1088	14.3828	14.62	14.668	15.2003
+	1.39991	-1.97887	Q9UIS9;Q9UIS9-5;Q9UIS9-10;Q9UIS9-7;Q9UIS9-9;Q9UIS9-12;Q9UIS9-4;Q9UIS9-11;Q9UIS9-8;Q9UIS9-6;Q9UIS9-2	Q9UIS9;Q9UIS9-5;Q9UIS9-10;Q9UIS9-7;Q9UIS9-9;Q9UIS9-12;Q9UIS9-4;Q9UIS9-11;Q9UIS9-8;Q9UIS9-6;Q9UIS9-2	Methyl-CpG-binding domain protein 1	MBD1	8	8	8	22.3	22.3	22.3	66.606	0	29.813	3575800	54	16.2455	14.1032	13.0471	13.1301	15.8875	15.8918	16.4428	16.2193
+	2.55416	-0.856172	Q9UJX6;Q9UJX6-2	Q9UJX6;Q9UJX6-2	Anaphase-promoting complex subunit 2	ANAPC2	12	12	11	26.8	26.8	21.7	93.827	0	130.6	8767200	234	16.2205	15.6119	16.4013	16.1213	16.9231	16.907	17.0832	16.8664
+	1.93064	-4.13108	Q9UKI8-2;Q9UKI8;Q9UKI8-3;Q9UKI8-4;Q9UKI8-5	Q9UKI8-2;Q9UKI8;Q9UKI8-3;Q9UKI8-4;Q9UKI8-5	Serine/threonine-protein kinase tousled-like 1	TLK1	8	4	4	13.7	8.1	8.1	89.022	0	16.836	10064000	52	17.1402	13.2643	12.1857	12.5215	18.3254	18.0049	17.5137	17.7921
+	1.3383	1.81496	Q9UKK6	Q9UKK6	NTF2-related export protein 1	NXT1	3	3	3	25.7	25.7	25.7	15.847	0	105.71	7489200	89	15.7886	18.0421	17.2699	17.0417	15.2611	13.6648	16.1779	15.7787
+	2.59696	-0.426635	Q9UL15;Q9UL15-2	Q9UL15;Q9UL15-2	BAG family molecular chaperone regulator 5	BAG5	16	16	16	56.6	56.6	56.6	51.199	0	323.31	44080000	644	16.6625	16.4748	16.6297	16.3814	16.8811	17.1253	16.9222	16.9264
+	3.01079	-2.46504	Q9ULD2;Q9ULD2-2;Q9ULD2-6;Q9ULD2-3;Q9ULD2-7;Q9ULD2-4;Q9ULD2-5	Q9ULD2;Q9ULD2-2;Q9ULD2-6;Q9ULD2-3;Q9ULD2-7;Q9ULD2-4	Microtubule-associated tumor suppressor 1	MTUS1	10	10	10	11.1	11.1	11.1	141.4	0	64.516	4580600	93	14.1244	12.71	13.9862	13.4821	16.6947	15.7413	15.5271	16.1998
+	3.07299	-0.558357	Q9ULH0;Q9ULH0-4;Q9ULH0-2;Q9ULH0-3;Q9ULH0-5	Q9ULH0;Q9ULH0-4;Q9ULH0-2;Q9ULH0-3	Kinase D-interacting substrate of 220 kDa	KIDINS220	14	14	14	11.4	11.4	11.4	196.54	0	94.864	7009000	208	16.7224	16.6144	16.768	16.9618	17.3099	17.1791	17.4293	17.3817
+	1.94962	-0.821738	Q9ULJ3;Q9ULJ3-2	Q9ULJ3;Q9ULJ3-2	Zinc finger and BTB domain-containing protein 21	ZBTB21	7	7	7	12.3	12.3	12.3	118.87	0	57.951	1660800	53	15.4507	14.4542	15.0586	15.2283	15.868	15.8811	16.0575	15.6723
+	4.26707	0.493097	Q9ULX6;Q9ULX6-2	Q9ULX6;Q9ULX6-2	A-kinase anchor protein 8-like	AKAP8L	13	13	13	30.5	30.5	30.5	71.639	0	194.59	8803800	277	16.3599	16.5193	16.3733	16.3373	15.9038	15.8368	15.9624	15.9144
+	2.47964	-0.414066	Q9UMN6;Q9UMN6-2	Q9UMN6	Histone-lysine N-methyltransferase 2B	KMT2B	13	13	13	8.1	8.1	8.1	293.51	0	44.535	6874900	199	15.7373	15.7893	15.9541	15.9434	16.3797	16.1578	16.1437	16.399
+	2.42916	0.532549	Q9UNS2;Q9UNS2-2	Q9UNS2;Q9UNS2-2	COP9 signalosome complex subunit 3	COPS3	16	16	16	67.4	67.4	67.4	47.873	0	323.31	80271000	604	16.929	17.1315	17.0154	16.8564	16.6277	16.2453	16.3138	16.6153
+	4.40918	-0.741845	Q9UPN4-2;Q9UPN4;Q9UPN4-3	Q9UPN4-2;Q9UPN4;Q9UPN4-3	Centrosomal protein of 131 kDa	CEP131	17	17	17	19.3	19.3	19.3	121.85	0	27.726	7647200	239	16.17	16.1032	16.2083	16.1327	16.7555	16.9917	16.8137	17.0208
+	2.25157	-0.629518	Q9UPZ3;Q9UPZ3-2	Q9UPZ3;Q9UPZ3-2	Hermansky-Pudlak syndrome 5 protein	HPS5	5	5	4	8.3	8.3	5.8	127.45	0	38.827	4943300	142	14.965	14.2701	14.7118	14.6562	15.237	15.2599	15.402	15.2223
+	2.99073	-0.322981	Q9UQ80;Q9UQ80-2	Q9UQ80;Q9UQ80-2	Proliferation-associated protein 2G4	PA2G4	29	29	29	72.6	72.6	72.6	43.786	0	323.31	509660000	1360	21.5393	21.3995	21.4083	21.3283	21.7187	21.6615	21.793	21.7941
+	4.77959	-1.29785	Q9UQ84;Q9UQ84-4	Q9UQ84;Q9UQ84-4	Exonuclease 1	EXO1	4	4	4	8.5	8.5	8.5	94.102	0	2.9085	618170	26	13.6161	13.4915	13.4311	13.7546	15.0128	14.973	14.6813	14.8175
+	2.21402	-0.762892	Q9Y241;Q9Y241-2;A8MV81	Q9Y241;Q9Y241-2	HIG1 domain family member 1A, mitochondrial	HIGD1A	9	9	9	92.5	92.5	92.5	10.143	0	215.35	113460000	487	18.2895	17.6211	18.3279	18.387	19.0065	18.82	18.8805	18.9702
+	2.22209	-0.424058	Q9Y262;Q9Y262-2	Q9Y262;Q9Y262-2	Eukaryotic translation initiation factor 3 subunit L	EIF3L	30	30	30	66.8	66.8	66.8	66.726	0	323.31	227160000	1376	19.4456	19.1798	19.6001	19.5529	19.7918	19.8561	19.9806	19.846
+	1.50533	-0.874079	Q9Y282;Q9Y282-3;Q9Y282-2	Q9Y282;Q9Y282-3;Q9Y282-2	Endoplasmic reticulum-Golgi intermediate compartment protein 3	ERGIC3	7	7	7	26.6	26.6	26.6	43.222	0	82.872	18659000	187	16.6471	15.4113	16.5635	16.1176	17.0518	17.0993	17.3655	16.7193
+	2.62767	-0.845101	Q9Y291	Q9Y291	28S ribosomal protein S33, mitochondrial	MRPS33	2	2	2	17	17	17	12.629	0	21.774	5022100	115	14.3058	14.0217	14.2983	14.2837	15.4892	14.9655	15.072	14.7633
+	1.57155	-0.76427	Q9Y2D8;Q9Y2D8-2;Q9Y2D8-3	Q9Y2D8;Q9Y2D8-2;Q9Y2D8-3	Afadin- and alpha-actinin-binding protein	SSX2IP	3	3	3	8.1	8.1	8.1	71.235	0	3.7085	101940	9	12.7193	12.7963	12.9007	13.6283	13.9691	13.7542	13.3372	14.0412
+	1.26525	1.65027	Q9Y2H5	Q9Y2H5	Pleckstrin homology domain-containing family A member 6	PLEKHA6	9	9	9	14.3	14.3	14.3	117.13	0	9.3322	2925000	39	13.3159	15.5123	15.7646	15.195	12.6329	13.9012	14.1077	12.545
+	1.48968	0.903013	Q9Y2K7;Q9Y2K7-2;Q9Y2K7-5;Q9Y2K7-4;Q9Y2K7-3	Q9Y2K7;Q9Y2K7-2;Q9Y2K7-5;Q9Y2K7-4	Lysine-specific demethylase 2A	KDM2A	30	30	28	36.6	36.6	35.3	132.79	0	197.88	14507000	264	17.0971	17.7358	16.9824	16.3551	16.4172	16.1146	15.6931	16.3334
+	1.38857	-2.11127	Q9Y2R5	Q9Y2R5	28S ribosomal protein S17, mitochondrial	MRPS17	2	2	2	29.2	29.2	29.2	14.502	0	2.4033	1066400	23	12.9917	10.9347	12.3307	14.8339	15.0404	14.7414	14.7744	14.9799
+	1.63387	-2.6579	Q9Y2R9	Q9Y2R9	28S ribosomal protein S7, mitochondrial	MRPS7	9	9	9	43	43	43	28.134	0	79.53	20374000	240	15.6162	11.6853	14.6705	14.2898	16.7496	16.1474	17.3802	16.6161
+	2.22829	-0.687246	Q9Y2S7	Q9Y2S7	Polymerase delta-interacting protein 2	POLDIP2	12	12	12	44.8	44.8	44.8	42.033	0	213.87	44171000	385	16.5238	15.7305	16.2247	16.1183	16.7964	16.8488	16.8165	16.8845
+	2.4783	2.62194	Q9Y2T2	Q9Y2T2	AP-3 complex subunit mu-1	AP3M1	17	17	16	67.9	67.9	65.6	46.939	0	94.371	10775000	189	16.5877	16.672	16.1566	16.8808	14.7676	14.9728	12.8546	13.2145
+	2.60132	1.39637	Q9Y315	Q9Y315	Deoxyribose-phosphate aldolase	DERA	12	12	12	48.4	48.4	48.4	35.23	0	193.22	17774000	301	16.4851	16.6408	16.1133	16.0102	15.1617	14.3793	14.6843	15.4386
+	2.35644	-1.04317	Q9Y320;Q9Y320-2	Q9Y320;Q9Y320-2	Thioredoxin-related transmembrane protein 2	TMX2	6	6	6	26.4	26.4	26.4	34.037	0	80.359	20401000	241	16.1172	14.9763	15.5334	15.5097	16.6306	16.5141	16.5302	16.6344
+	1.53417	-0.768691	Q9Y375	Q9Y375	Complex I intermediate-associated protein 30, mitochondrial	NDUFAF1	5	5	5	25.4	25.4	25.4	37.763	0	14.357	4162200	119	15.0671	14.7244	15.4149	14.3299	15.3074	15.9754	15.6299	15.6984
+	1.49311	1.11061	Q9Y3B4	Q9Y3B4	Splicing factor 3B subunit 6	SF3B6	5	5	5	49.6	49.6	49.6	14.585	0	30.181	37956000	191	17.7942	19.5467	18.4694	18.1301	17.0197	17.4649	17.407	17.6065
+	1.84557	-1.41027	Q9Y3C8	Q9Y3C8	Ubiquitin-fold modifier-conjugating enzyme 1	UFC1	7	7	7	52.7	52.7	52.7	19.458	0	25.796	25785000	242	13.7908	12.5246	13.7987	12.7401	15.0754	13.9561	14.7031	14.7605
+	2.13366	-1.33977	Q9Y3D6	Q9Y3D6	Mitochondrial fission 1 protein	FIS1	4	4	4	27.6	27.6	27.6	16.937	0	90.897	25985000	124	14.9759	13.5509	14.3419	13.6621	15.4644	15.4556	15.327	15.643
+	2.47705	-0.711756	Q9Y3F4;Q9Y3F4-2	Q9Y3F4;Q9Y3F4-2	Serine-threonine kinase receptor-associated protein	STRAP	15	15	15	67.4	67.4	67.4	38.438	0	323.31	163920000	829	18.4165	17.8815	18.1512	17.7839	18.8785	18.838	18.6853	18.6782
+	2.13749	-0.454236	Q9Y3Q3;Q9Y3Q3-2	Q9Y3Q3;Q9Y3Q3-2	Transmembrane emp24 domain-containing protein 3	TMED3	4	4	4	39.6	39.6	39.6	24.777	0	102.39	5253400	156	15.379	15.3391	15.148	15.0978	15.7156	15.7077	15.4581	15.8994
+	3.0304	-0.862714	Q9Y487	Q9Y487	V-type proton ATPase 116 kDa subunit a isoform 2	ATP6V0A2	7	6	6	11.8	10.9	10.9	98.081	0	30.327	6695100	226	15.2116	14.5933	15.0094	15.0393	15.6575	15.8803	15.9007	15.8659
+	4.52194	5.2934	Q9Y4C1	Q9Y4C1	Lysine-specific demethylase 3A	KDM3A	19	18	18	21	20.1	20.1	147.34	0	62.214	3507000	75	18.4002	18.3384	18.7568	18.18	12.5008	12.7158	12.8047	14.4804
+	2.20942	-0.789848	Q9Y4C2;Q9Y4C2-2	Q9Y4C2;Q9Y4C2-2	TRPM8 channel-associated factor 1	TCAF1	10	10	10	18.6	18.6	18.6	102.12	0	28.778	4565300	125	15.5645	14.8105	15.2028	14.9871	16.0071	15.9135	16.1425	15.6612
+	1.47798	-1.58555	Q9Y4D1;Q9Y4D1-2;Q9Y4D1-3;Q86T65;Q86T65-4	Q9Y4D1;Q9Y4D1-2;Q9Y4D1-3	Disheveled-associated activator of morphogenesis 1	DAAM1	12	12	12	14	14	14	123.47	0	4.718	1439200	65	14.655	13.3181	13.733	15.437	16.3397	14.9036	16.1627	16.0794
+	2.43024	-1.04007	Q9Y4L1;Q9Y4L1-2	Q9Y4L1;Q9Y4L1-2	Hypoxia up-regulated protein 1	HYOU1	42	42	42	55.3	55.3	55.3	111.33	0	323.31	235310000	1649	13.2593	12.7109	12.5754	13.4389	13.9374	13.8625	14.0879	14.2569
+	2.39951	-0.495512	Q9Y4W6	Q9Y4W6	AFG3-like protein 2	AFG3L2	28	28	28	42.5	42.5	42.5	88.583	0	323.31	82526000	703	18.9238	18.6803	18.8022	18.6803	19.3322	19.0919	19.4982	19.1463
+	1.86938	-0.635288	Q9Y597;Q9Y597-2;Q9Y597-3	Q9Y597;Q9Y597-2	BTB/POZ domain-containing protein KCTD3	KCTD3	6	5	5	15.2	12.4	12.4	88.983	0	70.88	5352000	104	16.5148	15.7417	16.413	16.4306	16.9419	16.8322	17.0104	16.8567
+	2.63706	-3.10477	Q9Y5K8	Q9Y5K8	V-type proton ATPase subunit D	ATP6V1D	9	9	9	49.8	49.8	49.8	28.262	0	172.44	20948000	284	10.5089	12.4935	11.3712	12.9649	14.35	14.6415	15.3607	15.4054
+	1.78079	1.28577	Q9Y5R8	Q9Y5R8	Trafficking protein particle complex subunit 1	TRAPPC1	5	5	5	40.7	40.7	40.7	16.831	0.0028066	-1.0403	2783900	86	13.9205	14.1935	14.7286	14.1915	13.0169	13.0874	12.0394	13.7474
+	1.38994	3.15007	Q9Y608-5;Q9Y608;Q9Y608-2;Q9Y608-4;Q9Y608-3	Q9Y608-5;Q9Y608;Q9Y608-2;Q9Y608-4	Leucine-rich repeat flightless-interacting protein 2	LRRFIP2	5	5	5	15.3	15.3	15.3	57.393	0	5.2636	4904000	28	17.7621	18.8514	13.8889	17.8362	15.5009	13.4099	13.3601	13.4676
+	2.01839	0.618447	Q9Y6M1;Q9Y6M1-1;Q9Y6M1-5;Q9Y6M1-6;Q9Y6M1-3;Q9Y6M1-4	Q9Y6M1;Q9Y6M1-1;Q9Y6M1-5;Q9Y6M1-6;Q9Y6M1-3;Q9Y6M1-4	Insulin-like growth factor 2 mRNA-binding protein 2	IGF2BP2	26	26	23	45.9	45.9	45.4	66.121	0	249.54	71383000	496	18.7063	19.4293	19.0301	18.9058	18.4437	18.37	18.2411	18.5429
+	1.67201	-1.22518	Q9Y6M7-7;Q9Y6M7-13;Q9Y6M7-8;Q9Y6M7-6;Q9Y6M7-12;Q9Y6M7-9;Q9Y6M7-3;Q9Y6M7-4;Q9Y6M7;Q9Y6M7-2;Q9Y6M7-14;Q9Y6M7-11;Q9Y6M7-10;Q9Y6M7-5;Q6U841-2;Q6U841-4;Q6U841-3;Q6U841	Q9Y6M7-7;Q9Y6M7-13;Q9Y6M7-8;Q9Y6M7-6;Q9Y6M7-12;Q9Y6M7-9;Q9Y6M7-3;Q9Y6M7-4;Q9Y6M7;Q9Y6M7-2;Q9Y6M7-14;Q9Y6M7-11;Q9Y6M7-10;Q9Y6M7-5	Sodium bicarbonate cotransporter 3	SLC4A7	13	13	12	18.3	18.3	17.2	140.76	0	117.94	22139000	338	13.9804	12.899	13.5456	13.1621	13.9834	15.1366	14.1662	15.2015

## Sheet: SKOV3_CYT_RO
Significant	#NAME?	Difference	Protein IDs	Majority protein IDs	Protein names	Gene names	Peptides	Razor + unique peptides	Unique peptides	Sequence coverage [%]	Unique + razor sequence coverage [%]	Unique sequence coverage [%]	Mol. weight [kDa]	Q-value	Score	Intensity	MS/MS count	LFQ intensity SKOV3_Hypox_CYT_1	LFQ intensity SKOV3_Hypox_CYT_2	LFQ intensity SKOV3_Hypox_CYT_3	LFQ intensity SKOV3_Hypox_CYT_4	LFQ intensity SKOV3_Normox_CYT_1	LFQ intensity SKOV3_Normox_CYT_2	LFQ intensity SKOV3_Normox_CYT_3	LFQ intensity SKOV3_Normox_CYT_4
+	3.77864	2.13378	O00469;O00469-2;O00469-3	O00469;O00469-2;O00469-3	Procollagen-lysine,2-oxoglutarate 5-dioxygenase 2	PLOD2	18	18	18	37.9	37.9	37.9	84.685	0	61.98	16540000	311	17.0264	17.1662	17.1752	16.9537	14.2185	15.068	15.3725	15.1275
+	4.42801	0.8924	O00584;O00584-2	O00584	Ribonuclease T2	RNASET2	9	9	9	42.2	42.2	42.2	29.48	0	91.206	27867000	179	19.7369	19.5973	19.875	19.7966	18.9593	18.7554	18.9604	18.7611
+	4.20433	3.17988	O14791;O14791-3;O14791-2	O14791;O14791-3;O14791-2	Apolipoprotein L1	APOL1	3	3	3	16.3	16.3	16.3	43.974	0	21.487	972400	8	16.8827	16.7934	16.7288	16.6153	14.2654	12.7859	13.397	13.8523
+	2.75084	3.45489	O95210	O95210	Starch-binding domain-containing protein 1	STBD1	5	5	5	22.1	22.1	22.1	39.007	0	6.241	2939900	49	16.7669	17.078	17.0611	16.7145	12.4764	13.1903	15.3224	12.8119
+	3.24509	1.30052	P02792	P02792	Ferritin light chain	FTL	3	3	3	26.9	26.9	26.9	20.019	0	7.1217	1517200	64	15.6213	15.6839	15.954	15.7979	14.721	14.7856	14.0002	14.3482
+	4.16393	1.42305	P02794	P02794	Ferritin heavy chain;Ferritin heavy chain, N-terminally processed	FTH1	8	8	8	62.8	62.8	62.8	21.225	0	206.04	34577000	311	18.3417	18.1941	18.4351	18.4638	16.8104	17.127	17.1847	16.6206
+	3.51745	1.31129	P11166	P11166	Solute carrier family 2, facilitated glucose transporter member 1	SLC2A1	10	10	10	21.5	21.5	21.5	54.083	0	323.31	85825000	504	20.9084	20.8131	20.7633	21.2937	19.5392	19.7479	19.3254	19.9208
+	3.6826	1.09209	P13674;P13674-2	P13674;P13674-2	Prolyl 4-hydroxylase subunit alpha-1	P4HA1	24	24	3	57.7	57.7	9.7	61.049	0	323.31	66282000	726	19.183	19.2481	18.9179	19.2488	18.1507	18.328	17.8386	17.9121
+	6.63062	-5.01246	P28749;P28749-2	P28749;P28749-2	Retinoblastoma-like protein 1	RBL1	4	4	4	3.5	3.5	3.5	120.85	0.00015375	1.5187	6834200	52	12.7216	12.4648	13.2804	13.1212	18.0762	17.8365	17.801	17.9243
+	4.17973	1.11436	P52789	P52789	Hexokinase-2	HK2	27	25	24	39	37.8	36.3	102.38	0	323.31	74923000	880	19.5493	19.464	19.6945	19.7764	18.4005	18.3175	18.7095	18.5992
+	2.85513	-2.1409	P83876	P83876	Thioredoxin-like protein 4A	TXNL4A	8	8	8	76.1	76.1	76.1	16.786	0	323.31	23481000	267	13.2694	13.6525	14.0541	13.9515	14.9743	16.2386	16.5304	15.7478
+	3.64245	1.07012	P98155;P98155-2	P98155;P98155-2	Very low-density lipoprotein receptor	VLDLR	2	2	2	3.8	3.8	3.8	96.098	0	15.287	1789900	68	15.933	16.3731	16.0114	16.3139	15.0419	15.2644	14.8825	15.162
+	2.63928	3.74969	Q12882	Q12882	Dihydropyrimidine dehydrogenase [NADP(+)]	DPYD	11	11	11	15.9	15.9	15.9	111.4	0	93.624	2984700	79	17.6293	18.4142	17.365	17.69	14.6553	12.6778	13.0609	15.7057
+	2.72243	2.70202	Q16875;Q16875-2;Q16875-3;Q16875-4	Q16875;Q16875-2;Q16875-3;Q16875-4	6-phosphofructo-2-kinase/fructose-2,6-bisphosphatase 3;6-phosphofructo-2-kinase;Fructose-2,6-bisphosphatase	PFKFB3	8	5	5	19.6	13.5	13.5	59.608	0.0008648	-0.42487	934180	23	16.4526	15.3138	16.7946	16.3914	12.5671	13.2352	14.3866	13.9555
+	4.28819	5.23864	Q8WXH0;Q8WXH0-2;Q8WXH0-7;Q8WXH0-13;Q8WXH0-4;Q8WXH0-3;Q8WXH0-10;Q8WXH0-12;Q8WXH0-11;Q8WXH0-9;Q8WXH0-8;Q8NF91-3;Q8NF91-9;Q8NF91-11	Q8WXH0;Q8WXH0-2;Q8WXH0-7	Nesprin-2	SYNE2	100	100	93	23.3	23.3	21.1	796.43	0	323.31	41659000	1104	19.4386	17.8245	17.1204	18.4492	12.5976	12.8915	13.1158	13.2732
+	3.33965	1.29884	Q92597;Q92597-3;Q92597-2	Q92597;Q92597-3;Q92597-2	Protein NDRG1	NDRG1	15	15	14	71.3	71.3	70.8	42.835	0	323.31	171620000	567	21.2552	21.033	21.3595	21.2963	19.7233	19.5671	20.1535	20.3047
+	3.65453	2.15305	Q96AD5;Q96AD5-2	Q96AD5;Q96AD5-2	Patatin-like phospholipase domain-containing protein 2	PNPLA2	4	4	4	13.9	13.9	13.9	55.315	0	10.54	1548200	38	15.5712	15.4904	15.5029	15.5717	12.9611	12.966	13.4875	14.1095
+	2.81903	2.28479	Q9BXP5;Q9BXP5-4;Q9BXP5-2;Q9BXP5-3;Q9BXP5-5	Q9BXP5;Q9BXP5-4;Q9BXP5-2;Q9BXP5-3;Q9BXP5-5	Serrate RNA effector molecule homolog	SRRT	33	33	33	40	40	40	100.67	0	323.31	86504000	627	13.7227	13.7115	14.4722	14.3029	12.7975	11.1094	11.7317	11.4316
+	3.56215	1.08704	Q9NZ45	Q9NZ45	CDGSH iron-sulfur domain-containing protein 1	CISD1	6	6	6	64.8	64.8	64.8	12.199	0	56.922	13169000	140	14.3589	14.9736	14.5053	14.5075	13.416	13.5106	13.6417	13.4289
+	4.31478	3.08292	Q9Y4K0	Q9Y4K0	Lysyl oxidase homolog 2	LOXL2	12	12	12	29.1	29.1	29.1	86.724	0	117.27	4206100	93	16.8832	17.4115	17.5281	16.9982	13.7395	14.5523	14.5707	13.6269

## Sheet: OVCAR3 SKOV3 STATIC 
Significant	#NAME?	Difference	Protein IDs	Majority protein IDs	Protein names	Gene names	id	Symbol color	Symbol type	Symbol size	Show label	Only identified by site	Reverse	Potential contaminant	Peptides	Razor + unique peptides	Unique peptides	Sequence coverage [%]	Unique + razor sequence coverage [%]	Unique sequence coverage [%]	Mol. weight [kDa]	Q-value	Score	Intensity	MS/MS count	LFQ intensity OVCAR Cyt Con 1	LFQ intensity OVCAR Cyt Con 2	LFQ intensity OVCAR Cyt Con 3	LFQ intensity OVCAR Cyt Con 4	LFQ intensity OVCAR Cyt Con 5	LFQ intensity OVCAR Cyt Con 6	LFQ intensity OVCAR NE Con 1	LFQ intensity OVCAR NE Con 2	LFQ intensity OVCAR NE Con 3	LFQ intensity OVCAR NE Con 4	LFQ intensity OVCAR NE Con 5	LFQ intensity OVCAR NE Con 6	LFQ intensity SKOV3_Cyt_Con_1	LFQ intensity SKOV3_Cyt_Con_2	LFQ intensity SKOV3_Cyt_Con_3	LFQ intensity SKOV3_Cyt_Con_4	LFQ intensity SKOV3_Cyt_Con_5	LFQ intensity SKOV3_Cyt_Con_6	LFQ intensity SKOV3_NE_Con_1	LFQ intensity SKOV3_NE_Con_2	LFQ intensity SKOV3_NE_Con_3	LFQ intensity SKOV3_NE_Con_4	LFQ intensity SKOV3_NE_Con_5	LFQ intensity SKOV3_NE_Con_6
+	5.77039	1.73989	P0DPI2;A0A0B4J2D5;P0DPI2-2;A0A0B4J2D5-2	P0DPI2;A0A0B4J2D5;P0DPI2-2;A0A0B4J2D5-2			2	Color2 [A=255, R=169, G=169, B=169]	1	4					9	9	9	52.2	52.2	52.2	28.17	0	104.87	10753000000	182	23.6361	23.7843	23.6875	23.8698	23.7512	23.6177	18.8214	16.6108	17.7159	17.6214	17.0922	16.4755	22.1365	22.0066	22.3437	21.2268	21.8487	22.3451	17.4668	15.6615	16.7708	16.7492	17.8448	16.6569
+	5.90712	-0.919729	A0AVT1;A0AVT1-2;A0AVT1-3;A0AVT1-4	A0AVT1;A0AVT1-2	Ubiquitin-like modifier-activating enzyme 6	UBA6	5	Color2 [A=255, R=169, G=169, B=169]	1	4					41	41	41	52.3	52.3	52.3	117.97	0	154.42	8839600000	413	21.0022	21.4546	21.5926	21.2627	21.4306	21.4318	16.5959	17.1181	18.0831	19.2509	16.6082	17.0971	22.3326	22.3938	22.2441	22.2938	22.258	22.1704	17.4066	17.1733	17.3425	17.0432	16.7748	16.9133
+	3.17773	-0.908023	A0MZ66;A0MZ66-6;A0MZ66-3;A0MZ66-4;A0MZ66-5;A0MZ66-8;A0MZ66-2;A0MZ66-7	A0MZ66;A0MZ66-6;A0MZ66-3;A0MZ66-4;A0MZ66-5;A0MZ66-8;A0MZ66-2	Shootin-1	KIAA1598	8	Color2 [A=255, R=169, G=169, B=169]	1	4					21	21	21	32.6	32.6	32.6	71.639	0	96.194	2366200000	102	19.9845	20.4038	20.7284	19.7275	20.5396	20.5526	17.1691	17.7288	17.7244	17.7978	17.6639	18.4639	21.563	21.2901	21.1386	21.1163	20.8589	21.4178	17.6415	16.5085	16.9471	18.1596	17.1977	17.1701
+	2.38376	1.70712	A1L0T0	A1L0T0	Acetolactate synthase-like protein	ILVBL	11	Color2 [A=255, R=169, G=169, B=169]	1	4					13	13	13	37	37	37	67.867	0	58.081	1638600000	120	21.3656	21.2657	21.5117	20.1744	19.8474	21.2402	19.2054	17.7616	20.2751	20.5452	19.1092	20.0716	19.567	19.8478	19.8889	18.2095	19.7279	17.9212	17.5412	16.6805	16.5627	17.9264	16.5236	18.1093
+	6.18238	-2.04436	Q9GZQ8;A6NCE7;Q9H492;Q9H492-2	Q9GZQ8;A6NCE7	Microtubule-associated proteins 1A/1B light chain 3B;Microtubule-associated proteins 1A/1B light chain 3 beta 2	MAP1LC3B;MAP1LC3B2	21	Color2 [A=255, R=169, G=169, B=169]	1	4					3	3	3	24.8	24.8	24.8	14.688	0.00046189	0.40779	172470000	14	17.8642	18.321	17.3182	18.2492	18.0569	18.3498	17.9915	16.8091	17.5323	16.8856	16.3711	17.0899	20.2942	20.4043	20.0501	19.9415	19.8181	19.9173	17.049	17.297	16.2602	17.3495	17.8291	17.0078
+	3.16264	2.46993	A6NDU8	A6NDU8	UPF0600 protein C5orf51	C5orf51	24	Color2 [A=255, R=169, G=169, B=169]	1	4					4	4	4	21.4	21.4	21.4	33.62	0	54.201	436250000	19	20.5718	20.6454	20.7984	20.6717	20.8892	17.8477	17.3399	18.094	18.017	17.9877	16.6955	16.9967	18.0939	17.7695	17.8042	17.5068	18.3207	17.1094	17.2584	17.645	17.8412	17.5256	18.0028	17.5088
+	6.88936	-1.75965	A6ZKI3;Q9BWD3;Q17RB0	A6ZKI3;Q9BWD3	Protein FAM127A;Protein FAM127B	FAM127A;FAM127B	34	Color2 [A=255, R=169, G=169, B=169]	1	4					3	3	3	24.8	24.8	24.8	13.171	0.00024131	1.0188	161200000	18	18.2278	17.6503	17.7412	18.031	17.6652	17.5076	17.6903	17.7524	17.8918	16.16	18.0357	18.3544	19.2025	19.6645	19.5161	19.637	19.6563	19.7048	17.5437	16.0089	16.5138	17.6038	17.6627	17.156
+	1.63205	-1.27471	C9JLW8	C9JLW8	Protein FAM195B	FAM195B	43	Color2 [A=255, R=169, G=169, B=169]	1	4					4	4	4	50.5	50.5	50.5	10.92	0	16.918	766640000	53	17.6857	20.5787	19.6696	18.3623	20.392	19.9432	17.7694	17.3294	17.3731	16.8947	17.6389	17.9259	20.5867	20.6231	20.6777	20.8919	20.8191	20.6813	19.2039	16.529	15.8097	19.0269	16.83	19.5136
+	3.00193	1.23866	E9PAV3;Q13765;E9PAV3-2;Q9BZK3	E9PAV3;Q13765;E9PAV3-2	Nascent polypeptide-associated complex subunit alpha, muscle-specific form;Nascent polypeptide-associated complex subunit alpha	NACA	188	Color2 [A=255, R=169, G=169, B=169]	1	4					7	7	7	3.5	3.5	3.5	205.42	0	103.23	16938000000	295	23.8301	23.918	23.9665	23.8762	23.7797	23.7294	21.4009	22.2336	21.0563	21.5332	21.446	21.6724	22.9367	21.5097	22.9211	23.3355	22.1883	22.7766	21.9202	16.732	21.377	21.5868	21.6192	21.7973
+	1.56279	1.66371	O00115;O00115-2	O00115;O00115-2	Deoxyribonuclease-2-alpha	DNASE2	192	Color2 [A=255, R=169, G=169, B=169]	1	4					5	5	5	15	15	15	39.58	0	8.4073	311080000	20	19.9112	20.1668	18.2773	20.1854	20.2941	16.7284	16.4361	17.6019	16.6433	18.5639	16.3667	18.144	17.6529	17.1143	17.2458	18.6453	17.9208	17.0017	17.8449	16.7194	18.6832	16.2187	16.7346	17.3759
+	2.28114	-0.821435	O00116	O00116	Alkyldihydroxyacetonephosphate synthase, peroxisomal	AGPS	193	Color2 [A=255, R=169, G=169, B=169]	1	4					27	27	27	56.1	56.1	56.1	72.911	0	178.02	5658300000	244	20.1444	21.3619	21.4362	21.5986	21.2844	21.6272	16.6932	17.5592	16.3079	18.6005	16.8593	17.1712	22.0929	22.2138	21.8943	22.0546	21.9721	22.1538	18.318	15.4382	16.6265	16.418	16.8153	17.5798
+	13.2366	5.83074	O00151	O00151	PDZ and LIM domain protein 1	PDLIM1	196	Color2 [A=255, R=169, G=169, B=169]	1	4					18	18	18	86	86	86	36.071	0	248.01	13778000000	283	23.5252	23.7345	23.7725	23.6607	23.8921	23.6382	18.4739	19.8313	19.6045	20.1249	19.0544	19.6563	17.6695	17.9257	17.6126	18.1836	18.0016	17.8457	18.3366	16.5064	15.9024	17.4476	18.9386	16.5999
+	1.08182	1.63085	O00161;O00161-2	O00161;O00161-2	Synaptosomal-associated protein 23	SNAP23	201	Color2 [A=255, R=169, G=169, B=169]	1	4					7	7	7	42.2	42.2	42.2	23.354	0	10.026	983960000	37	21.441	21.1809	21.2392	21.6173	21.1416	21.6775	16.98	18.7047	17.2254	17.311	16.4204	16.9007	19.7009	21.5696	21.5396	17.3948	17.0988	21.2088	17.367	15.5713	18.0471	17.1627	17.6669	17.138
+	3.10551	-0.679924	O00170	O00170	AH receptor-interacting protein	AIP	202	Color2 [A=255, R=169, G=169, B=169]	1	4					11	11	11	50.6	50.6	50.6	37.636	0	27.017	3454900000	147	21.3444	21.3945	21.3129	20.8155	20.9727	21.4525	18.036	18.6636	18.1086	16.6735	17.1154	16.9832	21.8642	22.0399	21.4556	22.066	22.0868	21.8594	17.1475	16.6519	17.821	17.4205	19.4251	17.9546
+	7.74255	-2.56663	O00186	O00186	Syntaxin-binding protein 3	STXBP3	205	Color2 [A=255, R=169, G=169, B=169]	1	4					4	4	4	7.4	7.4	7.4	67.764	0	8.2888	384950000	34	17.4156	17.9356	17.8161	18.3255	18.135	17.4271	17.2627	17.0517	16.7087	18.2453	16.6412	17.7299	20.2274	20.5051	20.3117	20.5844	20.43	20.396	17.4434	15.8282	17.4445	18.1997	17.6043	17.3368
+	6.27252	3.54913	O00193	O00193	Small acidic protein	SMAP	206	Color2 [A=255, R=169, G=169, B=169]	1	4					4	4	4	25.1	25.1	25.1	20.332	0	68.118	1463100000	60	21.4349	21.7355	21.3947	21.6613	21.7192	20.8046	17.4195	17.5384	17.5705	17.9425	17.4557	16.7622	16.7067	18.0675	18.826	17.8945	17.8307	18.1301	16.7942	15.6651	16.9854	17.3761	17.8942	16.7138
+	6.6619	-0.771277	O00231;O00231-2	O00231;O00231-2	26S proteasome non-ATPase regulatory subunit 11	PSMD11	210	Color2 [A=255, R=169, G=169, B=169]	1	4					26	26	26	62.6	62.6	62.6	47.463	0	132.95	25359000000	670	22.6632	22.8008	22.8273	22.8484	22.9323	22.7669	19.818	19.8016	19.7106	20.2167	19.0372	19.4444	23.7389	23.4812	23.5077	23.6413	23.672	23.4255	19.085	18.5086	18.4903	19.6761	19.9648	19.8178
+	2.91452	-0.455394	O00232;O00232-2	O00232;O00232-2	26S proteasome non-ATPase regulatory subunit 12	PSMD12	211	Color2 [A=255, R=169, G=169, B=169]	1	4					31	31	31	59.4	59.4	59.4	52.904	0	247.15	15987000000	542	22.4529	22.4531	22.6694	22.6542	22.6863	22.4483	18.1286	17.6219	18.5754	20.3077	19.6103	20.6026	23.1832	23.0975	23.2679	22.8304	23.0303	22.6873	17.2112	19.1235	18.4019	18.9605	16.4931	17.6882
+	1.46244	-0.605333	O00233;O00233-2;O00233-3	O00233;O00233-2	26S proteasome non-ATPase regulatory subunit 9	PSMD9	212	Color2 [A=255, R=169, G=169, B=169]	1	4					7	7	7	35.9	35.9	35.9	24.682	0	32.092	2680900000	103	20.3051	21.3522	20.3861	21.1225	21.7864	21.3985	17.5748	18.576	18.864	18.285	16.4903	19.5277	21.7873	21.6821	21.5354	21.506	21.6524	21.8197	17.0912	16.0398	17.0576	16.5606	17.5354	16.3952
+	1.30538	-1.4508	O00244	O00244	Copper transport protein ATOX1	ATOX1	213	Color2 [A=255, R=169, G=169, B=169]	1	4					5	5	5	77.9	77.9	77.9	7.4016	0	15.869	1138900000	46	20.7547	20.5196	16.9575	18.6678	20.752	20.6748	17.1959	17.6676	17.6536	16.0074	17.4815	17.2994	20.9435	20.9004	21.3334	21.3112	21.1384	21.4043	16.3461	17.4936	17.8943	17.3374	17.2299	17.8611
+	6.60926	0.813967	O00264;O00264-2	O00264;O00264-2	Membrane-associated progesterone receptor component 1	PGRMC1	215	Color2 [A=255, R=169, G=169, B=169]	1	4					11	11	10	37.4	37.4	32.8	21.671	0	52.766	10217000000	166	23.2045	23.422	23.3369	23.2432	23.3369	23.5976	17.3351	17.6529	18.1331	16.0694	18.4529	18.176	22.7051	22.5045	22.4869	22.4924	22.5469	22.5216	17.0912	16.2257	16.4423	17.7939	17.3971	17.9513
+	10.4789	7.12916	O00267;O00267-2	O00267;O00267-2	Transcription elongation factor SPT5	SUPT5H	216	Color2 [A=255, R=169, G=169, B=169]	1	4					44	44	44	45	45	45	121	0	323.31	35234000000	1009	24.1424	24.298	24.2371	24.2949	24.3135	23.918	21.7051	21.615	21.9292	22.2104	22.0182	22.2059	17.2408	17.9634	16.6911	16.7829	16.4338	17.3169	20.5954	16.3834	20.1886	20.5363	19.8494	19.321
+	3.72331	0.756953	O00273;O00273-2	O00273;O00273-2	DNA fragmentation factor subunit alpha	DFFA	218	Color2 [A=255, R=169, G=169, B=169]	1	4					13	13	13	48.3	48.3	48.3	36.521	0	51.618	4675200000	169	21.9125	22.3932	22.4066	22.0759	22.284	22.1947	16.4255	18.4111	17.6647	18.2023	17.4505	17.6149	21.1897	21.5099	21.1701	21.4794	21.8811	21.4949	18.3956	17.3418	17.1106	17.7087	17.2145	16.5677
+	2.27693	-0.569494	O00299	O00299	Chloride intracellular channel protein 1	CLIC1	219	Color2 [A=255, R=169, G=169, B=169]	1	4					20	20	20	85.5	85.5	85.5	26.922	0	203.18	59752000000	553	24.0485	24.3079	24.2755	24.3844	24.4671	24.0949	17.7889	18.7111	16.637	17.1912	17.6915	17.2831	25.0705	25.0179	24.3279	24.424	25.1385	25.0165	16.7527	17.8371	17.5777	15.2447	15.7053	17.3681
+	5.00899	1.82228	O00303	O00303	Eukaryotic translation initiation factor 3 subunit F	EIF3F	220	Color2 [A=255, R=169, G=169, B=169]	1	4					11	11	11	37	37	37	37.563	0	101.13	9702600000	327	22.912	22.6357	22.6268	22.8524	22.408	22.4768	20.5486	20.4339	21.8947	22.2671	22.2261	22.3884	21.4683	20.0757	20.3881	21.046	20.906	21.094	21.8717	16.6322	21.9832	21.9133	22.0446	21.9153
+	3.41839	-0.864326	O00410;O00410-3;O00410-2;O60518	O00410;O00410-3;O00410-2	Importin-5	IPO5	225	Color2 [A=255, R=169, G=169, B=169]	1	4					45	45	45	57.8	57.8	57.8	123.63	0	323.31	27687000000	753	22.7234	22.9113	22.8967	22.8588	23.0334	21.9398	16.6813	18.1379	17.692	18.3333	17.2681	16.8721	23.6547	23.5728	23.4725	23.5667	23.6341	23.6486	17.7009	17.2919	16.6352	17.1986	18.0483	15.6147
+	1.92754	2.31096	O00425;O00425-2;Q9NZI8;Q9NZI8-2	O00425	Insulin-like growth factor 2 mRNA-binding protein 3	IGF2BP3	228	Color2 [A=255, R=169, G=169, B=169]	1	4					21	20	20	44.2	42	42	63.704	0	175.37	12354000000	410	22.9655	19.9638	21.2947	20.6968	20.0039	20.9499	22.7614	22.9602	23.895	24.1275	23.9348	24.199	19.6711	17.3174	19.9289	16.3529	19.1305	19.6081	20.9657	16.9332	22.0543	21.3948	21.2523	21.538
+	5.72536	-1.63535	O00429;O00429-6;O00429-3;O00429-5;O00429-7	O00429;O00429-6;O00429-3;O00429-5;O00429-7	Dynamin-1-like protein	DNM1L	229	Color2 [A=255, R=169, G=169, B=169]	1	4					49	49	1	79.2	79.2	3	81.876	0	323.31	42582000000	1186	22.0874	21.9789	22.0378	21.9727	21.6991	22.7007	15.0707	17.2373	17.3516	14.8793	17.4179	18.4864	23.9326	24.0092	23.5888	23.7693	23.3749	23.614	21.2026	17.5972	21.0226	21.3516	21.202	20.8217
+	2.04366	-2.05772	O00429-2;O00429-8;O00429-4;O00429-9	O00429-2;O00429-8;O00429-4;O00429-9	Dynamin-1-like protein	DNM1L	230	Color2 [A=255, R=169, G=169, B=169]	1	4					49	1	1	80.3	2.9	2.9	80.535	0	67.623	531780000	27	19.6938	19.7875	20.0737	16.2326	19.8915	17.8129	16.5244	16.9494	17.0067	17.4321	16.6679	17.5727	21.0819	21.1689	20.8592	20.7505	20.9854	20.9925	17.1379	15.4701	16.8856	17.4346	18.3904	17.5685
+	1.18913	-1.64959	O00461	O00461	Golgi integral membrane protein 4	GOLIM4	232	Color2 [A=255, R=169, G=169, B=169]	1	4					10	10	10	19.8	19.8	19.8	81.879	0	62.507	794830000	53	16.9644	18.2961	17.7765	18.6166	17.7423	17.069	17.4635	17.2259	16.7251	18.5806	17.7942	16.9436	21.0765	20.5472	20.5049	16.7667	17.3822	20.0849	20.963	16.4178	21.0769	21.4505	21.3377	20.9152
+	8.52732	1.95718	O00468-6;O00468-3;O00468-7;O00468;O00468-5;O00468-4;O00468-2	O00468-6;O00468-3;O00468-7;O00468;O00468-5;O00468-4;O00468-2	Agrin;Agrin N-terminal 110 kDa subunit;Agrin C-terminal 110 kDa subunit;Agrin C-terminal 90 kDa fragment;Agrin C-terminal 22 kDa fragment	AGRN	233	Color2 [A=255, R=169, G=169, B=169]	1	4					47	47	47	35.5	35.5	35.5	214.84	0	201.64	9637900000	720	21.598	21.4483	21.335	21.351	21.3561	21.2218	21.1629	21.1669	21.7164	22.2394	22.0367	22.0124	19.2007	19.124	19.6236	19.5795	19.567	19.4722	21.3286	15.212	21.5982	21.6583	21.4648	21.6215
+	4.46221	-1.66317	O00469;O00469-2;O00469-3	O00469;O00469-2	Procollagen-lysine,2-oxoglutarate 5-dioxygenase 2	PLOD2	234	Color2 [A=255, R=169, G=169, B=169]	1	4					9	9	9	14.2	14.2	14.2	84.685	0	7.3118	467430000	47	17.5617	19.2284	18.5068	17.8958	18.3872	18.3019	16.7018	17.7216	17.2951	17.4905	17.9498	17.692	19.8261	19.9888	19.9572	19.9981	20.1205	19.9701	15.927	18.0022	18.1499	16.9891	16.6112	15.4093
+	2.66654	1.22084	O00479	O00479	High mobility group nucleosome-binding domain-containing protein 4	HMGN4	238	Color2 [A=255, R=169, G=169, B=169]	1	4					3	3	3	35.6	35.6	35.6	9.5388	0.00023776	0.81103	1216100000	33	20.3626	18.658	19.1964	19.2923	18.5507	18.8862	20.5123	18.0656	21.7368	18.2068	16.9153	18.067	18.3825	18.057	17.4195	17.8078	17.9808	17.9735	22.3363	16.7117	21.7691	16.9932	21.8488	22.0876
+	6.60607	-3.41982	O00499;O00499-10;O00499-2;O00499-9;O00499-7;O00499-8;O00499-4;O00499-6;O00499-11;O00499-3;O00499-5;Q9UBW5;P49418;Q9UBW5-2;Q9UBW5-3;P49418-2	O00499;O00499-10;O00499-2;O00499-9;O00499-7;O00499-8;O00499-4;O00499-6;O00499-11;O00499-3;O00499-5	Myc box-dependent-interacting protein 1	BIN1	241	Color2 [A=255, R=169, G=169, B=169]	1	4					9	9	9	22.9	22.9	22.9	64.699	0	46.29	1803100000	82	18.8876	18.5043	17.1258	17.6358	18.4125	17.5769	17.4422	16.6731	17.4862	16.7787	16.7661	18.4194	21.6354	21.3115	21.3902	21.4294	21.5196	21.3759	17.1082	15.4707	16.999	16.3715	16.9057	16.2257
+	3.02107	-2.10691	O00505	O00505	Importin subunit alpha-4	KPNA3	242	Color2 [A=255, R=169, G=169, B=169]	1	4					13	8	8	33.4	27.4	27.4	57.81	0	15.93	1679400000	101	18.5381	17.9287	19.6238	18.2698	19.4476	20.5589	16.9301	17.1158	17.8904	17.517	17.5577	18.7856	21.581	22.0119	21.0832	20.7871	20.8176	20.7276	19.4369	17.2429	19.795	19.6794	19.6501	19.6392
+	6.49024	-3.21813	O00560;O00560-3	O00560;O00560-3	Syntenin-1	SDCBP	245	Color2 [A=255, R=169, G=169, B=169]	1	4					8	8	1	49	49	6	32.444	0	153.3	1295100000	60	17.6706	18.5205	18.3861	17.3229	19.1211	17.9917	17.7521	16.6973	18.1855	17.3924	16.405	17.1404	21.6219	21.4826	21.1914	21.2462	21.4582	21.3214	16.5247	17.4021	17.3145	17.013	18.1404	16.9924
+	1.18745	1.08489	O00567	O00567	Nucleolar protein 56	NOP56	248	Color2 [A=255, R=169, G=169, B=169]	1	4					31	31	31	63	63	63	66.049	0	140.96	16741000000	509	21.3007	18.5247	18.2453	18.3504	18.7351	19.1759	22.23	21.0808	23.4457	22.9827	23.1589	23.2657	18.6505	17.6575	18.5818	17.6382	17.2176	18.0771	22.7804	17.282	22.7847	22.7735	22.7952	22.615
+	3	-2.61595	O00571;O00571-2;Q9NQI0;Q9NQI0-3;Q9NQI0-2;Q9NQI0-4	O00571;O00571-2	ATP-dependent RNA helicase DDX3X	DDX3X	249	Color2 [A=255, R=169, G=169, B=169]	1	4					44	43	13	69.5	69.5	27.9	73.243	0	323.31	64979000000	1358	22.1969	19.5297	19.8234	19.8451	17.9389	20.0145	22.6109	22.7779	23.2884	23.6357	23.6211	23.6176	22.9022	22.7964	22.5104	22.3559	22.4291	22.0503	24.8419	20.2636	25.0668	24.9721	24.9436	25.0903
+	7.28777	-4.55552	O00584;O00584-2	O00584	Ribonuclease T2	RNASET2	250	Color2 [A=255, R=169, G=169, B=169]	1	4					9	9	9	37.9	37.9	37.9	29.48	0	286.88	6173600000	119	18.4108	18.552	17.5182	19.6648	19.0402	19.1948	17.2266	17.8383	17.7263	16.7464	17.8975	17.5696	23.4336	22.9738	23.2463	23.5777	23.274	23.2084	16.433	15.9567	16.738	15.357	16.9003	16.7324
+	6.10727	-3.23597	O00592;O00592-2	O00592;O00592-2	Podocalyxin	PODXL	251	Color2 [A=255, R=169, G=169, B=169]	1	4					5	5	5	14.5	14.5	14.5	58.635	0	8.7199	712250000	36	17.3097	17.2715	17.625	18.7738	18.0361	18.9348	17.6869	17.3908	18.0466	18.4893	16.4961	17.5058	21.1007	21.2624	21.1517	21.2201	21.4436	21.1882	18.1442	16.739	19.6355	19.7159	19.7952	20.0203
+	3.66726	-2.5879	O00625	O00625	Pirin	PIR	253	Color2 [A=255, R=169, G=169, B=169]	1	4					9	9	9	39	39	39	32.113	0	16.022	2881800000	110	18.7492	19.7207	19.8827	19.4269	17.2911	20.2308	18.1632	17.7037	17.9797	17.1458	18.1167	17.1009	22.2763	21.9377	21.814	21.9572	21.2469	21.5969	17.8106	17.5193	17.0163	16.6751	17.0977	15.3003
+	2.52669	2.03724	O00629	O00629	Importin subunit alpha-3	KPNA4	254	Color2 [A=255, R=169, G=169, B=169]	1	4					19	19	14	47.6	47.6	41.7	57.886	0	90.943	6006200000	249	22.3225	23.1154	23.0695	23.0712	22.7279	23.1508	19.5702	17.9947	21.0943	20.4109	19.414	19.4462	22.0817	22.0021	19.4988	21.8982	19.9309	19.8221	20.4837	16.1778	19.793	17.4281	19.2075	19.2245
+	3.25191	0.431883	O00743;O00743-2;O00743-3	O00743;O00743-2;O00743-3	Serine/threonine-protein phosphatase 6 catalytic subunit;Serine/threonine-protein phosphatase 6 catalytic subunit, N-terminally processed	PPP6C	256	Color2 [A=255, R=169, G=169, B=169]	1	4					9	9	9	37.7	37.7	37.7	35.144	0	37.723	1798500000	98	20.9418	21.1747	21.128	21.1892	21.1253	21.243	17.9399	18.1273	17.3595	16.7576	16.7706	17.1839	20.5315	20.7216	20.5642	20.6972	20.6463	21.0501	17.6086	16.6816	17.6438	16.732	16.0121	17.8034
+	9.80446	-5.72557	O00748;O00748-4;O00748-2;O00748-5	O00748;O00748-4;O00748-2;O00748-5	Cocaine esterase	CES2	257	Color2 [A=255, R=169, G=169, B=169]	1	4					19	19	19	38.1	38.1	38.1	61.806	0	190.63	14107000000	296	17.5857	18.4476	18.1167	18.3243	17.0449	18.1398	17.9897	18.2657	17.432	17.1784	17.1056	17.362	23.6318	23.7112	23.5261	23.7158	23.6412	23.7864	17.4183	17.0744	17.3378	16.2935	16.4564	15.9872
+	2.01091	-1.53069	O00754;O00754-2	O00754;O00754-2	Lysosomal alpha-mannosidase;Lysosomal alpha-mannosidase A peptide;Lysosomal alpha-mannosidase B peptide;Lysosomal alpha-mannosidase C peptide;Lysosomal alpha-mannosidase D peptide;Lysosomal alpha-mannosidase E peptide	MAN2B1	258	Color2 [A=255, R=169, G=169, B=169]	1	4					8	8	8	11.1	11.1	11.1	113.74	0	27.633	433640000	36	17.9461	17.2144	17.5819	19.2588	18.9033	19.4678	17.1905	18.1529	17.4874	17.3284	16.4583	16.486	19.872	19.9512	20.235	20.2692	18.5873	20.6417	16.708	17.7145	16.5108	16.8192	16.4591	16.4607
+	8.23319	-3.5354	O00764;O00764-3;O00764-2	O00764;O00764-3;O00764-2	Pyridoxal kinase	PDXK	261	Color2 [A=255, R=169, G=169, B=169]	1	4					21	21	21	86.2	86.2	86.2	35.102	0	323.31	47631000000	470	22.7434	21.8811	21.6723	21.7862	21.8123	21.4507	16.9039	17.4792	17.5917	18.0946	17.69	16.9984	25.5538	25.6848	25.333	25.3175	25.4852	25.1842	16.3086	17.6419	16.8308	19.4462	18.3398	17.6084
+	2.06196	1.44841	O14548	O14548	Cytochrome c oxidase subunit 7A-related protein, mitochondrial	COX7A2L	266	Color2 [A=255, R=169, G=169, B=169]	1	4					3	3	3	48.2	48.2	48.2	12.615	0	4.2238	300180000	13	20.3269	17.6692	18.8705	18.5181	18.7729	20.1335	17.3445	18.5765	17.5111	17.4166	18.3294	17.0856	17.8837	17.4321	18.1934	17.7417	17.1533	17.1965	17.8987	15.4748	16.9277	16.7834	16.0909	18.1206
+	1.31426	0.984705	O14579;O14579-3;O14579-2	O14579;O14579-3;O14579-2	Coatomer subunit epsilon	COPE	270	Color2 [A=255, R=169, G=169, B=169]	1	4					12	12	12	57.1	57.1	57.1	34.482	0	47.905	1764700000	121	22.484	20.6558	21.5283	20.8495	20.8189	21.3928	16.4223	18.1392	19.8082	19.9632	20.1243	19.7845	21.0217	20.6314	21.1308	18.9473	20.3401	19.7498	16.7638	18.1742	18.5907	16.797	16.6019	16.0047
+	1.54541	-0.888152	O14672;O14672-2	O14672;O14672-2	Disintegrin and metalloproteinase domain-containing protein 10	ADAM10	278	Color2 [A=255, R=169, G=169, B=169]	1	4					19	19	19	33.2	33.2	33.2	84.141	0	84.197	3322700000	192	21.3852	20.956	20.5432	19.1081	20.0354	20.712	18.1393	19.7631	20.3836	19.9855	20.2714	19.6054	21.0554	21.59	21.0254	21.1707	21.7036	21.5237	17.2455	16.7281	16.603	17.6569	17.2167	16.6947
+	1.76514	-2.03334	O14732;O14732-2	O14732;O14732-2	Inositol monophosphatase 2	IMPA2	279	Color2 [A=255, R=169, G=169, B=169]	1	4					5	5	5	22.9	22.9	22.9	31.321	0	10.642	665010000	22	17.9838	18.3185	17.7641	18.7415	19.0125	17.8758	16.5783	16.7512	17.812	17.541	17.3451	18.167	21.3961	21.3231	19.0575	21.1591	17.4675	21.4929	16.8075	17.348	18.3363	17.3635	18.2102	17.9425
+	8.06353	-2.40643	O14735;O14735-3	O14735;O14735-3	CDP-diacylglycerol--inositol 3-phosphatidyltransferase	CDIPT	282	Color2 [A=255, R=169, G=169, B=169]	1	4					3	3	3	16	16	16	23.539	0	6.0604	284070000	16	18.0741	17.8606	18.425	18.2081	17.5853	17.8509	15.6143	17.8216	17.9212	17.7053	17.2393	19.1213	20.2002	20.4227	20.2444	20.4323	20.6446	20.4984	16.7846	16.0225	16.9702	16.5959	17.1127	17.7182
+	4.49911	0.466929	O14737;O14737-2	O14737;O14737-2	Programmed cell death protein 5	PDCD5	283	Color2 [A=255, R=169, G=169, B=169]	1	4					7	7	7	45.6	45.6	45.6	14.285	0	40.484	9707200000	170	22.8977	23.1673	23.223	23.2968	23.1692	23.1511	18.1743	17.624	16.3262	17.5449	17.959	18.6211	22.5158	22.7562	22.7087	22.6954	22.6878	22.7396	16.3553	17.0177	16.899	17.1985	17.9012	17.8274
+	3.00358	-2.50228	O14744;O14744-2;O14744-5;O14744-3;O14744-4	O14744;O14744-2;O14744-5;O14744-3;O14744-4	Protein arginine N-methyltransferase 5;Protein arginine N-methyltransferase 5, N-terminally processed	PRMT5	284	Color2 [A=255, R=169, G=169, B=169]	1	4					19	19	19	36.1	36.1	36.1	72.683	0	79.355	6433400000	216	22.3433	21.3707	21.1401	20.5758	20.2696	18.4197	17.3558	17.1541	17.9158	16.8112	16.5023	16.984	23.1075	22.8978	23.3001	23.4288	23.1643	23.2344	17.193	16.221	17.3757	16.7458	16.209	18.8341
+	7.49063	1.96277	O14745;O14745-2	O14745;O14745-2	Na(+)/H(+) exchange regulatory cofactor NHE-RF1	SLC9A3R1	285	Color2 [A=255, R=169, G=169, B=169]	1	4					15	15	15	55.9	55.9	55.9	38.868	0	124.56	7187900000	259	22.4246	22.4501	22.3845	22.5823	22.1221	22.0182	21.2469	22.6503	22.1604	22.4275	21.814	22.1131	20.2222	20.4872	20.4818	20.6621	20.3579	19.994	18.0278	17.6137	16.8431	17.8624	17.6383	17.0582
+	4.24648	1.28183	O14773;O14773-2	O14773;O14773-2	Tripeptidyl-peptidase 1	TPP1	286	Color2 [A=255, R=169, G=169, B=169]	1	4					6	6	6	16.7	16.7	16.7	61.247	0	68.437	6355800000	149	22.9765	23.3873	23.761	22.8169	22.9955	23.2232	17.5388	17.8866	17.3633	17.4754	17.6448	17.9785	22.1094	22.1506	22.0943	21.518	22.1256	21.4715	16.5471	17.3147	17.2093	17.166	16.6522	16.9341
+	5.40184	4.28951	O14828;O14828-2	O14828;O14828-2	Secretory carrier-associated membrane protein 3	SCAMP3	290	Color2 [A=255, R=169, G=169, B=169]	1	4					8	8	8	28.2	28.2	28.2	38.287	0	138.77	4401800000	110	22.234	22.7951	22.875	22.6083	22.7008	22.7203	16.9495	17.2392	17.4862	16.6597	17.5894	17.2311	18.8578	18.0248	17.7537	19.0077	19.9095	16.6429	17.4737	17.4933	16.8155	15.7029	17.5608	16.0539
+	1.14884	1.42447	O14880	O14880	Microsomal glutathione S-transferase 3	MGST3	292	Color2 [A=255, R=169, G=169, B=169]	1	4					5	5	5	49.3	49.3	49.3	16.516	0	78.728	7010100000	166	22.0811	20.3941	20.3179	20.136	19.6177	19.0412	23.342	22.362	23.8557	23.7916	23.6819	23.6514	18.1177	20.6621	20.4169	17.4993	17.6021	18.743	21.4373	16.0862	23.4978	22.8945	23.3645	23.4983
+	2.21497	-2.31139	O14908;O14908-2	O14908;O14908-2	PDZ domain-containing protein GIPC1	GIPC1	294	Color2 [A=255, R=169, G=169, B=169]	1	4					10	10	10	35.4	35.4	35.4	36.049	0	25.521	2128100000	65	20.8231	18.7101	20.5845	21.569	17.4458	18.4058	16.1911	17.6125	18.1888	16.9962	16.7032	18.2117	21.993	21.5704	21.9601	22.1065	21.8465	21.9303	17.5783	14.817	18.5233	16.6844	17.5696	17.4053
+	2.08115	1.83576	O14925;Q5SRD1	O14925;Q5SRD1	Mitochondrial import inner membrane translocase subunit Tim23;Putative mitochondrial import inner membrane translocase subunit Tim23B	TIMM23;TIMM23B	295	Color2 [A=255, R=169, G=169, B=169]	1	4					4	4	4	33	33	33	21.943	0	13.299	837340000	39	21.0508	21.0522	20.9064	21.168	21.2471	20.6394	17.9266	17.1903	18.2852	16.7759	17.8546	16.44	20.4393	20.3049	18.3216	17.793	17.7459	20.4447	17.6883	16.5652	18.2691	16.9095	17.179	17.1716
+	1.6318	2.11409	O14933;O14933-2	O14933;O14933-2	Ubiquitin/ISG15-conjugating enzyme E2 L6	UBE2L6	297	Color2 [A=255, R=169, G=169, B=169]	1	4					6	6	6	56.9	56.9	56.9	17.769	0	31.903	685550000	34	21.0997	21.1691	21.415	17.8432	20.8438	20.6985	16.9331	18.1341	16.858	17.9578	17.2738	17.9942	20.1193	20.0907	17.5276	17.7646	18.1759	16.7067	17.2762	16.3441	15.8106	17.2186	18.1575	17.0086
+	4.27846	-0.79744	O14950;P19105;P24844;P24844-2	O14950;P19105	Myosin regulatory light chain 12B;Myosin regulatory light chain 12A	MYL12B;MYL12A	299	Color2 [A=255, R=169, G=169, B=169]	1	4					12	12	12	66.3	66.3	66.3	19.779	0	323.31	24278000000	455	23.9988	23.5824	23.6867	23.7679	23.4804	23.3483	23.2594	22.3043	22.8257	22.4541	22.2895	22.2187	24.7422	24.5082	24.36	24.2202	24.4783	24.3403	21.0791	17.6108	21.5803	21.5963	21.6236	21.8083
+	1.65292	-0.743397	O14974;O14974-4;O14974-3;O14974-5;O14974-2;O60237-4	O14974;O14974-4;O14974-3;O14974-5;O14974-2	Protein phosphatase 1 regulatory subunit 12A	PPP1R12A	303	Color2 [A=255, R=169, G=169, B=169]	1	4					24	24	23	25.3	25.3	24.4	115.28	0	64.15	3582500000	195	18.8161	18.4011	17.8983	18.3495	18.321	17.7302	19.7841	20.7676	20.5301	19.8367	19.0723	20.6794	19.0093	18.3857	19.9701	18.8825	19.1382	18.5908	22.8151	16.248	22.3237	22.564	22.1646	22.3218
+	7.66819	1.10389	O14980	O14980	Exportin-1	XPO1	307	Color2 [A=255, R=169, G=169, B=169]	1	4					48	48	48	51.3	51.3	51.3	123.38	0	320.7	29260000000	912	23.4561	23.5684	23.6463	23.503	23.6091	23.8074	17.7319	18.1614	18.7308	17.7398	18.2939	18.7925	22.5964	22.5411	22.6407	22.3308	22.4046	22.4534	16.2544	16.5865	17.0412	16.7387	17.2457	16.2801
+	5.83126	-3.14176	O15067	O15067	Phosphoribosylformylglycinamidine synthase	PFAS	316	Color2 [A=255, R=169, G=169, B=169]	1	4					26	26	26	29.1	29.1	29.1	144.73	0	121.24	3988100000	188	17.9231	19.3759	19.3444	18.4599	19.6239	18.3508	17.2181	18.4095	17.3685	17.8048	16.6305	17.5167	22.211	22.0104	21.5682	22.333	22.1969	21.609	17.7028	16.2706	17.4643	17.5638	18.2617	16.8017
+	2.88071	-0.427339	O15144	O15144	Actin-related protein 2/3 complex subunit 2	ARPC2	325	Color2 [A=255, R=169, G=169, B=169]	1	4					23	23	23	61.7	61.7	61.7	34.333	0	114.88	17699000000	549	22.9958	23.0171	22.7673	22.8675	22.7015	22.5733	20.5793	21.1817	21.7363	21.6668	22.0745	22.1086	23.3446	23.4061	23.1366	23.2359	23.3772	22.9862	21.5175	17.0824	21.6581	21.5208	21.113	21.6822
+	3.05287	2.29113	O15162;O15162-2	O15162;O15162-2	Phospholipid scramblase 1	PLSCR1	329	Color2 [A=255, R=169, G=169, B=169]	1	4					5	5	5	22.6	22.6	22.6	35.049	0	30.227	655130000	31	20.8564	20.9269	20.7286	20.8377	20.9457	20.715	17.2737	17.5506	17.3894	17.4078	16.5215	17.492	18.4738	17.0261	17.9698	17.8534	19.9938	19.9465	16.8021	15.5649	17.7339	16.6996	17.3073	17.644
+	3.82547	-0.576289	O15173;O15173-2	O15173;O15173-2	Membrane-associated progesterone receptor component 2	PGRMC2	330	Color2 [A=255, R=169, G=169, B=169]	1	4					9	8	8	39.9	39.9	39.9	23.818	0	131.01	6543500000	155	21.7721	21.7528	21.922	22.1031	22.2106	21.9827	17.6004	17.6111	18.62	17.2538	17.5685	18.0073	22.2897	22.3898	22.6045	22.6871	22.6194	22.6105	17.5503	16.4053	16.4524	16.4291	16.666	16.7157
+	3.42401	0.667666	O15212	O15212	Prefoldin subunit 6	PFDN6	331	Color2 [A=255, R=169, G=169, B=169]	1	4					8	8	8	56.6	56.6	56.6	14.582	0	76.309	4638900000	122	22.132	22.4785	22.6105	22.4615	22.3049	22.5411	18.2584	16.8716	18.6752	17.4869	17.3954	17.9277	21.8089	21.2542	21.753	21.9804	21.8071	21.9188	17.3051	17.6105	18.4252	16.6728	17.0166	17.1989
+	1.86212	1.5731	O15230;O15230-2	O15230	Laminin subunit alpha-5	LAMA5	335	Color2 [A=255, R=169, G=169, B=169]	1	4					38	38	37	14.8	14.8	14.4	399.73	0	74.558	2099400000	220	20.9554	20.6174	19.931	20.729	19.5661	18.5025	17.0564	19.7045	20.5808	20.5847	20.5023	20.0389	18.1977	17.4012	18.2291	17.875	19.6308	19.5289	20.3197	15.942	18.9685	19.2941	19.0604	19.9071
+	1.06425	1.72124	O15258	O15258	Protein RER1	RER1	339	Color2 [A=255, R=169, G=169, B=169]	1	4					6	6	6	33.7	33.7	33.7	22.958	0	23.085	2593200000	98	21.777	21.5996	21.676	21.688	21.645	18.223	21.7266	23.0872	22.3525	22.3079	22.5777	22.0778	20.8746	17.212	17.9265	20.9626	20.8553	18.45	20.586	16.8776	20.6284	21.404	20.899	20.4216
+	1.29464	2.36357	O15260;O15260-2;O15260-3	O15260;O15260-2;O15260-3	Surfeit locus protein 4	SURF4	340	Color2 [A=255, R=169, G=169, B=169]	1	4					6	6	6	27.5	27.5	27.5	30.394	0	67.081	3439500000	129	21.818	23.0867	23.691	22.9254	20.9979	23.473	20.2399	20.4511	20.0503	19.8422	20.8837	17.1139	21.8531	22.4136	17.7066	21.9971	16.8852	20.955	17.7212	16.0278	18.2574	19.2687	17.8025	17.1485
+	7.37235	-2.00421	O15269;O15269-2	O15269	Serine palmitoyltransferase 1	SPTLC1	341	Color2 [A=255, R=169, G=169, B=169]	1	4					15	15	15	37.6	37.6	37.6	52.743	0	137.19	2407700000	121	19.7148	19.36	19.7572	19.1556	19.5243	19.788	17.6236	17.9603	17.8877	17.5466	17.5624	17.0105	21.1482	21.634	21.617	21.499	21.783	21.6439	17.3887	16.6808	16.2415	16.4535	16.7721	18.0851
+	2.44299	1.89766	O15305;O15305-2;Q92871	O15305	Phosphomannomutase 2	PMM2	344	Color2 [A=255, R=169, G=169, B=169]	1	4					11	11	11	53.3	53.3	53.3	28.082	0	8.6775	568440000	38	19.6968	20.3429	20.1162	20.2287	20.6187	21.028	16.2643	18.3418	17.9453	18.1562	16.8559	17.4822	19.8664	19.3308	18.2798	18.4732	16.5431	18.1519	17.4475	18.2305	17.4514	18.1399	17.6846	17.5886
+	6.31163	1.22949	O15347	O15347	High mobility group protein B3	HMGB3	346	Color2 [A=255, R=169, G=169, B=169]	1	4					13	13	13	52	52	52	22.98	0	40.212	11250000000	280	23.555	23.8098	23.6004	23.6764	23.7363	23.3683	22.1534	21.2959	21.4608	21.2204	20.7683	21.1414	22.4378	22.3403	22.6988	22.4336	22.4259	22.0328	20.617	16.3035	19.687	20.7632	20.9926	20.5269
+	2.9467	1.74395	O15355	O15355	Protein phosphatase 1G	PPM1G	347	Color2 [A=255, R=169, G=169, B=169]	1	4					11	11	11	30	30	30	59.271	0	95.125	3873300000	156	22.1833	22.2851	22.3187	22.3561	22.204	21.8533	17.3288	18.661	18.2037	17.6678	16.9976	17.4324	20.4837	18.6606	21.3726	20.6841	20.8527	20.6831	17.5497	16.6946	19.0964	18.273	17.3514	18.6098
+	1.74782	2.01824	O15371;O15371-2;O15371-3	O15371;O15371-2;O15371-3	Eukaryotic translation initiation factor 3 subunit D	EIF3D	349	Color2 [A=255, R=169, G=169, B=169]	1	4					29	29	29	60.8	60.8	60.8	63.972	0	276.99	14218000000	561	22.2366	21.6403	21.7473	21.7909	21.365	20.8555	22.2254	21.2399	22.7501	23.1939	22.7424	23.0823	21.1005	17.0797	20.8052	19.8958	17.9271	20.7178	22.67	16.4419	22.8927	22.7873	22.8976	22.5906
+	2.24144	2.22963	O15372	O15372	Eukaryotic translation initiation factor 3 subunit H	EIF3H	350	Color2 [A=255, R=169, G=169, B=169]	1	4					16	16	16	47.2	47.2	47.2	39.93	0	38.731	5533300000	278	21.3363	20.1153	20.8712	20.5659	19.801	21.693	20.063	18.2021	21.4252	22.6486	21.9636	21.7919	17.7469	17.8163	20.4983	16.6807	19.6127	18.6499	22.6373	22.6731	23.257	22.7364	22.5264	23.2603
+	3.70267	-0.65818	O15397;O15397-2	O15397;O15397-2	Importin-8	IPO8	352	Color2 [A=255, R=169, G=169, B=169]	1	4					17	16	16	20.4	19.5	19.5	119.94	0	44.927	3038200000	172	21.2405	21.1135	21.5721	20.8956	20.8725	21.3801	18.5241	18.3603	17.4039	16.5524	18.5693	18.0839	21.842	21.718	21.9039	21.8077	21.8846	21.8673	19.0272	16.0217	18.2797	16.6564	16.2867	16.6928
+	2.07525	-1.88601	O15400;O15400-2	O15400;O15400-2	Syntaxin-7	STX7	353	Color2 [A=255, R=169, G=169, B=169]	1	4					7	7	7	36.8	36.8	36.8	29.815	0	99.071	1010400000	50	17.0158	18.5692	20.415	20.169	19.2169	20.7813	16.503	17.6781	17.8321	17.1028	17.0787	17.1724	21.0985	21.289	21.2241	21.3151	21.3519	21.2048	17.1935	17.4333	17.2225	15.7185	16.9562	16.0122
+	7.14891	-4.86377	O15427	O15427	Monocarboxylate transporter 4	SLC16A3	355	Color2 [A=255, R=169, G=169, B=169]	1	4					7	7	7	17	17	17	49.469	0	8.5258	2038700000	47	18.5458	17.5247	18.7197	18.1114	17.5769	16.5909	17.5244	18.8879	17.7303	17.2597	19.0711	18.011	23.2943	22.937	22.4071	22.6084	22.5275	22.4778	16.5461	17.9146	16.3896	16.9016	17.5633	15.8077
+	5.65236	-3.07352	O15460;O15460-2	O15460;O15460-2	Prolyl 4-hydroxylase subunit alpha-2	P4HA2	357	Color2 [A=255, R=169, G=169, B=169]	1	4					14	14	14	36.3	36.3	36.3	60.901	0	74.861	1866800000	93	17.7249	18.6364	18.3725	18.197	18.269	19.8489	18.338	17.7411	18.6115	17.7281	18.0395	18.582	21.8891	21.708	21.423	21.9047	21.1562	21.4089	18.5298	16.5766	17.365	17.764	18.2256	16.4738
+	1.36125	0.982873	O15484	O15484	Calpain-5	CAPN5	358	Color2 [A=255, R=169, G=169, B=169]	1	4					8	8	8	16.2	16.2	16.2	73.168	0	5.1931	404350000	26	20.2283	18.0042	19.4072	18.6754	18.3431	18.3041	20.2627	18.5636	20.9098	20.7278	20.6086	18.3556	17.1293	17.0827	18.5643	18.3438	17.8453	18.0996	17.9867	17.197	17.3644	17.7407	18.2801	15.6416
+	4.0866	1.24715	O15498;O15498-2	O15498;O15498-2	Synaptobrevin homolog YKT6	YKT6	359	Color2 [A=255, R=169, G=169, B=169]	1	4					9	9	9	52.5	52.5	52.5	22.417	0	65.052	1591900000	64	20.629	21.3875	21.9893	21.3792	21.5586	21.5825	17.2621	18.624	17.7377	17.1627	16.2879	16.6442	20.3249	20.1749	19.9539	19.9699	20.3533	20.2665	17.8185	15.9266	16.6884	17.713	17.5347	16.7408
+	2.75656	-1.28528	O15533;O15533-2;O15533-3;O15533-4	O15533;O15533-2;O15533-3	Tapasin	TAPBP	363	Color2 [A=255, R=169, G=169, B=169]	1	4					3	3	3	10.7	10.7	10.7	47.625	0	13.266	121040000	14	17.4199	17.7792	17.3529	18.3854	18.6208	17.9542	18.3136	18.1513	16.9874	17.5442	16.8744	17.6481	18.1523	19.1612	19.4747	19.608	19.5561	19.2719	17.4798	16.1267	17.7207	16.7974	17.2379	17.1098
+	6.52769	3.35379	O15551	O15551	Claudin-3	CLDN3	364	Color2 [A=255, R=169, G=169, B=169]	1	4					4	4	3	19.5	19.5	12.3	23.318	0	10.285	706640000	26	21.1931	20.9895	21.3238	21.5393	21.1667	21.3716	16.5276	16.6437	17.6916	17.5	17.5961	18.5181	17.6334	17.3419	18.3493	17.8599	18.9961	17.2807	17.2689	18.4771	16.0704	17.0351	17.5678	16.8313
+	2.00521	1.52354	O43148;O43148-2	O43148;O43148-2	mRNA cap guanine-N7 methyltransferase	RNMT	366	Color2 [A=255, R=169, G=169, B=169]	1	4					10	10	10	26.1	26.1	26.1	54.843	0	22.7	938610000	74	20.7374	20.7876	20.4115	21.1267	20.969	20.2367	17.4364	20.4015	18.6277	19.6009	19.6097	19.7518	19.6302	17.4074	19.8063	18.1575	20.0607	20.0654	17.9128	17.3835	16.2998	17.9771	18.1566	15.9461
+	1.72512	0.938586	O43159	O43159	Ribosomal RNA-processing protein 8	RRP8	368	Color2 [A=255, R=169, G=169, B=169]	1	4					8	8	8	25.2	25.2	25.2	50.714	0	25.564	604190000	49	18.2843	19.5019	18.4455	18.553	17.9914	18.227	17.0902	20.7514	20.3787	20.2797	16.5676	20.5897	16.9752	17.4072	16.7503	17.7627	18.2744	18.2018	17.0397	18.2862	19.0711	16.3321	19.5289	18.157
+	5.55671	-0.772903	O43169	O43169	Cytochrome b5 type B	CYB5B	370	Color2 [A=255, R=169, G=169, B=169]	1	4					6	6	6	58	58	58	16.694	0	64.163	3654200000	67	22.274	22.2239	22.283	22.2453	22.1749	22.2554	17.4374	18.4071	17.4137	18.7745	18.4789	18.3137	23.1652	22.9061	22.7212	22.9951	23.0201	23.2863	18.053	16.4321	18.1508	16.5652	18.4786	17.4124
+	10.056	4.81683	O43175	O43175	D-3-phosphoglycerate dehydrogenase	PHGDH	372	Color2 [A=255, R=169, G=169, B=169]	1	4					32	32	32	66.8	66.8	66.8	56.65	0	323.31	74704000000	757	25.0094	25.1949	25.14	25.3052	25.2853	25.3145	20.6345	17.6681	17.7475	18.3997	18.2726	17.458	20.8206	20.1702	20.6484	19.6882	20.5987	20.4222	17.0613	17.0315	17.2511	17.1117	16.6947	16.7427
+	1.76058	-1.12642	O43237;O43237-2	O43237;O43237-2	Cytoplasmic dynein 1 light intermediate chain 2	DYNC1LI2	374	Color2 [A=255, R=169, G=169, B=169]	1	4					13	12	12	37.8	35.2	35.2	54.099	0	113.26	3824600000	170	20.7355	20.825	20.8385	20.6413	19.2235	21.9242	17.089	17.1337	17.2013	17.1171	16.4756	16.7029	21.7152	21.6718	21.0827	22.3354	21.993	22.1482	18.8435	16.9689	18.69	18.8091	17.3494	17.9441
+	6.56222	-1.08595	O43242	O43242	26S proteasome non-ATPase regulatory subunit 3	PSMD3	376	Color2 [A=255, R=169, G=169, B=169]	1	4					31	31	8	61.6	61.6	22.7	60.977	0	323.31	25500000000	787	22.387	22.6141	22.3059	22.5649	22.4136	22.3981	18.4552	18.6984	20.1584	20.232	20.0454	20.2079	23.3955	23.4275	23.4209	23.41	23.7532	23.7924	17.8843	17.4167	15.1751	18.6191	17.6849	18.0734
+	1.8602	2.11197	O43278;O43278-2	O43278;O43278-2	Kunitz-type protease inhibitor 1	SPINT1	381	Color2 [A=255, R=169, G=169, B=169]	1	4					10	10	10	23.8	23.8	23.8	58.397	0	15.333	656830000	32	20.9784	17.8466	20.8029	20.9467	21.1666	17.725	17.3088	19.039	16.2676	16.5632	17.6392	16.4189	16.9076	18.3107	18.2505	18.1194	17.6025	17.6037	18.0183	15.7018	17.681	16.9218	17.1886	18.2257
+	4.05374	3.69945	O43291;O43291-2	O43291;O43291-2	Kunitz-type protease inhibitor 2	SPINT2	383	Color2 [A=255, R=169, G=169, B=169]	1	4					10	10	10	48	48	48	28.228	0	113.96	14357000000	189	24.8849	25.2674	25.1357	24.1643	24.3525	24.9241	21.257	21.4351	20.4497	19.271	20.9171	21.4964	20.7515	20.2112	20.2885	20.4355	21.0341	23.8114	19.0399	16.2095	16.9628	18.737	16.8133	17.4136
+	6.11116	1.1743	O43324;O43324-2	O43324;O43324-2	Eukaryotic translation elongation factor 1 epsilon-1	EEF1E1	386	Color2 [A=255, R=169, G=169, B=169]	1	4					8	8	8	53.4	53.4	53.4	19.81	0	19.933	3180000000	104	22.2855	22.3342	22.4464	22.309	22.4373	21.9347	17.496	20.7035	20.8539	20.6878	20.6503	20.6655	20.9429	21.3754	21.2298	21.2321	21.0205	20.9006	21.4886	15.1687	21.6248	21.3802	21.1348	21.0372
+	4.18702	-2.15095	O43353;O43353-2	O43353;O43353-2	Receptor-interacting serine/threonine-protein kinase 2	RIPK2	388	Color2 [A=255, R=169, G=169, B=169]	1	4					5	5	5	17.4	17.4	17.4	61.194	0	28.442	447550000	31	18.3843	16.8818	18.3777	17.9404	19.2425	18.0979	18.0461	18.5003	17.9516	16.1313	16.2725	18.0323	20.3254	20.2897	19.8883	20.4498	20.2765	20.6005	18.0815	16.8434	16.504	17.9524	15.8514	16.9708
+	2.27229	-1.10168	O43395;O43395-3	O43395	U4/U6 small nuclear ribonucleoprotein Prp3	PRPF3	392	Color2 [A=255, R=169, G=169, B=169]	1	4					23	23	23	43.8	43.8	43.8	77.528	0	58.517	5003500000	231	17.1968	17.3795	17.2939	17.5083	18.067	17.3277	21.9374	21.5756	21.3306	22.0211	22.0981	21.9147	18.9326	17.8686	17.9449	18.0213	19.2483	19.3676	22.795	16.6134	22.4199	22.4744	22.2855	21.9412
+	5.57417	0.733976	O43399;O43399-5;O43399-7	O43399;O43399-5;O43399-7	Tumor protein D54	TPD52L2	394	Color2 [A=255, R=169, G=169, B=169]	1	4					14	14	2	69.9	69.9	9.7	22.237	0	323.31	19507000000	298	23.5241	23.7881	23.8387	23.8736	23.9623	23.7124	18.4023	18.1984	17.8441	18.3004	16.5927	16.3785	22.9225	22.96	22.962	23.1969	23.1305	23.1234	16.667	16.6651	16.931	16.6537	17.842	16.8659
+	2.92403	2.32496	O43447;O43447-2	O43447;O43447-2	Peptidyl-prolyl cis-trans isomerase H	PPIH	397	Color2 [A=255, R=169, G=169, B=169]	1	4					10	10	10	68.9	68.9	68.9	19.208	0	38.722	3415600000	172	21.3261	21.2111	20.9351	21.0289	21.0795	21.0662	17.5343	20.4848	20.8215	20.5866	21.2914	21.7228	20.2653	19.9608	19.2354	18.3294	17.94	16.9661	21.7389	16.923	21.4429	21.3521	21.3133	21.5373
+	6.55462	-1.61924	O43488;Q8NHP1;O95154	O43488	Aflatoxin B1 aldehyde reductase member 2	AKR7A2	398	Color2 [A=255, R=169, G=169, B=169]	1	4					9	9	9	30.9	30.9	30.9	39.589	0	87.454	3759100000	133	20.1037	19.8823	20.081	20.408	20.5316	20.6782	17.1487	17.7089	18.1253	17.362	18.7613	16.6429	21.946	21.9805	21.683	22.0272	21.9063	21.8572	17.2939	15.7418	18.2246	16.164	16.3689	18.1745
+	2.19317	-1.72167	O43491;O43491-4;O43491-3;O43491-2;Q9Y2J2;Q9Y2J2-2;Q9Y2J2-3;Q9Y2J2-4	O43491;O43491-4;O43491-3;O43491-2	Band 4.1-like protein 2	EPB41L2	399	Color2 [A=255, R=169, G=169, B=169]	1	4					32	32	32	41.8	41.8	41.8	112.59	0	176.39	4823000000	264	18.6432	19.2155	19.0289	19.259	19.2163	19.156	16.4748	17.8895	17.5615	16.5061	17.7318	17.7717	20.1934	19.4479	22.8749	21.497	20.4082	20.4277	22.3526	17.437	22.4315	21.8173	21.3426	21.3848
+	2.03543	-0.719226	O43592	O43592	Exportin-T	XPOT	403	Color2 [A=255, R=169, G=169, B=169]	1	4					18	18	18	22.8	22.8	22.8	109.96	0	32.359	1914200000	117	20.5295	20.4068	20.2325	21.0496	20.6952	21.5318	17.221	16.8182	18.4129	17.663	16.0874	18.18	21.353	21.6286	21.0463	21.3083	21.7171	21.7073	17.1259	17.0484	17.668	17.1347	17.4014	17.1999
+	2.74442	-2.69846	O43598;O43598-2	O43598;O43598-2	2-deoxynucleoside 5-phosphate N-hydrolase 1	DNPH1	404	Color2 [A=255, R=169, G=169, B=169]	1	4					10	10	10	74.7	74.7	74.7	19.108	0	175.03	1965700000	72	20.2341	20.1834	17.3151	20.6685	20.584	17.6064	17.9923	18.594	18.2558	16.963	17.7471	17.2217	22.642	21.9583	21.9028	21.8824	22.3321	22.0646	17.2528	16.9462	17.5558	17.4357	15.5738	16.5461
+	1.59942	0.458057	O43615	O43615	Mitochondrial import inner membrane translocase subunit TIM44	TIMM44	405	Color2 [A=255, R=169, G=169, B=169]	1	4					13	13	13	33	33	33	51.355	0	70.476	1609200000	113	20.6912	20.8743	21.0423	20.9605	20.9071	20.6334	15.9547	18.8353	16.3246	17.3053	16.122	17.5886	20.5049	20.3749	20.4308	19.6461	20.5971	20.8064	17.0679	17.5377	16.802	17.0952	17.766	16.6051
+	2.6401	1.57782	O43665;O43665-2;O43665-1	O43665;O43665-2;O43665-1	Regulator of G-protein signaling 10	RGS10	411	Color2 [A=255, R=169, G=169, B=169]	1	4					7	7	7	43.1	43.1	43.1	21.21	0	27.489	579850000	60	19.5153	20.4829	20.4135	20.1164	18.5992	21.0209	16.7365	17.4863	17.6195	16.9994	17.4222	17.9048	18.6502	18.2795	18.7592	18.6951	17.6621	18.6352	17.269	16.9526	16.8632	15.6127	16.9186	17.1343
+	1.23833	0.934224	O43674;O43674-2	O43674;O43674-2	NADH dehydrogenase [ubiquinone] 1 beta subcomplex subunit 5, mitochondrial	NDUFB5	413	Color2 [A=255, R=169, G=169, B=169]	1	4					4	4	4	23.3	23.3	23.3	21.75	0	9.3272	313710000	31	19.7951	18.2701	19.8925	17.8828	19.1304	17.4912	16.4743	17.1501	17.475	19.5325	17.382	19.434	17.5464	17.4597	18.3983	17.8659	17.6326	17.9539	16.3844	16.9407	19.935	19.8315	19.4667	16.5708
+	6.23922	-3.84491	O43681	O43681	ATPase ASNA1	ASNA1	416	Color2 [A=255, R=169, G=169, B=169]	1	4					13	13	13	52.6	52.6	52.6	38.792	0	48.662	5353800000	175	19.6064	19.6463	18.2725	17.771	18.1266	19.2788	16.9102	17.8233	17.3564	17.2044	18.2691	16.7832	22.5679	22.4263	22.9398	22.7579	22.5043	22.5747	17.7956	18.3094	17.2414	17.485	17.8453	17.1781
+	3.59701	1.99124	O43739;O43739-2;Q99418;Q15438;Q15438-3;Q15438-2;Q99418-2	O43739;O43739-2	Cytohesin-3	CYTH3	421	Color2 [A=255, R=169, G=169, B=169]	1	4					5	5	4	11.5	11.5	9.8	46.348	0	1.6116	219550000	18	20.0722	19.9815	18.3282	20.1518	20.1014	20.1857	16.524	17.858	17.3914	17.2948	17.1926	17.8094	17.9221	18.4783	17.7362	17.708	18.067	16.9616	17.5516	15.6205	16.9021	16.9852	18.0073	17.1693
+	3.35226	-1.58719	O43747;O43747-2	O43747;O43747-2	AP-1 complex subunit gamma-1	AP1G1	422	Color2 [A=255, R=169, G=169, B=169]	1	4					15	15	15	23.7	23.7	23.7	91.35	0	25.283	1723200000	124	19.217	19.9778	18.2099	20.0499	19.8807	19.6801	18.1866	17.8403	18.301	16.4604	16.9002	17.1246	21.5262	21.1933	20.7877	20.7419	21.1521	21.1374	16.9227	16.6561	17.5224	17.8514	18.9741	18.8246
+	4.22527	1.29291	O43760;O43760-2	O43760;O43760-2	Synaptogyrin-2	SYNGR2	423	Color2 [A=255, R=169, G=169, B=169]	1	4					4	4	4	17	17	17	24.81	0	5.5227	2495100000	60	22.5983	21.9202	22.3737	22.1124	22.0336	23.1068	17.5387	18.0889	17.8142	16.9842	17.8067	17.3274	20.8922	21.1044	21.1324	21.2209	21.2481	20.7895	16.7656	18.1387	18.1076	17.5603	15.9215	17.7972
+	3.25017	-1.97697	O43765	O43765	Small glutamine-rich tetratricopeptide repeat-containing protein alpha	SGTA	424	Color2 [A=255, R=169, G=169, B=169]	1	4					10	10	10	31.3	31.3	31.3	34.063	0	68.285	4740500000	163	20.3337	18.7341	19.5587	21.0354	21.1554	20.9678	16.4891	17.2614	18.0799	16.3593	15.7463	17.0184	22.136	22.2988	22.2821	22.2792	22.2964	22.3544	18.6606	16.6076	17.1236	16.2563	16.8268	17.2985
+	6.03099	0.9587	O43768;O43768-3;O43768-2;O43768-9;O43768-4;O43768-6;O43768-5;O43768-7;O43768-8	O43768;O43768-3;O43768-2;O43768-9;O43768-4;O43768-6;O43768-5;O43768-7	Alpha-endosulfine	ENSA	425	Color2 [A=255, R=169, G=169, B=169]	1	4					6	6	5	61.2	61.2	52.1	13.389	0	16.664	2008900000	67	21.933	22.1985	22.1855	22.0993	22.2447	22.2494	18.1179	17.7457	17.4246	18.6877	18.0826	17.8956	21.2193	21.0671	20.9096	21.4505	21.2215	21.2902	16.5583	16.5856	16.1909	16.7414	16.0557	16.2393
+	5.54841	-0.390713	O43776;O43776-2	O43776	Asparagine--tRNA ligase, cytoplasmic	NARS	427	Color2 [A=255, R=169, G=169, B=169]	1	4					32	32	32	56.9	56.9	56.9	62.942	0	323.31	33025000000	672	23.1282	23.1957	23.1917	23.1928	23.362	23.1306	16.8741	18.2344	18.604	16.6515	17.3145	18.0148	23.5957	23.6041	23.5212	23.5843	23.5536	23.6865	17.1553	18.1321	18.3287	15.846	15.2986	15.0046
+	7.51725	-4.20473	O43795;O43795-2	O43795;O43795-2	Unconventional myosin-Ib	MYO1B	428	Color2 [A=255, R=169, G=169, B=169]	1	4					23	23	21	26.1	26.1	23.9	131.98	0	50.323	2569900000	112	17.1177	16.9541	18.6861	18.0982	18.0986	18.0553	16.6946	17.2112	18.3022	17.6306	17.8178	17.0855	22.1423	22.1417	21.9606	22.1892	21.913	21.8917	17.1737	17.4035	17.7527	15.9456	16.376	16.5749
+	2.00582	-1.12831	O43813	O43813	LanC-like protein 1	LANCL1	430	Color2 [A=255, R=169, G=169, B=169]	1	4					13	13	13	42.1	42.1	42.1	45.283	0	45.741	3329400000	136	19.4554	21.3714	21.2228	21.7223	21.783	20.8098	16.4161	17.41	16.8154	17.6499	17.8486	16.5352	22.3131	22.0511	22.1957	22.0667	22.2131	22.2949	16.9479	15.7732	16.5244	17.5349	16.6375	16.5142
+	4.36476	-2.40037	O43815;O43815-2	O43815;O43815-2	Striatin	STRN	431	Color2 [A=255, R=169, G=169, B=169]	1	4					7	7	6	13.5	13.5	12.6	86.131	0	19.971	465720000	28	18.362	18.9054	17.261	16.825	18.4443	18.211	16.2976	17.2622	16.4523	17.7329	17.593	17.3263	20.7557	20.1064	19.9665	20.2871	20.6584	20.6368	17.4738	16.8499	17.7251	18.3778	17.4522	17.5365
+	3.00457	-0.910184	O43847;O43847-2	O43847;O43847-2	Nardilysin	NRD1	435	Color2 [A=255, R=169, G=169, B=169]	1	4					17	17	17	16.3	16.3	16.3	131.7	0	51.324	1583700000	127	19.4883	20.4775	20.2754	20.2425	19.9202	19.7882	17.6674	18.7062	17.5467	17.0175	17.9947	17.7448	21.2384	20.4252	21.2401	20.7212	20.9632	21.0651	16.8411	16.3548	16.8257	17.5164	17.8906	18.2211
+	4.95633	-1.25387	O43852;O43852-3;O43852-4;O43852-2;O43852-5;O43852-6;O43852-15;O43852-10;O43852-13;O43852-14;O43852-11;O43852-9;O43852-8;O43852-12;O43852-7	O43852;O43852-3;O43852-4;O43852-2;O43852-5;O43852-6;O43852-15;O43852-10	Calumenin	CALU	436	Color2 [A=255, R=169, G=169, B=169]	1	4					11	11	11	41.9	41.9	41.9	37.106	0	101.44	4923600000	154	21.6135	20.7495	20.8737	21.3307	21.3423	21.0445	17.319	17.397	16.7987	17.9132	18.5927	16.9902	22.4855	22.5571	22.08	22.5614	22.2641	22.5293	16.4875	17.3887	17.5871	17.1485	18.7117	16.9811
+	5.35094	-2.55001	O60271;O60271-2;O60271-4;O60271-9;O60271-5;O60271-3;Q9UPT6-2	O60271;O60271-2;O60271-4;O60271-9;O60271-5;O60271-3	C-Jun-amino-terminal kinase-interacting protein 4	SPAG9	449	Color2 [A=255, R=169, G=169, B=169]	1	4					12	12	9	12	12	10	146.2	0	31.769	923950000	48	18.6653	18.52	18.0471	17.7595	18.1694	19.0606	16.9821	17.4999	17.0442	17.2236	18.533	18.1637	21.1729	20.6328	20.1541	21.3385	21.5378	20.6859	18.0759	17.6349	17.4984	16.0682	16.8367	16.5343
+	4.27641	1.29487	O60313;O60313-2;O60313-13;O60313-9;O60313-11;O60313-10	O60313;O60313-2;O60313-13;O60313-9;O60313-11;O60313-10	Dynamin-like 120 kDa protein, mitochondrial;Dynamin-like 120 kDa protein, form S1	OPA1	455	Color2 [A=255, R=169, G=169, B=169]	1	4					33	33	33	41.4	41.4	41.4	111.63	0	73.458	2854300000	188	21.2961	21.3746	21.4577	21.6112	20.9676	21.0057	17.003	17.3281	17.5251	19.1834	18.952	18.9259	20.4253	20.5102	19.8686	19.953	19.5557	19.6309	17.4054	16.3197	17.339	16.5289	18.4216	16.6836
+	8.49325	-1.63157	O60493;O60493-2;O60493-4;O60493-3	O60493;O60493-2;O60493-4;O60493-3	Sorting nexin-3	SNX3	462	Color2 [A=255, R=169, G=169, B=169]	1	4					11	11	9	63.6	63.6	59.3	18.762	0	86.239	5139500000	121	20.9063	21.1854	21.179	21.4029	21.0354	21.0358	17.1057	18.6748	17.11	17.7957	17.4594	17.0161	22.6563	22.5703	22.8656	22.7721	22.8303	22.8397	17.4272	17.6123	17.356	15.9564	16.161	16.6885
+	2.72917	1.84228	O60502;O60502-4;O60502-2;O60502-3	O60502;O60502-4;O60502-2;O60502-3	Protein O-GlcNAcase	MGEA5	464	Color2 [A=255, R=169, G=169, B=169]	1	4					11	11	11	13.9	13.9	13.9	102.91	0	7.2762	471350000	44	19.5947	20.0936	20.0704	20.1029	20.0714	21.1541	16.8383	17.8274	17.7747	16.3022	15.9422	17.5379	19.1043	19.1207	17.3784	19.3337	17.3047	17.7918	18.1456	17.7518	16.355	17.3025	17.6229	18.3727
+	2.80878	-1.00172	O60547;O60547-2	O60547;O60547-2	GDP-mannose 4,6 dehydratase	GMDS	470	Color2 [A=255, R=169, G=169, B=169]	1	4					11	11	11	42.5	42.5	42.5	41.949	0	25.942	1961900000	111	19.4153	20.1497	20.3219	20.2936	20.4073	20.6639	18.7753	16.8485	18.1502	16.3933	18.4366	17.1862	21.1705	20.5443	21.1645	21.4915	21.6564	21.2348	17.3822	16.0284	17.1924	17.6224	16.1052	16.437
+	2.03131	1.09114	O60568	O60568	Procollagen-lysine,2-oxoglutarate 5-dioxygenase 3	PLOD3	474	Color2 [A=255, R=169, G=169, B=169]	1	4					6	6	6	11.5	11.5	11.5	84.784	0	4.9816	201610000	25	18.0321	19.2023	19.253	19.1587	18.4295	17.7404	17.2541	16.5933	16.6618	18.5286	17.8685	17.6528	17.706	17.484	17.2644	17.0694	18.4765	17.2688	19.2857	17.0563	19.5965	19.802	20.1201	20.2553
+	5.97228	2.71854	O60613;O60613-2	O60613	15 kDa selenoprotein	2015-09-01	477	Color2 [A=255, R=169, G=169, B=169]	1	4					5	5	5	32.7	32.7	32.7	18.092	0	9.6049	274740000	22	20.4373	20.1316	20.2088	20.1495	20.1843	19.1883	17.1998	17.0781	17.9815	16.6679	17.2041	16.3981	18.0161	17.3542	16.9034	17.2723	16.7741	17.6685	18.2138	16.8502	16.4838	17.4355	16.6009	16.6026
+	5.70568	-1.58776	O60664;O60664-4;O60664-3;O60664-2	O60664;O60664-4;O60664-3;O60664-2	Perilipin-3	PLIN3	479	Color2 [A=255, R=169, G=169, B=169]	1	4					19	19	19	74.4	74.4	74.4	47.074	0	323.31	18917000000	379	21.2864	22.0916	22.3934	22.2897	22.1456	22.0262	17.4383	18.3988	17.885	17.2741	16.818	19.1397	23.7524	23.6061	23.5787	23.6372	23.5572	23.6279	18.0364	16.467	17.0705	16.8099	17.7402	16.3962
+	4.3377	1.4845	O60684;O15131	O60684	Importin subunit alpha-7	KPNA6	482	Color2 [A=255, R=169, G=169, B=169]	1	4					17	17	10	35.6	35.6	23.1	60.029	0	145.49	4980300000	220	22.8274	22.7429	22.5026	22.4715	22.5792	22.2607	16.817	18.6699	18.4697	18.3901	19.0338	20.2435	21.1715	21.6594	20.452	20.996	21.5824	20.6159	18.9589	16.2371	19.7645	19.0318	18.9511	16.9918
+	6.86109	0.717839	O60716;O60716-21;O60716-13;O60716-11;O60716-18;O60716-10;O60716-17;O60716-9;O60716-19;O60716-5;O60716-2;O60716-3;O60716-8;O60716-7;O60716-12;O60716-14;O60716-6;O60716-16;O60716-23;O60716-20;O60716-24;O60716-22;O60716-4;O60716-15;O60716-29;O60716-27;O60716-25;O60716-26;O60716-31;O60716-32;O60716-30;O60716-28	O60716;O60716-21;O60716-13;O60716-11;O60716-18;O60716-10;O60716-17;O60716-9;O60716-19;O60716-5;O60716-2;O60716-3;O60716-8;O60716-7;O60716-12;O60716-14;O60716-6;O60716-16;O60716-23;O60716-20;O60716-24;O60716-22;O60716-4;O60716-15;O60716-29;O60716-27;O60716-25;O60716-26;O60716-31;O60716-32;O60716-30;O60716-28	Catenin delta-1	CTNND1	484	Color2 [A=255, R=169, G=169, B=169]	1	4					32	32	32	47.6	47.6	47.6	108.17	0	323.31	16668000000	808	22.6025	22.4801	22.4249	22.5157	22.2489	22.4579	21.5894	20.7735	22.1018	21.4188	21.5013	21.7806	21.8392	21.6709	21.7302	21.7938	21.6804	21.7085	21.6313	16.564	21.7733	21.6545	21.6526	21.5969
+	3.45929	1.5177	O60762	O60762	Dolichol-phosphate mannosyltransferase subunit 1	DPM1	486	Color2 [A=255, R=169, G=169, B=169]	1	4					12	12	12	52.3	52.3	52.3	29.634	0	62.991	4097900000	145	22.3844	23.215	22.2188	22.9094	22.7919	23.1538	19.3434	18.0587	19.9172	20.7016	20.12	17.4926	21.7095	21.5537	20.4156	20.8437	21.1163	21.9285	18.4554	16.5217	16.263	19.4816	17.7173	19.4493
+	3.59433	-0.413173	O60763;O60763-2	O60763;O60763-2	General vesicular transport factor p115	USO1	487	Color2 [A=255, R=169, G=169, B=169]	1	4					27	27	27	38.5	38.5	38.5	107.89	0	234.45	10276000000	369	22.0326	22.1188	21.7582	21.8148	21.744	22.0675	17.5788	18.228	15.8747	18.5402	16.8901	17.4115	22.3213	22.3311	22.2259	22.3128	22.4392	22.3847	17.3647	17.6769	16.6742	16.5634	17.8882	16.9903
+	2.24982	-1.19256	O60831	O60831	PRA1 family protein 2	PRAF2	492	Color2 [A=255, R=169, G=169, B=169]	1	4					2	2	2	12.4	12.4	12.4	19.258	0	1.5778	95905000	9	17.6544	18.9691	18.0844	18.4986	17.4979	17.8697	16.1825	18.8371	17.5291	17.4569	17.6831	19.2419	18.0523	19.7454	19.3132	19.4748	19.5554	19.5883	17.3291	15.5997	16.8787	16.259	17.9382	17.1682
+	1.79699	-1.57834	O60869;O60869-2;O60869-3	O60869;O60869-2;O60869-3	Endothelial differentiation-related factor 1	EDF1	495	Color2 [A=255, R=169, G=169, B=169]	1	4					9	9	9	51.4	51.4	51.4	16.368	0	28.457	10459000000	245	22.0327	18.3438	19.4283	19.101	19.953	20.7731	23.7317	24.585	23.3564	23.2666	23.482	23.5246	21.8877	21.7472	21.315	21.549	21.268	21.3352	23.6744	16.2863	23.638	24.0597	24.1086	24.0373
+	3.75583	-1.9986	O60884	O60884	DnaJ homolog subfamily A member 2	DNAJA2	496	Color2 [A=255, R=169, G=169, B=169]	1	4					14	14	14	45.9	45.9	45.9	45.745	0	101.35	4127500000	193	20.9824	20.3386	20.6025	20.6817	19.0789	20.7381	21.217	17.6236	19.5856	20.1735	20.727	20.7261	22.9543	22.8184	22.0756	22.154	22.7199	21.6915	21.2723	17.2047	21.7072	22.2368	21.1319	21.4816
+	2.07598	-1.24085	O75116	O75116	Rho-associated protein kinase 2	ROCK2	510	Color2 [A=255, R=169, G=169, B=169]	1	4					7	7	5	6	6	4.5	160.9	0	10.59	272810000	25	17.8084	17.8923	18.6428	17.5793	18.9656	17.101	18.3956	17.0737	18.2703	17.3586	17.6669	17.0744	19.4079	17.9983	19.3941	19.6466	19.3418	19.6458	17.5707	17.0753	17.4115	16.1169	16.5501	17.2434
+	2.01953	-0.591704	O75131;Q9HCH3-2;O95741;O95741-2	O75131	Copine-3	CPNE3	512	Color2 [A=255, R=169, G=169, B=169]	1	4					22	22	21	50.8	50.8	50.8	60.13	0	212.61	21238000000	420	22.8673	22.9707	22.9653	23.1245	23.1326	22.7892	16.8831	16.5731	17.5978	16.3169	16.8129	18.2619	23.7589	23.6826	22.6883	23.8042	23.7065	23.7594	17.1102	17.6558	16.6306	15.3302	14.9404	16.9274
+	3.26168	2.24136	O75223;O75223-3;O75223-2;O75223-4	O75223;O75223-3	Gamma-glutamylcyclotransferase	GGCT	522	Color2 [A=255, R=169, G=169, B=169]	1	4					9	9	9	70.7	70.7	70.7	21.007	0	32.332	1801900000	86	21.2857	21.7112	22.3744	22.0948	21.4775	21.702	16.7787	16.4131	17.8817	17.3209	20.1586	17.959	18.1255	20.7863	20.0695	19.8068	19.9563	18.453	15.9665	22.3342	18.3048	17.146	18.3422	17.0861
+	3.43306	2.63878	O75323;O75323-2	O75323;O75323-2	Protein NipSnap homolog 2	GBAS	527	Color2 [A=255, R=169, G=169, B=169]	1	4					7	7	7	32.9	32.9	32.9	33.742	0	30.81	1243900000	63	21.342	21.2365	21.4133	21.8214	21.3403	20.8914	17.7677	21.5346	20.6344	20.8641	21.2365	20.879	18.7897	17.7399	18.3043	17.2218	19.9456	20.2109	16.8416	17.9892	16.9644	16.6864	16.9172	17.1062
+	2.75165	0.320733	O75340;O75340-2;O75340-3	O75340;O75340-2	Programmed cell death protein 6	PDCD6	530	Color2 [A=255, R=169, G=169, B=169]	1	4					9	9	9	51.3	51.3	51.3	21.868	0	38.351	5441900000	150	22.2134	22.3621	22.3331	22.3894	22.469	22.2782	16.9631	17.0013	16.762	17.4311	17.9249	17.6275	22.2471	22.1564	22.0183	21.7846	21.9702	21.9442	16.8917	16.696	17.8561	17.8289	17.9624	17.0354
+	2.85591	0.496247	O75347;O75347-2	O75347;O75347-2	Tubulin-specific chaperone A	TBCA	533	Color2 [A=255, R=169, G=169, B=169]	1	4					9	9	9	54.6	54.6	54.6	12.855	0	82.085	24026000000	241	23.8501	24.1698	24.4083	24.4343	24.4725	24.2931	18.2262	18.6638	18.2617	17.9448	17.7638	17.1762	23.7165	23.5717	23.6694	23.8745	23.8368	23.9819	17.0497	17.6959	17.087	16.8149	17.6042	17.8327
+	8.05234	1.56162	O75348	O75348	V-type proton ATPase subunit G 1	ATP6V1G1	534	Color2 [A=255, R=169, G=169, B=169]	1	4					5	5	3	42.4	42.4	28.8	13.757	0	87.241	2331700000	109	21.717	22.0623	21.6354	21.6991	21.8653	22.0461	21.6501	20.3607	16.4047	19.4379	16.397	17.3378	20.1482	20.3182	20.2969	20.4886	20.1839	20.2197	21.2281	17.1363	16.9982	19.856	20.1209	18.2591
+	3.62791	-0.818038	O75351;Q6PIW4;Q6PIW4-2	O75351	Vacuolar protein sorting-associated protein 4B	VPS4B	535	Color2 [A=255, R=169, G=169, B=169]	1	4					16	16	13	47.5	47.5	40.3	49.301	0	70.614	4332000000	166	20.7668	20.8853	21.4622	21.1944	21.1815	21.3407	16.7428	17.87	17.3051	17.5911	16.8137	17.8882	21.5854	21.7961	22.1067	22.0076	21.964	22.2792	16.3487	15.8598	17.3969	16.7938	17.2986	17.3784
+	3.97137	-1.54672	O75369;O75369-2;O75369-9;O75369-6;O75369-3;O75369-7;O75369-5;O75369-4	O75369;O75369-2;O75369-9;O75369-6;O75369-3;O75369-7;O75369-5;O75369-4	Filamin-B	FLNB	539	Color2 [A=255, R=169, G=169, B=169]	1	4					142	133	1	72.8	71.1	1.3	278.16	0	323.31	109780000000	3583	23.1791	22.4607	22.4482	22.0525	21.7368	21.4586	22.776	23.6971	23.6116	23.6998	23.6489	23.7438	23.8069	23.8675	23.768	23.7665	23.7155	23.6917	24.4519	23.0197	24.4207	24.5995	24.615	24.6107
+	6.45494	0.774655	O75396	O75396	Vesicle-trafficking protein SEC22b	SEC22B	546	Color2 [A=255, R=169, G=169, B=169]	1	4					10	10	10	43.7	43.7	43.7	24.593	0	208.7	9544400000	248	22.8856	23.1347	23.1265	23.1262	23.0773	23.0281	19.7848	17.3983	18.7417	19.8641	20.076	20.4244	22.5415	22.25	22.2326	22.1718	22.2871	22.2474	17.0554	16.0911	18.1675	17.5057	17.5667	18.4018
+	1.47306	-1.74302	O75436;O75436-2	O75436;O75436-2	Vacuolar protein sorting-associated protein 26A	VPS26A	549	Color2 [A=255, R=169, G=169, B=169]	1	4					16	16	15	60.2	60.2	58.1	38.169	0	88.814	3170500000	166	18.2148	21.4916	21.6381	20.6435	18.2319	21.9373	18.7695	18.0495	18.6164	17.8527	17.2312	18.0312	22.5673	22.2227	21.9827	22.17	21.995	21.6775	17.8906	15.2359	17.6885	16.8056	16.8483	16.9641
+	2.44658	0.785798	O75439	O75439	Mitochondrial-processing peptidase subunit beta	PMPCB	550	Color2 [A=255, R=169, G=169, B=169]	1	4					17	17	17	45.8	45.8	45.8	54.366	0	228.57	3063100000	163	21.1174	21.6287	21.4831	21.5922	21.7521	21.636	18.3991	18.3491	16.8804	17.0107	17.4502	17.7407	20.8966	20.6643	21.2848	21.1094	20.0035	20.5362	16.6622	14.9157	17.6582	16.7907	16.4124	16.3587
+	1.93593	0.651677	O75446	O75446	Histone deacetylase complex subunit SAP30	SAP30	551	Color2 [A=255, R=169, G=169, B=169]	1	4					2	2	2	13.6	13.6	13.6	23.306	0	4.5574	183800000	18	17.92	17.9761	17.9901	18.9861	18.0792	18.1162	18.0801	17.2646	17.4924	17.4829	16.6804	16.7768	17.8498	16.9777	17.6529	17.2986	17.7385	17.6401	20.3043	16.8429	19.9117	20.3174	19.7688	20.139
+	1.73494	2.31254	O75531	O75531	Barrier-to-autointegration factor;Barrier-to-autointegration factor, N-terminally processed	BANF1	560	Color2 [A=255, R=169, G=169, B=169]	1	4					6	6	6	59.6	59.6	59.6	10.058	0	12.646	1225500000	45	21.9149	21.5689	21.7041	20.9741	20.5454	20.8913	16.637	17.2143	17.4201	16.9741	16.669	17.774	18.5971	21.2219	17.9926	21.4497	16.7421	17.72	17.9336	16.361	17.8331	17.0305	17.8208	17.5839
+	4.28129	-0.510489	O75534;O75534-2;O75534-3;O75534-4	O75534;O75534-2;O75534-3;O75534-4	Cold shock domain-containing protein E1	CSDE1	562	Color2 [A=255, R=169, G=169, B=169]	1	4					25	25	25	35.6	35.6	35.6	88.884	0	229.69	8075000000	401	21.6503	21.4767	21.727	21.8723	21.4909	21.5039	17.185	19.8255	20.2614	21.1037	20.0654	19.3304	22.2181	22.058	21.9737	22.1923	22.2008	22.1413	21.0097	15.8503	21.3289	20.0129	20.5565	20.5415
+	2.01414	1.91109	O75607	O75607	Nucleoplasmin-3	NPM3	565	Color2 [A=255, R=169, G=169, B=169]	1	4					6	6	6	51.7	51.7	51.7	19.343	0	303.91	5317200000	117	22.211	19.1387	19.7921	19.7539	17.8914	19.937	23.1506	23.2982	23.4806	23.994	23.7028	23.8027	17.4562	18.1545	17.3043	18.2504	18.254	17.8383	22.5251	16.0564	23.0636	22.4795	22.758	22.5471
+	1.124	1.76015	O75629	O75629	Protein CREG1	CREG1	568	Color2 [A=255, R=169, G=169, B=169]	1	4					2	2	2	15	15	15	24.074	0	22.304	1175900000	38	20.9051	21.7402	21.8254	21.9799	21.9141	21.7639	17.611	18.058	17.8619	18.0953	20.8507	17.7306	20.8263	21.9758	22.3914	17.0117	18.4426	18.9198	16.9803	15.8993	18.5951	16.6034	16.52	16.5442
+	1.95829	1.11098	O75663;O75663-2	O75663;O75663-2	TIP41-like protein	TIPRL	571	Color2 [A=255, R=169, G=169, B=169]	1	4					9	9	9	38.2	38.2	38.2	31.444	0	24.917	2886600000	121	21.7797	22.4837	22.1587	21.9847	22.3312	22.0673	17.2758	16.7484	18.8315	17.327	18.3267	18.1094	20.9217	21.8963	21.488	19.4754	21.3722	20.9859	17.279	17.1408	19.1894	17.7976	17.3346	16.9466
+	3.93024	-1.56587	O75688;O75688-2;O75688-4;O75688-5;O75688-3	O75688;O75688-2;O75688-4;O75688-5	Protein phosphatase 1B	PPM1B	575	Color2 [A=255, R=169, G=169, B=169]	1	4					7	5	5	20	15.4	15.4	52.642	0	16.508	359700000	37	19.0478	18.1059	18.7083	18.464	17.8271	18.3492	17.3546	17.8378	19.1545	16.9877	17.6	17.4834	19.4375	19.5704	20.4547	20.522	19.7727	20.1402	18.6358	16.8655	17.7163	16.8174	18.0606	18.0065
+	7.57231	-3.64447	O75718	O75718	Cartilage-associated protein	CRTAP	580	Color2 [A=255, R=169, G=169, B=169]	1	4					10	10	10	30.2	30.2	30.2	46.561	0	14.32	1479400000	75	18.2446	17.7028	16.8256	17.8047	17.27	18.1709	16.9545	18.0852	16.7591	18.3275	17.0194	17.6249	21.2015	21.461	21.0671	21.4966	21.1385	21.5207	18.9914	16.7377	19.2274	19.3793	18.9887	18.8785
+	5.30413	1.97622	O75746;O75746-2	O75746;O75746-2	Calcium-binding mitochondrial carrier protein Aralar1	SLC25A12	581	Color2 [A=255, R=169, G=169, B=169]	1	4					15	9	9	24.3	16.5	16.5	74.761	0	5.8673	522710000	58	20.4374	19.9289	20.1064	19.9635	19.9412	20.3304	17.2292	17.9878	17.3391	18.5138	18.7726	18.64	18.453	17.5736	18.6199	17.5402	18.0271	18.6367	17.5106	17.5974	16.3498	16.6905	17.9584	16.159
+	1.35862	1.31631	O75821	O75821	Eukaryotic translation initiation factor 3 subunit G	EIF3G	587	Color2 [A=255, R=169, G=169, B=169]	1	4					10	10	10	30	30	30	35.611	0	83.456	5310800000	187	22.2994	22.347	22.1718	22.1955	21.6222	22.268	21.0092	17.5171	21.6249	22.2365	21.395	21.8175	21.7399	21.2078	21.1216	18.0974	21.1042	21.7352	22.6916	16.4428	22.2071	21.951	22.3474	22.1574
+	2.84447	2.00056	O75822;O75822-3;O75822-2	O75822;O75822-3;O75822-2	Eukaryotic translation initiation factor 3 subunit J	EIF3J	588	Color2 [A=255, R=169, G=169, B=169]	1	4					15	15	15	55.8	55.8	55.8	29.062	0	73.271	4255300000	160	22.8451	22.1755	22.8598	22.6245	21.0575	22.2912	20.2158	22.3953	21.0507	21.5423	20.5815	17.9946	20.3653	18.5114	20.6753	20.8098	20.9106	20.578	20.9075	16.232	19.3452	19.5271	20.4209	20.7717
+	1.51268	-2.56587	O75828	O75828	Carbonyl reductase [NADPH] 3	CBR3	589	Color2 [A=255, R=169, G=169, B=169]	1	4					5	2	2	20.2	7.2	7.2	30.85	0	7.1375	6967500000	45	23.0165	23.1971	23.2697	23.2907	23.4458	17.14	16.7739	18.6215	18.9068	17.5199	16.1129	18.2661	24.5655	24.6629	24.8373	24.8645	24.8587	24.966	19.1708	21.6224	19.1214	20.7182	20.3425	20.076
+	1.68467	-0.465446	O75832;O75832-2	O75832;O75832-2	26S proteasome non-ATPase regulatory subunit 10	PSMD10	590	Color2 [A=255, R=169, G=169, B=169]	1	4					8	8	8	49.6	49.6	49.6	24.428	0	73.561	3127700000	104	20.8547	21.2898	21.2456	21.3969	21.552	21.003	15.9154	17.1278	18.1692	16.9196	17.6142	17.848	21.5478	21.3359	21.3346	21.9295	21.8888	22.098	16.1651	16.4267	17.0243	16.3129	17.8049	17.3196
+	5.49982	2.63626	O75841	O75841	Uroplakin-1b	UPK1B	591	Color2 [A=255, R=169, G=169, B=169]	1	4					4	4	4	26.9	26.9	26.9	29.643	0	13.355	591770000	33	21.0392	20.815	20.93	20.9308	20.902	20.378	16.6651	19.4922	17.7746	17.204	17.3639	18.3006	17.9489	18.279	19.2194	18.4681	18.0337	17.2285	17.2566	15.6056	18.1727	17.404	16.9164	17.2951
+	1.55985	0.656338	O75844	O75844	CAAX prenyl protease 1 homolog	ZMPSTE24	593	Color2 [A=255, R=169, G=169, B=169]	1	4					9	9	9	24.6	24.6	24.6	54.812	0	27.114	1131800000	88	20.3706	20.3447	20.731	21.1842	20.6187	19.4426	17.3283	18.7603	17.5437	17.3948	18.6636	18.5208	19.9146	20.0536	19.9214	19.6398	19.4133	19.8111	17.5379	16.613	17.1876	15.6984	16.918	17.2908
+	8.97415	1.83804	O75874	O75874	Isocitrate dehydrogenase [NADP] cytoplasmic	IDH1	594	Color2 [A=255, R=169, G=169, B=169]	1	4					24	24	23	64.7	64.7	62.6	46.659	0	240.38	31305000000	495	23.8616	24.219	24.2692	24.2614	24.1708	24.2416	16.6207	18.4411	17.1569	18.6624	18.2698	17.7471	22.2006	22.5963	22.3547	22.328	22.2554	22.2605	16.849	16.8258	17.6866	17.6371	18.1341	17.8343
+	2.3704	-1.97823	O75886;O75886-2	O75886	Signal transducing adapter molecule 2	STAM2	599	Color2 [A=255, R=169, G=169, B=169]	1	4					3	3	2	6.9	6.9	5	58.164	0	25.854	512640000	32	17.9679	20.1555	17.4272	20.1726	17.2443	18.3652	16.7228	17.4209	16.0106	16.8382	16.7144	17.6261	20.4455	20.3083	20.4559	20.7534	20.5775	20.6615	18.2597	16.3323	16.5693	17.7457	17.466	16.845
+	9.08891	3.97659	O75915	O75915	PRA1 family protein 3	ARL6IP5	602	Color2 [A=255, R=169, G=169, B=169]	1	4					6	6	6	25	25	25	21.614	0	61.353	2580800000	121	21.6493	22.0238	21.6223	22.1042	22.0266	21.9397	18.7872	20.6054	20.8797	21.0265	20.5486	20.7945	17.271	18.3531	17.7263	17.8518	18.1628	18.1413	16.5094	16.7265	17.1455	18.8039	16.9394	16.4357
+	1.13903	-0.967026	O75937	O75937	DnaJ homolog subfamily C member 8	DNAJC8	606	Color2 [A=255, R=169, G=169, B=169]	1	4					8	8	8	39.5	39.5	39.5	29.841	0	13.911	595190000	45	20.2406	18.1677	18.6661	17.7491	18.5932	17.1715	16.3149	18.6615	18.2113	18.0479	16.4084	17.4988	19.9557	19.5411	18.4248	19.3299	19.8429	19.2958	20.7945	15.0298	19.9315	17.0099	20.0175	19.7505
+	2.00803	-0.705408	O75947;O75947-2	O75947;O75947-2	ATP synthase subunit d, mitochondrial	ATP5H	608	Color2 [A=255, R=169, G=169, B=169]	1	4					11	11	11	78.9	78.9	78.9	18.491	0	59.01	9855800000	218	22.7257	21.9681	21.6637	21.6019	21.9477	22.8416	17.1589	18.4735	17.5026	16.5982	17.5293	17.5658	22.9814	22.9075	22.663	22.8241	22.7822	22.8229	18.149	15.8681	17.2419	15.7072	17.0768	16.5469
+	4.16117	-2.62513	O75976;O75976-2	O75976;O75976-2	Carboxypeptidase D	CPD	612	Color2 [A=255, R=169, G=169, B=169]	1	4					17	17	17	15.4	15.4	15.4	152.93	0	47.23	1100900000	95	18.4349	18.7313	18.8225	18.5072	19.0969	17.4234	18.2961	18.5281	16.5793	17.8975	18.7468	17.1793	21.6013	21.3458	19.8004	20.5041	21.7741	21.7413	17.7146	16.2397	17.2917	17.2208	22.3459	19.3387
+	6.37898	-2.50513	O76054;O76054-5;O76054-4;Q9UDX4;Q9UDX4-3;Q9UDX4-2	O76054;O76054-5;O76054-4	SEC14-like protein 2	SEC14L2	617	Color2 [A=255, R=169, G=169, B=169]	1	4					7	7	7	30.5	30.5	30.5	46.145	0	28.961	593690000	29	17.658	17.5519	17.8081	18.5377	18.7614	18.1322	17.843	17.1352	16.8532	17.3959	18.0213	17.7884	20.3428	20.327	20.648	20.8344	20.6731	20.6549	18.4056	15.5171	16.5871	16.1528	17.5523	17.521
+	3.22138	2.6626	O76070	O76070	Gamma-synuclein	SNCG	619	Color2 [A=255, R=169, G=169, B=169]	1	4					5	5	5	44.9	44.9	44.9	13.331	0	39.947	578230000	34	20.8367	21.0506	20.5885	20.7033	18.4425	20.3827	16.7356	18.1681	17.9386	17.3066	17.2709	16.9932	17.9932	15.8614	17.957	18.2389	17.645	18.333	18.0634	17.9424	16.4886	16.755	16.1248	18.4458
+	7.13966	2.5418	O76071	O76071	Probable cytosolic iron-sulfur protein assembly protein CIAO1	CIAO1	620	Color2 [A=255, R=169, G=169, B=169]	1	4					5	5	5	23.3	23.3	23.3	37.84	0	23.371	454830000	30	20.3179	20.4747	20.593	20.4833	20.574	20.48	17.6554	18.6205	17.7668	17.18	17.589	17.7617	18.4388	18.4553	17.7986	17.4395	17.5322	18.0077	17.1168	17.4681	17.5526	17.1227	17.0642	16.9278
+	8.50737	5.70864	O94760;O94760-2	O94760;O94760-2	N(G),N(G)-dimethylarginine dimethylaminohydrolase 1	DDAH1	623	Color2 [A=255, R=169, G=169, B=169]	1	4					12	12	11	56.8	56.8	54	31.121	0	32.271	3095100000	73	23.0211	23.2714	24.0406	24.0275	24.1366	23.2152	17.7812	17.814	17.0894	17.377	17.0561	17.2976	18.4495	17.6088	17.9357	18.5911	17.2249	17.6506	16	16.0892	16.8808	17.0677	16.5825	16.1905
+	4.52905	1.42009	O94826	O94826	Mitochondrial import receptor subunit TOM70	TOMM70A	632	Color2 [A=255, R=169, G=169, B=169]	1	4					21	21	21	51.2	51.2	51.2	67.454	0	137.53	10006000000	299	22.2857	22.9605	22.7821	23.1586	22.5649	22.8002	17.0257	16.4977	18.0908	19.5948	18.2967	16.6001	21.4458	21.6013	20.6	21.4157	21.6098	21.3587	16.5703	16.4107	17.2674	17.855	16.0638	16.9431
+	1.98711	-1.31908	O94855;O94855-2	O94855;O94855-2	Protein transport protein Sec24D	SEC24D	636	Color2 [A=255, R=169, G=169, B=169]	1	4					5	4	4	7.7	6.2	6.2	113.01	0	3.6623	237490000	21	17.8031	18.9961	17.5403	18.1945	18.4854	18.7258	16.631	18.6447	17.1454	17.4663	15.9964	16.5563	19.8536	17.8749	19.9852	20.2267	19.8146	19.9046	17.5746	16.2355	17.7293	18.1103	17.8309	18.3491
+	1.21429	-0.928526	O94874;O94874-2;O94874-3	O94874;O94874-2;O94874-3	E3 UFM1-protein ligase 1	UFL1	637	Color2 [A=255, R=169, G=169, B=169]	1	4					27	27	27	43.1	43.1	43.1	89.594	0	76.101	3254100000	248	18.0673	18.0147	18.0816	17.7151	18.3776	18.8784	19.2864	20.6927	21.12	21.8997	21.8791	21.4307	19.1481	17.1403	19.4401	19.3719	19.8098	19.7956	20.7601	17.2126	21.4301	22.6839	22.5381	21.8013
+	3.63326	-2.83879	O94903	O94903	Proline synthase co-transcribed bacterial homolog protein	PROSC	642	Color2 [A=255, R=169, G=169, B=169]	1	4					10	10	10	44.7	44.7	44.7	30.344	0	43.401	3520500000	114	17.3677	19.9543	18.3941	20.0957	20.6195	19.8454	16.9011	18.1035	18.8237	16.3313	17.1516	16.6749	22.0858	22.2867	21.9933	22.162	22.4043	22.3773	16.7312	15.0164	17.1364	18.3575	16.2093	17.899
+	2.59572	-1.75721	O94905;O94905-2;O94905-3	O94905	Erlin-2	ERLIN2	643	Color2 [A=255, R=169, G=169, B=169]	1	4					14	14	12	52.8	52.8	49.3	37.839	0	43.386	3371900000	167	17.7073	17.348	17.4959	17.3669	17.6993	18.0508	21.4525	22.0227	21.3612	21.0035	21.3596	21.0271	20.2568	20.2445	19.9043	18.1146	17.9832	19.708	22.4894	20.9664	22.5206	22.2224	22.4275	22.2282
+	7.15064	-6.63593	O94925-3	O94925-3	Glutaminase kidney isoform, mitochondrial	GLS	648	Color2 [A=255, R=169, G=169, B=169]	1	4					30	30	4	62.2	62.2	6.7	65.459	0	323.31	22413000000	401	17.9513	17.5116	18.2606	16.8998	18.1538	15.516	17.4515	17.7398	17.3593	17.7656	17.7871	17.5008	24.1139	24.4671	22.9919	24.2064	24.2982	24.0315	17.3132	16.1659	17.7734	17.5893	16.6759	17.6814
+	1.56465	2.06503	O94966-7;O94966-6;O94966-5;O94966;O94966-3;O94966-4;O94966-2	O94966-7;O94966-6;O94966-5;O94966;O94966-3;O94966-4	Ubiquitin carboxyl-terminal hydrolase 19	USP19	650	Color2 [A=255, R=169, G=169, B=169]	1	4					9	9	9	10.4	10.4	10.4	150.66	0	4.1999	426140000	25	17.0161	21.1072	21.079	21.081	18.1348	21.5759	17.8812	17.811	17.4525	16.2874	16.5548	16.7563	18.2912	17.2262	17.9261	18.1473	17.8382	18.1747	17.5178	16.0571	17.5752	16.61	17.7744	17.6443
+	3.00862	-1.79249	O94973;O94973-2;O94973-3	O94973;O94973-2;O94973-3	AP-2 complex subunit alpha-2	AP2A2	652	Color2 [A=255, R=169, G=169, B=169]	1	4					29	29	22	47.9	47.9	38.1	103.96	0	109.65	4066100000	283	18.4935	18.1924	18.5554	18.4449	18.222	17.8801	19.3225	19.7007	20.792	21.493	21.1498	21.0982	21.0307	20.58	18.9827	19.0572	19.9142	20.9784	22.7794	17.7322	22.7829	21.9797	22.2905	22.2135
+	2.56809	-0.921003	O94992;Q96MH2	O94992	Protein HEXIM1	HEXIM1	654	Color2 [A=255, R=169, G=169, B=169]	1	4					12	12	12	48.2	48.2	48.2	40.623	0	265.18	4977700000	178	21.1499	21.6571	21.7241	21.9434	21.7998	20.7695	17.439	18.8918	17.9799	18.339	17.6928	17.0156	22.8846	21.8076	22.5156	22.5136	22.4124	22.436	17.152	17.5951	17.2748	17.7005	17.6385	16.3857
+	3.89434	1.98869	O95140;O95140-2	O95140	Mitofusin-2	MFN2	660	Color2 [A=255, R=169, G=169, B=169]	1	4					16	16	15	28.5	28.5	27.6	86.401	0	13.735	894630000	63	20.4547	20.5412	20.5866	20.6722	20.5813	19.5298	17.3294	17.0132	17.2818	16.2078	17.1236	17.6796	18.2254	17.8002	17.8724	18.183	18.7158	19.6369	18.4715	16.7609	17.2412	16.1793	17.2225	15.6269
+	2.37425	0.959812	O95155;O95155-2;O95155-4;O95155-3	O95155;O95155-2;O95155-4;O95155-3	Ubiquitin conjugation factor E4 B	UBE4B	661	Color2 [A=255, R=169, G=169, B=169]	1	4					13	13	13	14.9	14.9	14.9	146.18	0	22.061	348540000	42	20.152	19.0577	19.3763	19.5493	19.5715	18.8935	17.4044	18.5815	17.9881	18.8278	17.8595	16.968	17.7351	19.054	18.1938	18.5733	18.531	18.7542	17.2923	17.4173	15.7608	16.5646	16.7424	17.3831
+	2.12764	-1.62633	O95166;Q9H0R8;Q9H0R8-2	O95166;Q9H0R8;Q9H0R8-2	Gamma-aminobutyric acid receptor-associated protein;Gamma-aminobutyric acid receptor-associated protein-like 1	GABARAP;GABARAPL1	664	Color2 [A=255, R=169, G=169, B=169]	1	4					3	3	3	24.8	24.8	24.8	13.918	0	3.8996	296710000	21	18.5166	18.8508	18.6875	17.9539	18.3287	20.1747	16.5244	17.947	17.4795	17.4947	17.0509	17.216	21.304	20.6011	20.687	20.6129	20.4555	18.6097	17.2372	15.9447	18.3596	15.0764	17.3091	16.9094
+	1.2404	-0.966819	O95168;O95168-2	O95168;O95168-2	NADH dehydrogenase [ubiquinone] 1 beta subcomplex subunit 4	NDUFB4	665	Color2 [A=255, R=169, G=169, B=169]	1	4					5	5	5	41.9	41.9	41.9	15.208	0	17.439	2068300000	111	17.4424	19.6335	19.6652	19.875	19.4906	17.812	18.0159	20.0647	21.5029	21.7552	22.2231	21.3563	19.9577	20.2706	19.8373	20.1477	20.0471	19.4591	21.5703	17.6652	21.2978	21.7158	21.7433	21.0543
+	2.50844	-0.567836	O95202;O95202-2;O95202-3	O95202	LETM1 and EF-hand domain-containing protein 1, mitochondrial	LETM1	669	Color2 [A=255, R=169, G=169, B=169]	1	4					20	20	20	31.9	31.9	31.9	83.353	0	120.71	3406500000	175	20.7865	21.2532	21.0693	20.4978	21.0973	20.9945	17.5376	16.9122	17.3603	16.2868	17.5826	17.489	21.6646	21.8683	21.29	21.6312	21.353	21.2987	17.4477	16.8486	17.6858	16.8225	17.8383	17.6161
+	4.95332	-1.5252	O95219;O95219-2	O95219;O95219-2	Sorting nexin-4	SNX4	672	Color2 [A=255, R=169, G=169, B=169]	1	4					7	7	7	21.6	21.6	21.6	51.908	0	31.351	485630000	42	18.6807	18.913	18.5816	18.977	18.5966	18.8088	16.6656	17.8568	16.2613	16.5081	18.0303	17.2022	20.3276	20.2746	20.4903	20.7981	20.3267	19.4914	17.2358	16.6085	17.4003	16.6883	17.2027	18.6353
+	3.63357	-3.46136	O95302;O95302-3;O95302-2;Q75LS8	O95302;O95302-3	Peptidyl-prolyl cis-trans isomerase FKBP9	FKBP9	686	Color2 [A=255, R=169, G=169, B=169]	1	4					8	8	8	18.8	18.8	18.8	63.083	0	5.4149	1350100000	37	16.204	18.842	20.3252	18.5773	20.1102	18.3104	17.6347	17.8143	18.5279	17.4803	16.3798	16.9863	21.6216	22.2731	22.5677	22.1812	22.2153	22.2784	18.2346	16.522	17.663	17.6657	16.9361	15.8894
+	6.13021	-0.828605	O95336	O95336	6-phosphogluconolactonase	PGLS	687	Color2 [A=255, R=169, G=169, B=169]	1	4					12	12	12	72.9	72.9	72.9	27.547	0	77.399	5143300000	190	20.8388	20.8991	20.9442	20.819	21.12	20.6556	18.0731	17.7326	17.6036	16.5585	17.218	17.6721	21.6642	21.5733	21.6163	21.849	21.7717	21.7737	18.0602	15.2063	16.3351	18.6625	18.1798	17.2435
+	4.64184	-2.8895	O95347;O95347-2	O95347;O95347-2	Structural maintenance of chromosomes protein 2	SMC2	688	Color2 [A=255, R=169, G=169, B=169]	1	4					36	36	36	37.1	37.1	37.1	135.65	0	82.751	6692100000	391	18.5495	17.5509	16.9141	18.4719	17.8462	18.6152	20.968	20.3484	21.7024	22.2261	22.2807	21.7465	21.447	21.1326	21.0299	19.6544	21.4024	20.6185	23.1449	16.4312	22.9707	23.4386	23.0642	23.4348
+	3.35592	-1.84108	O95352;O95352-3;O95352-2	O95352;O95352-3;O95352-2	Ubiquitin-like modifier-activating enzyme ATG7	ATG7	689	Color2 [A=255, R=169, G=169, B=169]	1	4					7	7	7	12.4	12.4	12.4	77.959	0	13.229	598470000	44	17.7572	19.6716	18.2363	19.5389	18.888	17.9	15.6534	17.6843	17.0654	17.0764	16.8823	16.8981	20.0823	20.6025	20.4428	20.9923	20.4274	20.4911	16.6335	17.1515	18.3519	16.2587	18.2099	16.931
+	1.27009	1.02017	O95373	O95373	Importin-7	IPO7	693	Color2 [A=255, R=169, G=169, B=169]	1	4					36	36	35	45.1	45.1	44.1	119.52	0	299.85	22243000000	591	22.2382	24.0118	24.2682	22.6323	23.9718	23.815	16.8822	18.5336	16.8228	17.99	17.0672	17.3093	23.1033	22.5886	20.9298	22.8435	22.6314	22.7195	16.6618	15.4998	16.4626	17.757	16.2695	16.9178
+	3.54212	-1.63235	O95394;O95394-3;O95394-4	O95394;O95394-3;O95394-4	Phosphoacetylglucosamine mutase	PGM3	695	Color2 [A=255, R=169, G=169, B=169]	1	4					18	18	18	47.6	47.6	47.6	59.851	0	116.24	5518200000	182	20.1278	21.4792	21.532	21.8679	22.0878	21.1397	17.2816	18.4208	17.355	17.2126	18.486	18.0021	22.7444	23.2059	23.048	22.6481	23.2253	23.1567	17.9407	18.0313	17.2456	17.243	16.9264	17.6577
+	6.70337	2.31812	O95396	O95396	Adenylyltransferase and sulfurtransferase MOCS3;Molybdopterin-synthase adenylyltransferase;Molybdopterin-synthase sulfurtransferase	MOCS3	696	Color2 [A=255, R=169, G=169, B=169]	1	4					12	12	12	39.3	39.3	39.3	49.669	0	105.16	724800000	53	20.599	19.9256	20.3906	20.1362	20.2469	20.6257	17.5902	17.5152	18.0279	18.0328	18.2471	18.1473	18.0014	17.5315	18.3282	17.6245	18.4253	18.1043	17.7217	17.6044	15.2676	16.1766	16.7737	17.364
+	3.53296	1.79119	O95433;O95433-2	O95433;O95433-2	Activator of 90 kDa heat shock protein ATPase homolog 1	AHSA1	699	Color2 [A=255, R=169, G=169, B=169]	1	4					23	23	23	78.4	78.4	78.4	38.274	0	284.61	25913000000	398	24.3987	24.5303	24.4947	24.5857	24.4946	24.6117	19.6235	17.7767	17.1909	16.7232	17.0483	17.8275	22.9863	21.0902	23.0405	23.0056	23.2005	23.0453	17.4788	16.1212	16.7514	16.9574	15.6206	16.3725
+	6.40911	3.8717	O95436;O95436-2	O95436;O95436-2	Sodium-dependent phosphate transport protein 2B	SLC34A2	700	Color2 [A=255, R=169, G=169, B=169]	1	4					10	10	10	19.4	19.4	19.4	75.759	0	30.781	2790000000	99	22.1484	22.1559	22.4786	22.6318	21.4108	20.9354	21.6021	21.3553	22.47	21.0771	21.2073	20.8084	18.1884	17.7769	17.5964	18.8062	17.6871	18.4757	16.2384	16.6073	16.1747	17.2527	14.8377	18.7441
+	2.2204	-0.359223	O95456;O95456-2	O95456;O95456-2	Proteasome assembly chaperone 1	PSMG1	702	Color2 [A=255, R=169, G=169, B=169]	1	4					10	10	10	39.6	39.6	39.6	32.854	0	64.467	3577800000	150	21.4114	21.3751	21.288	21.618	21.5098	21.4235	16.0784	17.1604	16.4118	17.4797	16.1075	17.369	22.0285	21.9342	21.7118	21.4624	21.6437	22.0004	16.3953	16.5437	16.1757	17.6478	16.9113	17.8262
+	3.68963	2.31416	O95470	O95470	Sphingosine-1-phosphate lyase 1	SGPL1	703	Color2 [A=255, R=169, G=169, B=169]	1	4					20	20	20	39.4	39.4	39.4	63.523	0	63.883	5437300000	226	21.629	20.0948	19.6209	19.2063	19.9032	19.813	21.3079	21.3227	22.1674	22.5018	22.7883	22.8646	16.8919	17.359	17.6216	18.3172	18.253	17.9398	19.1713	18.3554	19.0251	19.4675	19.5144	19.4226
+	2.04822	1.24525	O95479	O95479	GDH/6PGL endoplasmic bifunctional protein;Glucose 1-dehydrogenase;6-phosphogluconolactonase	H6PD	704	Color2 [A=255, R=169, G=169, B=169]	1	4					8	8	8	13.5	13.5	13.5	88.892	0	4.5089	128770000	17	19.0636	19.6151	18.3319	19.644	20.7167	19.0276	17.8639	16.9366	17.5651	18.2887	17.5449	16.9416	18.1071	18.2001	17.6477	17.7753	18.1436	19.0538	17.1825	16.8972	17.8314	17.9337	17.7269	16.5458
+	6.25784	-7.04826	O95571	O95571	Persulfide dioxygenase ETHE1, mitochondrial	ETHE1	708	Color2 [A=255, R=169, G=169, B=169]	1	4					11	11	11	72	72	72	27.873	0	258.79	11806000000	166	16.0149	18.0736	14.9857	18.6258	15.3014	17.1887	17.7486	17.4161	17.6272	18.1439	17.4879	18.9221	23.5998	23.0684	23.967	24.0032	23.9544	23.8868	17.815	15.0742	16.6419	16.7748	17.5345	16.2393
+	3.64335	2.50684	O95671;O95671-2;O95671-3	O95671;O95671-2;O95671-3	N-acetylserotonin O-methyltransferase-like protein	ASMTL	714	Color2 [A=255, R=169, G=169, B=169]	1	4					11	11	11	29.6	29.6	29.6	68.856	0	34.447	795230000	47	18.4438	20.1322	20.6542	20.7669	20.7295	20.915	16.7368	17.8433	18.2114	17.3452	17.3365	17.2229	18.2174	18.0165	17.3186	16.9624	17.6139	18.4718	17.8295	16.415	16.9882	17.6255	15.858	17.2176
+	2.41257	0.438186	O95747;Q9UEW8;Q9UEW8-2	O95747	Serine/threonine-protein kinase OSR1	OXSR1	720	Color2 [A=255, R=169, G=169, B=169]	1	4					10	10	10	26	26	26	58.022	0	11.497	926870000	49	20.9112	21.0691	21.1549	21.1127	20.9047	20.7623	17.1944	17.4372	17.3633	17.8469	17.9917	16.6626	21	20.6578	20.4	20.3709	20.4474	20.4099	16.7869	16.4217	17.2694	16.7688	17.0365	17.6663
+	1.65206	0.749819	O95777	O95777	U6 snRNA-associated Sm-like protein LSm8	LSM8	723	Color2 [A=255, R=169, G=169, B=169]	1	4					3	3	3	37.5	37.5	37.5	10.403	0	6.9564	300550000	29	18.6897	18.8284	18.8804	18.6938	18.6711	17.8903	17.5882	17.8131	17.9343	19.7446	17.0001	20.0962	17.2281	17.6636	18.4546	18.2573	17.187	18.3643	20.8161	16.2813	20.115	19.808	20.3205	19.5328
+	3.51975	-1.90022	O95782;O95782-2	O95782;O95782-2	AP-2 complex subunit alpha-1	AP2A1	724	Color2 [A=255, R=169, G=169, B=169]	1	4					28	21	21	39.1	29.7	29.7	107.54	0	60.911	2269000000	209	17.2287	17.789	18.7534	17.722	16.6902	17.3608	16.7849	20.4964	17.5412	20.4434	18.286	19.1379	18.5363	19.3878	19.5985	19.5819	19.9611	19.8798	22.3396	17.2529	21.6692	21.8654	21.9486	22.1098
+	1.75022	1.45992	O95793;O95793-2	O95793;O95793-2	Double-stranded RNA-binding protein Staufen homolog 1	STAU1	725	Color2 [A=255, R=169, G=169, B=169]	1	4					29	29	3	49.4	49.4	3.3	63.182	0	129.92	8497100000	361	19.2821	17.2714	17.4629	18.7564	18.3333	18.2798	21.3439	22.2966	21.618	22.6259	21.9359	22.0382	16.941	16.2792	15.2565	17.8663	16.4256	17.8579	22.7834	16.0373	22.8001	22.7531	22.64	22.8523
+	2.39795	0.584281	O95817	O95817	BAG family molecular chaperone regulator 3	BAG3	730	Color2 [A=255, R=169, G=169, B=169]	1	4					14	14	14	38.4	38.4	38.4	61.594	0	16.64	1393800000	105	20.3718	20.5165	20.1981	20.3988	20.7876	20.5676	16.855	19.5221	17.6566	17.602	17.678	17.5347	19.9815	19.8954	19.7738	20.3913	19.3739	19.9189	16.923	16.7788	17.818	18.2228	17.7736	16.9748
+	4.49806	3.22053	O95831;O95831-3;O95831-4;O95831-6;O95831-2;O95831-5	O95831;O95831-3;O95831-4	Apoptosis-inducing factor 1, mitochondrial	AIFM1	733	Color2 [A=255, R=169, G=169, B=169]	1	4					25	25	25	50.9	50.9	50.9	66.9	0	142.92	12011000000	533	22.3198	22.2205	22.1632	22.184	22.1448	22.0132	21.5107	21.6192	22.2313	22.1131	22.1485	22.1433	19.9995	19.5249	17.2924	18.7061	18.155	20.0445	21.4769	17.5221	21.5718	21.6664	21.5966	21.5823
+	8.09125	-3.48196	O95833	O95833	Chloride intracellular channel protein 3	CLIC3	734	Color2 [A=255, R=169, G=169, B=169]	1	4					6	6	6	31.4	31.4	31.4	26.648	0	5.8266	819930000	44	18.1116	17.6371	17.7897	18.0734	17.1659	17.0173	16.1275	17.8165	17.6256	16.7564	16.9697	16.5583	21.1302	21.1563	21.1645	21.2225	21.2414	20.7719	16.6005	15.3667	18.1112	17.6454	16.9864	16.6292
+	5.11419	2.95982	O95861;O95861-4;O95861-2;O95861-3	O95861;O95861-4;O95861-2;O95861-3	3(2),5-bisphosphate nucleotidase 1	BPNT1	735	Color2 [A=255, R=169, G=169, B=169]	1	4					14	14	14	54.9	54.9	54.9	33.392	0	66.743	2012800000	89	19.6887	21.2242	21.3622	21.1268	21.489	21.2922	16.9173	17.9483	17.7343	17.9625	17.5518	17.5425	18.5554	17.7412	17.2281	18.7061	17.9673	18.226	17.4661	17.334	18.2691	18.788	17.102	18.4383
+	4.20864	2.82843	O95864;O95864-3;O95864-4;O95864-2	O95864;O95864-3;O95864-4;O95864-2	Fatty acid desaturase 2	FADS2	736	Color2 [A=255, R=169, G=169, B=169]	1	4					4	4	4	12.2	12.2	12.2	52.259	0	2.5588	877890000	49	20.9084	20.8974	21.2582	21.0784	20.7545	21.261	16.6356	18.164	18.6992	16.9946	18.1747	17.8407	18.5249	18.4264	17.2299	16.8764	19.7616	18.3682	16.5295	16.3509	17.1039	16.7674	17.7318	17.6776
+	2.54162	-0.934354	O95881	O95881	Thioredoxin domain-containing protein 12	TXNDC12	738	Color2 [A=255, R=169, G=169, B=169]	1	4					7	7	7	40.7	40.7	40.7	19.206	0	9.7041	2901700000	96	21.2343	20.6956	21.7467	20.4512	21.4461	21.742	16.4036	17.857	17.246	17.1318	18.3221	17.9311	21.9055	22.2476	22.2801	21.8835	22.1708	22.4344	17.4682	16.6132	18.0224	17.2406	17.6897	17.228
+	3.4061	1.26604	O96000;O96000-2	O96000;O96000-2	NADH dehydrogenase [ubiquinone] 1 beta subcomplex subunit 10	NDUFB10	745	Color2 [A=255, R=169, G=169, B=169]	1	4					8	8	8	50	50	50	20.776	0	47.709	4738000000	171	22.5321	21.4085	21.2555	21.925	21.7485	20.9062	22.5098	22.149	22.6895	22.5707	23.019	23.1139	20.5659	20.4597	20.3339	20.1348	20.476	20.2091	22.2344	16.6497	22.4826	22.7534	22.0195	22.0034
+	3.38556	-0.764648	O96005;O96005-4;O96005-3	O96005;O96005-4;O96005-3	Cleft lip and palate transmembrane protein 1	CLPTM1	746	Color2 [A=255, R=169, G=169, B=169]	1	4					9	9	9	14.6	14.6	14.6	76.096	0	12.272	556430000	53	19.0173	19.3054	19.302	18.9785	19.1454	19.8429	16.696	19.5023	17.4354	17.2443	16.7647	18.5097	20.1737	20.1474	19.9693	20.1765	19.7175	19.9951	17.5076	17.3178	16.3393	17.3639	17.0785	16.9618
+	2.07313	-1.65336	O96008;O96008-2	O96008;O96008-2	Mitochondrial import receptor subunit TOM40 homolog	TOMM40	748	Color2 [A=255, R=169, G=169, B=169]	1	4					13	13	13	58.4	58.4	58.4	37.893	0	77.518	2676700000	125	20.2462	21.0244	20.5401	20.7929	17.9068	20.5731	16.8613	17.6192	17.2335	18.2452	17.1029	17.1373	22.1681	22.2549	21.0247	21.7362	22.1981	21.6216	16.4235	16.7846	17.8012	16.4052	17.1495	16.4996
+	2.88729	1.79078	O96013;O96013-4;O96013-2;O96013-3;Q9P286	O96013;O96013-4;O96013-2;O96013-3	Serine/threonine-protein kinase PAK 4	PAK4	750	Color2 [A=255, R=169, G=169, B=169]	1	4					18	18	16	43	43	40.9	64.071	0	109.32	3602800000	181	20.2423	20.0942	20.3474	18.5954	20.043	20.3366	19.7838	21.2304	21.5203	21.8457	22.453	22.0379	18.771	17.1921	17.4286	18.5271	18.0169	18.9785	17.4322	17.2199	15.9284	16.7462	16.8365	16.6215
+	7.90968	-1.74042	P00338;P00338-3;P00338-4;P00338-2;P00338-5	P00338;P00338-3;P00338-4;P00338-2;P00338-5	L-lactate dehydrogenase A chain	LDHA	753	Color2 [A=255, R=169, G=169, B=169]	1	4					31	31	30	85.5	85.5	81.9	36.688	0	323.31	700350000000	1792	27.0112	27.2482	27.3539	27.2787	27.2312	27.1912	21.7971	18.1177	17.4302	15.3677	18.8712	19.164	29.2971	29.0636	28.6656	28.9878	28.9959	28.7468	22.6915	24.6499	23.2096	24.9855	23.8585	23.9052
+	3.05554	1.5765	P00352;P47895;O94788;O94788-4;O94788-2;O94788-3	P00352	Retinal dehydrogenase 1	ALDH1A1	754	Color2 [A=255, R=169, G=169, B=169]	1	4					22	22	19	52.7	52.7	49.5	54.861	0	127.96	3458100000	132	20.5611	21.1312	21.4363	21.3719	20.6291	20.9917	17.2414	17.2479	18.0772	17.2669	17.7998	17.7291	19.9398	19.0512	19.7389	19.8114	20.0166	18.1045	16.0551	15.9464	17.3386	17.0013	17.8074	18.8346
+	2.12024	-0.489523	P00374;P00374-2;Q86XF0	P00374;P00374-2	Dihydrofolate reductase	DHFR	756	Color2 [A=255, R=169, G=169, B=169]	1	4					8	8	8	51.3	51.3	51.3	21.452	0	19.995	1759700000	70	20.8927	21.061	20.9373	20.8572	21.6695	21.0433	17.3712	18.8696	16.4809	17.405	17.4685	17.3194	21.4234	21.6923	21.584	21.7204	21.2435	21.7348	18.0312	16.8767	17.2171	16.7347	17.7448	18.5982
+	8.25107	-1.78417	P00387;P00387-2;P00387-3	P00387;P00387-2;P00387-3	NADH-cytochrome b5 reductase 3;NADH-cytochrome b5 reductase 3 membrane-bound form;NADH-cytochrome b5 reductase 3 soluble form	CYB5R3	757	Color2 [A=255, R=169, G=169, B=169]	1	4					14	14	14	61.8	61.8	61.8	34.234	0	272.65	17667000000	297	21.8102	22.2663	22.0519	22.0809	21.7094	21.7203	16.5426	17.0262	17.5886	17.2042	18.7248	16.0095	23.6501	23.8382	23.706	23.7372	23.7898	23.6227	17.1478	16.3612	17.1708	17.0029	17.8542	16.3923
+	5.92135	-1.85804	P00390;P00390-2;P00390-4;P00390-3;P00390-5	P00390;P00390-2;P00390-4;P00390-3;P00390-5	Glutathione reductase, mitochondrial	GSR	758	Color2 [A=255, R=169, G=169, B=169]	1	4					20	20	20	65.1	65.1	65.1	56.256	0	188.92	19332000000	366	21.644	22.0452	22.0587	22.0033	20.9279	21.8721	17.3855	18.1733	18.0062	16.4311	16.8344	17.4242	23.7145	23.6361	23.5666	23.6781	23.5766	23.5275	17.7853	18.3507	16.6892	17.2867	16.4374	16.9558
+	3.18119	0.342314	P00491	P00491	Purine nucleoside phosphorylase	PNP	762	Color2 [A=255, R=169, G=169, B=169]	1	4					22	22	22	80.3	80.3	80.3	32.118	0	323.31	44019000000	638	23.7706	24.1899	24.1072	24.1155	24.1383	24.0678	17.7399	17.9466	17.8512	17.3869	16.835	17.7351	23.6337	23.7123	23.8496	23.6297	23.7853	23.7249	17.1087	17.5114	16.7262	17.0061	15.0467	17.9452
+	4.4405	-0.858048	P00505;P00505-2	P00505;P00505-2	Aspartate aminotransferase, mitochondrial	GOT2	764	Color2 [A=255, R=169, G=169, B=169]	1	4					25	25	25	70.2	70.2	70.2	47.517	0	275.18	36863000000	540	23.1093	23.6859	23.7379	23.7461	23.843	23.5036	17.3924	18.2186	18.6474	16.7423	18.0706	18.0052	24.5111	24.5042	24.193	24.5606	24.5336	24.4717	20.876	16.3315	17.384	21.1555	20.9497	16.6928
+	5.5498	-3.13187	P00533;P00533-4;P00533-3;P00533-2	P00533;P00533-4;P00533-3	Epidermal growth factor receptor	EGFR	765	Color2 [A=255, R=169, G=169, B=169]	1	4					25	23	23	26.9	24.5	24.5	134.28	0	138.87	4292700000	217	18.1704	20.4904	19.1938	19.7217	19.2429	18.7927	17.1214	17.2131	16.7731	17.7006	17.8405	18.3928	22.5548	22.5286	22.3775	22.4565	22.0122	22.4735	18.8449	16.41	17.0756	16.811	17.7586	15.6472
+	3.3211	0.572206	P00568;Q9Y6K8;Q9Y6K8-2;Q9Y6K8-3	P00568	Adenylate kinase isoenzyme 1	AK1	767	Color2 [A=255, R=169, G=169, B=169]	1	4					13	13	13	70.1	70.1	70.1	21.635	0	68.05	5334300000	200	22.2557	22.2705	22.32	22.3979	22.3092	22.2665	16.7976	18.2937	17.3055	17.5005	16.9207	16.942	21.8405	21.7197	21.3326	22.0831	21.5177	21.8932	17.5632	16.7126	16.772	16.8632	17.5205	17.0207
+	11.8238	8.56761	P00918	P00918	Carbonic anhydrase 2	CA2	769	Color2 [A=255, R=169, G=169, B=169]	1	4					18	18	18	70.4	70.4	70.4	29.246	0	283.85	131590000000	476	26.5611	26.6991	26.6214	26.2617	26.6962	26.8017	20.8834	17.748	18.8895	19.8175	20.1084	19.0191	18.5139	17.7187	17.812	18.6952	17.5138	17.9819	16.4898	15.8087	17.4702	17.5406	15.7129	17.2085
+	10.8511	7.24939	P00966	P00966	Argininosuccinate synthase	ASS1	770	Color2 [A=255, R=169, G=169, B=169]	1	4					31	31	31	75.5	75.5	75.5	46.53	0	323.31	85346000000	633	25.2331	25.8396	25.7598	25.9228	25.8779	25.9062	19.7014	18.5962	14.4126	16.0108	17.0335	16.5091	19.1075	17.9901	18.5349	18.7206	18.763	17.927	17.705	16.3554	17.505	18.3243	16.6403	16.8977
+	1.71133	2.14959	P01034	P01034	Cystatin-C	CST3	776	Color2 [A=255, R=169, G=169, B=169]	1	4					2	2	2	19.2	19.2	19.2	15.799	0	12.452	534930000	24	18.2391	20.819	20.883	21.0364	21.0607	20.8385	17.5538	17.5094	17.1873	16.2788	17.1065	16.3318	18.5729	21.2668	17.2563	17.6949	18.111	17.0771	17.664	16.6549	17.7073	17.2729	18.06	15.8317
+	3.65874	-1.24203	P01130;P01130-2;P01130-3;P01130-6;P01130-4;P01130-5	P01130;P01130-2;P01130-3;P01130-6;P01130-4;P01130-5	Low-density lipoprotein receptor	LDLR	780	Color2 [A=255, R=169, G=169, B=169]	1	4					6	6	6	9	9	9	95.375	0	16.82	269040000	26	18.4396	18.3112	18.7285	19.2947	18.5896	17.6889	17.1885	17.1694	18.0036	17.8399	16.964	17.2677	19.7461	19.6121	19.9005	19.6316	19.8813	19.7331	17.7852	16.7689	18.3754	15.9291	17.0622	17.6256
+	7.87844	-4.53011	P01889;P17693;P17693-6;P17693-2;P17693-5	P01889	HLA class I histocompatibility antigen, B-7 alpha chain	HLA-B	790	Color2 [A=255, R=169, G=169, B=169]	1	4					9	5	5	29.6	13.5	13.5	40.46	0	59.523	2770300000	47	17.6086	18.0838	17.7476	19.0496	18.9272	17.8523	16.8039	17.9958	17.6739	17.0945	16.2481	17.9066	22.6363	22.7682	22.7726	23.111	22.8013	22.3602	16.9639	17.4021	16.9984	16.7527	16.34	16.7789
+	7.66305	-2.60096	P02462;P29400;P29400-2	P02462	Collagen alpha-1(IV) chain;Arresten	COL4A1	791	Color2 [A=255, R=169, G=169, B=169]	1	4					7	7	7	7	7	7	160.61	0	33.2	1279700000	88	18.149	17.7211	17.9276	18.4784	18.6064	17.6663	17.5456	17.2948	16.5567	17.2145	19.4062	18.5417	20.6472	20.6496	20.7132	20.5538	20.8642	20.7267	21.3678	16.9013	21.5362	21.7679	21.5459	21.5729
+	5.6508	2.90099	P02511	P02511	Alpha-crystallin B chain	CRYAB	792	Color2 [A=255, R=169, G=169, B=169]	1	4					5	5	5	32	32	32	20.159	0	22.379	918680000	52	20.3168	21.4515	22.3401	21.671	21.3502	21.6244	16.5362	18.1246	17.7384	17.4332	17.4503	16.9439	18.005	18.6293	18.4047	18.8244	18.5404	18.9444	16.0373	16.7341	17.3669	16.3598	16.647	16.8697
+	3.37443	4.26567	P02545;P02545-6;P02545-5;P02545-4	P02545;P02545-6;P02545-5;P02545-4	Prelamin-A/C;Lamin-A/C	LMNA	793	Color2 [A=255, R=169, G=169, B=169]	1	4					61	61	1	75.5	75.5	5.6	74.139	0	323.31	157030000000	1791	25.5384	22.5156	22.6424	22.7934	22.0727	21.9855	26.6891	24.7218	26.4177	24.7912	25.766	25.461	18.9481	20.381	18.9201	15.978	19.6915	18.0353	23.3189	24.8089	24.15	23.7114	23.7439	23.6248
+	5.88816	3.04462	P02787	P02787	Serotransferrin	TF	803	Color2 [A=255, R=169, G=169, B=169]	1	4					25	25	25	44.1	44.1	44.1	77.063	0	82.824	2623600000	152	21.0253	21.0977	21.0925	20.8048	21.257	21.5808	17.9668	17.2255	16.5939	17.7774	16.2615	16.8565	17.6725	18.9947	18.0022	17.4003	17.6327	18.8878	17.2559	16.7382	17.6151	16.2885	17.2003	16.6642
+	2.37947	-1.493	P02794	P02794	Ferritin heavy chain;Ferritin heavy chain, N-terminally processed	FTH1	806	Color2 [A=255, R=169, G=169, B=169]	1	4					11	11	11	57.9	57.9	57.9	21.225	0	47.2	7180200000	210	21.4274	21.6822	21.866	20.7969	19.5169	22.2473	16.1054	18.3569	17.737	18.0771	16.7151	18.5669	22.9944	22.5968	22.7444	22.7879	22.596	22.7751	16.8801	16.0981	16.5928	16.0063	17.2107	18.1998
+	3.24129	1.01697	P04040	P04040	Catalase	CAT	810	Color2 [A=255, R=169, G=169, B=169]	1	4					26	26	26	57.9	57.9	57.9	59.755	0	171.62	9906300000	354	21.9888	22.7118	23.1123	22.436	23.1736	22.6346	19.5202	18.2642	16.2598	18.051	17.2667	17.4927	21.3566	21.8622	22.0065	21.5368	21.6872	21.5061	17.346	21.9555	17.0733	17.8746	15.8814	17.1396
+	2.18202	-1.90389	P04062;P04062-4;P04062-2;P04062-5;P04062-3	P04062;P04062-4;P04062-2;P04062-5;P04062-3	Glucosylceramidase	GBA	812	Color2 [A=255, R=169, G=169, B=169]	1	4					12	12	12	35.4	35.4	35.4	59.716	0	32.903	412720000	39	17.4358	19.7509	16.7841	18.1848	18.2962	17.839	18.7118	17.9836	18.3487	16.3118	17.4826	16.8684	20.1037	20.5572	20.4974	18.1042	20.0467	20.405	17.4111	17.404	17.1336	16.6494	18.239	16.3845
+	12.5066	-0.930443	P04075;P04075-2	P04075;P04075-2	Fructose-bisphosphate aldolase A	ALDOA	814	Color2 [A=255, R=169, G=169, B=169]	1	4					35	35	32	82.7	82.7	75	39.42	0	323.31	745900000000	2987	27.0864	27.1852	27.1559	27.1207	27.1026	27.1643	24.937	25.1781	24.7963	25.0094	25.0214	25.046	28.0838	28.0791	28.0311	28.0936	28.0744	28.0357	25.6091	24.8943	25.8135	26.2301	26.147	26.2827
+	5.22012	-0.534259	P04080	P04080	Cystatin-B	CSTB	815	Color2 [A=255, R=169, G=169, B=169]	1	4					5	5	5	77.6	77.6	77.6	11.139	0	107.41	28042000000	259	23.7761	23.9489	23.7817	23.997	23.7923	23.6056	16.9227	17.299	17.1236	16.5883	17.8287	17.8769	24.3694	24.3031	24.3091	24.4257	24.2907	24.4089	17.022	18.0359	17.0831	16.8693	17.563	17.2293
+	6.52118	0.873886	P04083	P04083	Annexin A1	ANXA1	816	Color2 [A=255, R=169, G=169, B=169]	1	4					31	31	31	75.4	75.4	75.4	38.714	0	323.31	370680000000	1767	26.7622	26.9643	27.0203	27.0348	27.0935	27.0843	23.5097	18.8789	20.4346	20.9169	20.4405	20.6694	26.0493	25.9115	26.1031	26.1913	26.1714	26.2893	17.4644	19.6466	18.5976	21.8768	20.4202	20.2393
+	5.80838	-0.932663	P04179;P04179-4;P04179-2;P04179-3	P04179;P04179-4;P04179-2;P04179-3	Superoxide dismutase [Mn], mitochondrial	SOD2	818	Color2 [A=255, R=169, G=169, B=169]	1	4					9	9	9	67.6	67.6	67.6	24.75	0	124.8	4673000000	125	21.4806	21.6784	21.5226	21.5843	21.6518	21.3234	17.8862	17.3256	17.7102	16.68	17.8884	17.7365	22.3337	22.7105	22.1936	22.4573	22.5395	22.6026	16.6327	15.51	18.4106	18.0423	16.4337	17.2136
+	4.39309	0.522968	P04181;P04181-2	P04181;P04181-2	Ornithine aminotransferase, mitochondrial;Ornithine aminotransferase, hepatic form;Ornithine aminotransferase, renal form	OAT	819	Color2 [A=255, R=169, G=169, B=169]	1	4					21	21	21	66.3	66.3	66.3	48.534	0	139.67	9330200000	290	22.1989	22.5531	22.4981	22.5206	22.3521	22.3246	17.5455	17.6842	18.0815	17.0338	17.0573	17.0269	21.7256	21.9643	21.8162	21.7901	22.0154	21.9979	17.5546	17.0131	17.538	17.551	17.1104	16.8538
+	3.76685	3.00181	P04183	P04183	Thymidine kinase, cytosolic	TK1	820	Color2 [A=255, R=169, G=169, B=169]	1	4					13	13	13	67.1	67.1	67.1	25.468	0	44.95	2707000000	101	20.8716	22.2961	22.5326	22.2161	20.9548	22.3035	16.4628	17.8873	17.3534	17.7109	18.4106	17.6048	19.8725	17.1379	18.8252	19.1794	18.3447	19.8042	18.2871	16.2049	17.2006	16.5671	17.6824	16.6482
+	5.7135	0.794552	P04406;P04406-2	P04406;P04406-2	Glyceraldehyde-3-phosphate dehydrogenase	GAPDH	825	Color2 [A=255, R=169, G=169, B=169]	1	4					26	26	25	80.6	80.6	80.6	36.053	0	323.31	1224900000000	3596	28.367	28.7213	28.7021	28.779	28.887	28.6574	25.9458	22.8621	24.214	24.6187	24.9735	24.7148	27.9253	28.0136	27.8598	27.7892	27.9708	27.7877	25.1124	25.5276	24.9537	25.4339	25.2058	25.5125
+	8.44303	-3.79812	P04439;P04439-2	P04439;P04439-2	HLA class I histocompatibility antigen, A-3 alpha chain	HLA-A	827	Color2 [A=255, R=169, G=169, B=169]	1	4					15	15	8	53.4	53.4	27.4	40.84	0	323.31	17843000000	340	20.4876	20.5915	20.3899	20.3598	20.4253	19.9948	17.0218	19.3581	16.0437	17.3855	16.9945	16.751	23.6559	24.1921	24.0861	25.0038	24.0398	24.0599	17.401	15.4308	17.786	19.6386	18.2098	17.551
+	9.80096	-6.87527	P04626;P04626-5;P04626-4;P04626-3;P04626-2;P04626-6;Q15303;Q15303-4;Q15303-3;Q15303-2;Q16584;Q5TCX8;Q02779;Q5TCX8-2;Q16584-2	P04626;P04626-5;P04626-4;P04626-3;P04626-2	Receptor tyrosine-protein kinase erbB-2	ERBB2	828	Color2 [A=255, R=169, G=169, B=169]	1	4					50	50	47	49.8	49.8	46.9	137.91	0	323.31	84157000000	833	17.945	18.7297	18.8894	17.3196	17.9357	18.8283	17.6868	16.7135	17.2916	18.0075	17.4355	17.3559	25.1682	25.2098	25.2879	25.1852	24.9927	25.0556	17.0105	16.3592	17.1158	20.3732	19.5446	19.1175
+	5.11533	0.639695	P04792	P04792	Heat shock protein beta-1	HSPB1	832	Color2 [A=255, R=169, G=169, B=169]	1	4					21	21	21	90.7	90.7	90.7	22.782	0	285.62	159050000000	887	26.4574	26.6853	26.6204	26.9152	26.8733	26.6213	22.8547	17.6479	19.7413	20.1168	20.6647	20.9345	25.9735	26.0889	26.1458	26.0731	25.9627	26.0908	17.8028	16.8023	18.5528	21.2564	21.5292	19.8921
+	7.89021	1.0117	P04843	P04843	Dolichyl-diphosphooligosaccharide--protein glycosyltransferase subunit 1	RPN1	834	Color2 [A=255, R=169, G=169, B=169]	1	4					33	33	33	61	61	61	68.569	0	323.31	73190000000	1511	24.1478	24.0928	24.1265	24.0467	23.9614	23.8834	23.7068	22.1431	23.6259	24.0267	23.6835	23.9792	23.166	23.075	23.067	22.8396	23.015	23.0259	23.0348	16.7292	23.1579	23.2403	23.2674	23.2383
+	5.12985	-0.872	P05023;P05023-4;P05023-3;P05023-2;P13637;P13637-2;P13637-3;P54707;P54707-2	P05023;P05023-4;P05023-3;P05023-2	Sodium/potassium-transporting ATPase subunit alpha-1	ATP1A1	838	Color2 [A=255, R=169, G=169, B=169]	1	4					39	39	27	43.6	43.6	29.6	112.89	0	323.31	39535000000	732	22.8044	22.9211	22.9946	22.9994	23.0701	23.4216	17.8914	17.3174	18.9088	17.3523	18.3149	15.801	24.0452	23.684	24.0746	23.8466	23.9098	23.8831	14.3238	16.9791	16.1257	18.2605	16.3779	17.6397
+	2.85567	-2.89843	P05026;P05026-2	P05026;P05026-2	Sodium/potassium-transporting ATPase subunit beta-1	ATP1B1	839	Color2 [A=255, R=169, G=169, B=169]	1	4					5	5	5	19.1	19.1	19.1	35.061	0	14.481	2299300000	78	16.5162	20.1153	18.1895	20.5965	20.2645	20.2115	18.0034	17.5704	18.4278	16.481	16.7376	16.5957	22.3926	22.2513	22.0307	22.2389	22.3015	22.0691	18.5043	17.5771	16.0164	17.8886	16.6884	17.0174
+	2.35483	-4.13571	P05109	P05109	Protein S100-A8;Protein S100-A8, N-terminally processed	S100A8	844	Color2 [A=255, R=169, G=169, B=169]	1	4					11	11	11	77.4	77.4	77.4	10.834	0	55.033	10055000000	162	19.3421	18.1404	18.2476	18.8554	18.0797	18.5405	21.9396	18.6115	19.3373	17.5683	20.6813	17.4816	20.6223	26.4811	25.8372	20.6394	21.4553	20.9847	20.2209	22.472	19.5351	19.0148	23.8738	18.8061
+	9.42491	0.973976	P05141;Q9H0C2	P05141	ADP/ATP translocase 2;ADP/ATP translocase 2, N-terminally processed	SLC25A5	846	Color2 [A=255, R=169, G=169, B=169]	1	4					19	8	8	43.3	19.8	19.8	32.852	0	113.85	29401000000	371	24.4294	24.3149	24.3404	24.2297	24.3805	24.3651	24.5348	23.4169	24.1602	24.454	24.7057	24.2701	23.4851	23.3873	23.3753	23.3621	23.3498	23.2567	22.8733	16.4324	22.9334	23.2748	23.2799	23.78
+	1.44074	0.69586	P05455	P05455	Lupus La protein	SSB	855	Color2 [A=255, R=169, G=169, B=169]	1	4					29	29	29	61	61	61	46.836	0	155.14	24643000000	542	23.5815	23.9667	24.0186	23.5304	23.4763	22.9981	19.4394	18.0199	18.9953	19.9107	18.9042	19.5201	23.4161	23.3094	22.2573	22.2354	22.6232	23.555	17.3338	16.8704	18.8582	18.9742	18.3382	17.4998
+	9.33494	-1.85625	P05556;P05556-2;P05556-5;P05556-4;P05556-3	P05556;P05556-2;P05556-5;P05556-4;P05556-3	Integrin beta-1	ITGB1	857	Color2 [A=255, R=169, G=169, B=169]	1	4					29	29	29	40.1	40.1	40.1	88.414	0	237.05	34066000000	579	22.7247	22.5487	22.9381	22.9136	22.6992	22.5465	17.5659	17.4942	17.2551	17.3332	17.9682	16.3321	24.7424	24.643	24.561	24.5522	24.5355	24.4743	16.6415	16.7337	17.3147	17.6933	17.7302	16.4385
+	5.59912	3.06057	P05783	P05783	Keratin, type I cytoskeletal 18	KRT18	858	Color2 [A=255, R=169, G=169, B=169]	1	4					50	49	35	85.3	83.7	69.8	48.057	0	323.31	1096200000000	3459	27.8948	25.9003	26.0868	26.0664	25.8574	26.05	29.6672	28.8077	29.4383	29.5231	29.4652	29.6073	23.257	23.167	23.3257	23.0996	23.3473	23.2959	26.5181	24.3576	26.7179	26.2281	26.4746	26.6067
+	2.30193	0.999505	P06132	P06132	Uroporphyrinogen decarboxylase	UROD	859	Color2 [A=255, R=169, G=169, B=169]	1	4					14	14	14	52.9	52.9	52.9	40.786	0	166.68	4794000000	213	21.7307	22.1158	21.6346	21.8032	22.2088	22.0038	17.1633	17.662	18.3714	17.0121	17.22	18.1264	21.3966	21.3948	19.6578	21.0237	20.9872	21.0398	17.6706	15.6553	16.8977	16.2114	16.8862	16.3852
+	6.68096	2.48693	P06280	P06280	Alpha-galactosidase A	GLA	860	Color2 [A=255, R=169, G=169, B=169]	1	4					7	7	7	20.7	20.7	20.7	48.766	0	22.38	548010000	31	20.3985	20.554	20.3333	20.4645	20.3966	20.5549	17.3345	18.3237	17.5954	18.0082	17.7077	17.1605	18.2527	18.0882	18.2755	18.1866	17.0085	17.9688	16.594	16.7209	15.54	16.5618	17.5351	16.7917
+	5.28218	1.53901	P06396-2;P06396;P06396-4;P06396-3	P06396-2;P06396;P06396-4;P06396-3	Gelsolin	GSN	861	Color2 [A=255, R=169, G=169, B=169]	1	4					30	30	15	55.7	55.7	39.8	80.64	0	323.31	37682000000	609	24.688	24.9238	24.803	24.8972	24.8336	24.7362	18.3803	17.8014	17.5029	16.4377	17.1021	18.2221	23.2378	23.6007	23.5472	23.6953	22.6404	22.9263	18.2127	17.1329	17.4824	16.7277	15.554	17.3911
+	1.9309	-0.377157	P06454;P06454-2	P06454;P06454-2	Prothymosin alpha;Prothymosin alpha, N-terminally processed;Thymosin alpha-1	PTMA	863	Color2 [A=255, R=169, G=169, B=169]	1	4					4	4	4	27	27	27	12.203	0	75.441	21109000000	115	25.2571	25.3204	25.4927	25.6573	25.5663	24.9585	22.5941	17.4313	17.9011	17.0773	16.2682	17.0778	25.8856	25.8208	25.4345	25.8232	25.7976	25.7537	20.5186	16.6943	20.0395	21.9208	21.331	21.0319
+	7.5367	-4.46955	P06737;P06737-2	P06737;P06737-2	Glycogen phosphorylase, liver form	PYGL	871	Color2 [A=255, R=169, G=169, B=169]	1	4					52	42	40	65.3	55	53	97.147	0	306.87	13056000000	357	16.9286	18.3827	17.785	18.3406	18.432	18.3481	17.4701	17.9056	17.536	16.9948	18.0357	16.5034	22.6212	22.884	22.8747	21.8065	22.3468	22.5011	17.333	15.6644	17.7088	12.7332	16.6058	17.2648
+	2.32282	0.632257	P06744;P06744-2	P06744;P06744-2	Glucose-6-phosphate isomerase	GPI	872	Color2 [A=255, R=169, G=169, B=169]	1	4					33	33	25	69.4	69.4	52.2	63.146	0	323.31	176790000000	1373	25.4775	25.8246	25.7941	25.7544	25.7095	25.8471	20.8135	18.4862	16.6437	18.0609	18.428	17.6145	25.3388	25.2752	24.6364	25.4561	25.3753	24.5319	15.3826	18.4614	17.2215	19.2752	18.7856	17.4752
+	2.85335	-0.405464	P06753-2;P06753-3;P06753-5;P06753-4;P06753-7	P06753-2;P06753-3;P06753-5;P06753-4	Tropomyosin alpha-3 chain	TPM3	876	Color2 [A=255, R=169, G=169, B=169]	1	4					34	24	2	81.9	58.5	8.9	29.032	0	323.31	71684000000	1111	24.3076	24.1665	24.1539	24.0421	24.0632	23.8584	24.4881	24.8019	24.0589	24.2521	24.2055	24.1156	24.8116	24.5822	24.4193	24.4703	24.3817	24.3594	24.5112	18.124	23.8895	23.8788	24.0516	24.1297
+	8.63206	1.72908	P07195;Q6ZMR3	P07195	L-lactate dehydrogenase B chain	LDHB	882	Color2 [A=255, R=169, G=169, B=169]	1	4					25	24	24	64.1	64.1	64.1	36.638	0	323.31	227480000000	1043	26.9717	27.2265	27.2898	27.2414	27.1674	27.2554	22.5236	18.8907	17.818	19.5134	19.6202	19.6489	25.6914	25.6293	25.4749	25.4443	25.214	25.3237	17.7896	16.681	17.6474	19.8651	19.4759	18.9834
+	6.8322	-2.50898	P07203;P07203-2	P07203	Glutathione peroxidase 1	GPX1	886	Color2 [A=255, R=169, G=169, B=169]	1	4					10	10	10	74.9	74.9	74.9	22.088	0	29.136	1612100000	82	19.5351	18.7979	19.4116	19.5726	18.7373	18.4804	16.5233	20.6185	17.4224	16.7248	16.9947	16.9488	21.5081	21.5475	21.6181	21.6008	21.6436	21.6705	16.569	17.4529	17.8411	16.8726	16.7297	17.8394
+	4.49359	0.40555	P07237	P07237	Protein disulfide-isomerase	P4HB	889	Color2 [A=255, R=169, G=169, B=169]	1	4					40	40	40	71.1	71.1	71.1	57.116	0	323.31	190010000000	1624	25.4268	25.6105	25.7352	25.6768	25.6339	25.501	21.4242	18.749	18.6225	19.0541	18.0118	16.9972	25.2704	25.1201	25.1685	25.2003	25.0955	25.2961	20.5238	17.4781	20.8175	21.461	20.9886	20.7411
+	1.5817	-0.925501	P07311	P07311	Acylphosphatase-1	ACYP1	891	Color2 [A=255, R=169, G=169, B=169]	1	4					3	3	3	34.3	34.3	34.3	11.261	0	6.446	572910000	28	20.1407	20.7429	20.6991	20.007	20.6621	18.4752	16.3812	17.1434	17.6438	18.0393	16.8104	18.3699	20.9117	21.1252	21.0923	20.9419	21.1407	21.0683	16.6498	15.4498	17.1	16.8261	16.6344	17.5014
+	1.84188	0.613032	P07339	P07339	Cathepsin D;Cathepsin D light chain;Cathepsin D heavy chain	CTSD	892	Color2 [A=255, R=169, G=169, B=169]	1	4					18	18	18	46.4	46.4	46.4	44.552	0	237.62	41552000000	647	24.4214	24.5792	24.6592	24.4089	24.5505	24.0552	21.7081	17.7586	16.6877	16.5001	21.7658	15.5233	23.7791	24.568	24.0741	23.2366	23.8286	23.5097	18.8384	22.2981	17.2278	17.9317	19.6652	16.4286
+	8.51026	1.0153	P07355;P07355-2;A6NMY6	P07355;P07355-2;A6NMY6	Annexin A2;Putative annexin A2-like protein	ANXA2;ANXA2P2	893	Color2 [A=255, R=169, G=169, B=169]	1	4					37	37	37	81.4	81.4	81.4	38.604	0	323.31	967590000000	3152	28.0079	28.2045	28.2354	28.2685	28.2973	28.0718	26.341	24.7006	25.7131	25.979	25.9446	25.9093	27.0808	27.1365	27.1597	27.1554	27.2239	27.2373	25.2785	24.1926	25.3086	25.3873	25.2778	25.4328
+	7.85036	1.91794	P07384	P07384	Calpain-1 catalytic subunit	CAPN1	894	Color2 [A=255, R=169, G=169, B=169]	1	4					45	45	45	68.1	68.1	68.1	81.889	0	323.31	34290000000	680	23.9103	24.1018	24.129	23.8741	24.1705	23.9133	17.538	19.1385	17.1145	17.4278	17.3122	18.199	22.0211	22.5792	21.9755	21.8801	22.1646	21.9708	17.5217	17.2354	17.0106	17.0366	17.5567	17.2682
+	5.65471	-0.559597	P07437;A6NNZ2	P07437	Tubulin beta chain	TUBB	895	Color2 [A=255, R=169, G=169, B=169]	1	4					29	5	5	71.8	16.2	16.2	49.67	0	265.83	234350000000	767	26.7519	27.0235	26.9343	26.7502	26.9016	26.9009	24.1981	22.6125	23.377	23.6988	23.5724	23.4803	27.3622	27.3337	27.4322	27.4323	27.4596	27.6	24.2531	23.9933	24.5261	25.292	25.1621	24.8859
+	3.07549	2.78941	P07602;P07602-2;P07602-3	P07602;P07602-2;P07602-3	Prosaposin;Saposin-A;Saposin-B-Val;Saposin-B;Saposin-C;Saposin-D	PSAP	896	Color2 [A=255, R=169, G=169, B=169]	1	4					16	16	16	30.5	30.5	30.5	58.112	0	9.9113	7389000000	156	23.7633	23.5797	23.7469	22.2227	22.0548	23.2738	17.6638	17.2626	18.385	18.3135	17.479	17.5656	21.1968	21.3117	20.8474	19.8558	18.0348	20.6583	17.4229	15.3351	18.0037	17.1571	17.4359	17.5207
+	5.70548	0.985994	P07686	P07686	Beta-hexosaminidase subunit beta;Beta-hexosaminidase subunit beta chain B;Beta-hexosaminidase subunit beta chain A	HEXB	897	Color2 [A=255, R=169, G=169, B=169]	1	4					14	14	14	27.7	27.7	27.7	63.111	0	45.252	6060600000	190	22.4648	22.6661	22.723	22.7177	22.6816	22.4298	17.2082	17.0838	18.4071	17.8791	17.6012	17.7019	21.2082	21.691	21.7207	21.6731	21.6874	21.7868	17.8739	16.3411	18.4889	17.4044	16.6931	15.2274
+	6.41588	-0.820438	P07737	P07737	Profilin-1	PFN1	899	Color2 [A=255, R=169, G=169, B=169]	1	4					17	17	9	95.7	95.7	62.1	15.054	0	323.31	227700000000	1101	26.4248	26.7091	26.6415	26.7783	26.4813	26.6679	22.3166	19.84	18.9404	20.2501	20.2232	20.1538	27.3054	27.4061	27.4627	27.3831	27.448	27.6204	20.7211	21.287	21.3337	23.2429	22.6922	22.4275
+	8.24243	1.87433	P07814	P07814	Bifunctional glutamate/proline--tRNA ligase;Glutamate--tRNA ligase;Proline--tRNA ligase	EPRS	901	Color2 [A=255, R=169, G=169, B=169]	1	4					81	81	81	64.6	64.6	64.6	170.59	0	323.31	43566000000	1574	23.5539	23.7465	23.6662	23.6838	23.6989	23.6047	21.4503	20.6629	22.1933	22.0615	22.328	22.202	21.9823	21.4696	21.5083	21.8172	21.8724	22.0582	22.7131	17.7765	22.7408	22.6124	22.6138	22.527
+	4.42018	0.638494	P07858	P07858	Cathepsin B;Cathepsin B light chain;Cathepsin B heavy chain	CTSB	902	Color2 [A=255, R=169, G=169, B=169]	1	4					13	13	13	44.8	44.8	44.8	37.821	0	231.58	41599000000	417	24.6029	24.6547	24.6966	25.0477	24.8288	24.9442	19.1974	17.3493	18.0704	17.1828	17.27	17.1976	23.9374	24.2621	24.0701	24.1945	24.1521	24.3279	17.3371	17.552	17.0478	17.2767	17.7102	17.3205
+	1.20119	1.12364	P07910;P07910-3;O60812;B2RXH8;B7ZW38;P0DMR1	P07910;P07910-3	Heterogeneous nuclear ribonucleoproteins C1/C2	HNRNPC	904	Color2 [A=255, R=169, G=169, B=169]	1	4					19	4	4	47.7	12.1	12.1	33.67	0	200.13	2512300000	90	20.7937	18.2425	18.3001	19.3287	18.1999	17.8268	20.1922	17.6347	22.2516	21.2342	21.2806	21.2911	16.6533	17.8786	16.9241	18.494	18.0537	17.9461	22.4365	16.5649	21.972	21.5587	20.9017	21.5925
+	6.66577	3.57965	P07919	P07919	Cytochrome b-c1 complex subunit 6, mitochondrial	UQCRH	906	Color2 [A=255, R=169, G=169, B=169]	1	4					3	3	3	29.7	29.7	29.7	10.739	0	29.151	834020000	26	21.618	21.6807	21.7168	21.3442	20.9869	21.4953	17.0073	17.796	16.9493	17.7501	16.7401	17.7374	18.8886	17.5212	17.3867	18.1647	17.1566	18.246	17.1211	16.3585	16.4626	17.6568	17.8725	17.24
+	1.70766	-1.13958	P07942	P07942	Laminin subunit beta-1	LAMB1	907	Color2 [A=255, R=169, G=169, B=169]	1	4					6	6	6	4.4	4.4	4.4	198.04	0	5.9439	186050000	23	18.5355	19.2288	17.9648	17.4043	18.2065	18.8506	17.771	18.2736	17.1081	16.7808	17.6023	17.105	19.7567	19.765	19.756	17.9896	20.1686	19.592	17.8394	17.0818	17.3853	17.3705	17.5521	19.3335
+	6.43126	0.708084	P07954;P07954-2	P07954;P07954-2	Fumarate hydratase, mitochondrial	FH	911	Color2 [A=255, R=169, G=169, B=169]	1	4					19	19	19	56.1	56.1	56.1	54.636	0	268.5	26796000000	472	23.5592	23.75	23.7469	23.7956	23.7675	23.7693	16.5893	17.0079	17.0849	16.9132	17.2311	18.3184	23.028	22.9501	23.0137	23.1915	23.1105	22.8462	18.3782	16.7027	17.7314	16.6773	17.0532	16.8047
+	3.35817	-0.779122	P08133;P08133-2	P08133;P08133-2	Annexin A6	ANXA6	915	Color2 [A=255, R=169, G=169, B=169]	1	4					23	23	23	41.2	41.2	41.2	75.872	0	37.56	3228200000	184	20.6959	20.9267	20.9199	21.105	20.976	20.7632	16.6083	18.2075	17.9453	17.81	16.2654	17.1834	21.8226	21.7985	22.0195	21.7736	21.0338	21.6133	17.4667	17.1363	16.8064	16.5425	17.4489	16.7927
+	1.16441	-1.7345	P08134	P08134	Rho-related GTP-binding protein RhoC	RHOC	916	Color2 [A=255, R=169, G=169, B=169]	1	4					10	3	3	54.4	20.2	20.2	22.006	0	30.406	5103500000	81	22.0129	17.334	22.1398	22.5063	22.6688	22.3449	16.4954	17.0621	17.6412	16.5864	17.6604	17.5798	23.1309	22.7594	23.0959	23.5456	23.2188	23.6631	17.8861	15.892	17.5041	19.3905	16.7868	17.7573
+	10.6089	-2.68656	P08195-2	P08195-2	4F2 cell-surface antigen heavy chain	SLC3A2	918	Color2 [A=255, R=169, G=169, B=169]	1	4					27	27	1	61.2	61.2	7.2	57.944	0	323.31	65420000000	678	22.8682	23.3189	23.1254	23.1096	23.22	23.2758	17.3789	18.3923	17.3266	17.1854	16.606	18.0198	25.9069	25.9443	25.668	25.992	25.7005	25.8257	18.4441	18.0945	19.2892	21.5668	18.1331	19.9635
+	5.73047	4.06213	P08237;P08237-3;P08237-2	P08237;P08237-3;P08237-2	ATP-dependent 6-phosphofructokinase, muscle type	PFKM	919	Color2 [A=255, R=169, G=169, B=169]	1	4					25	22	22	47.2	43.7	43.7	85.182	0	137.18	4429700000	172	21.9821	22.0277	22.4532	22.4394	22.5622	21.0849	21.4223	17.4548	20.8648	20.4954	21.0431	21.0431	17.6497	17.6761	16.8594	17.948	18.9645	19.0789	18.2366	15.7801	17.3816	17.2215	16.5456	17.1841
+	6.21001	2.98574	P08243;P08243-2;P08243-3	P08243;P08243-2;P08243-3	Asparagine synthetase [glutamine-hydrolyzing]	ASNS	922	Color2 [A=255, R=169, G=169, B=169]	1	4					27	27	27	58.1	58.1	58.1	64.369	0	79.714	7326600000	223	23.3288	23.3015	22.5749	22.7669	22.7097	22.3002	18.0087	17.6645	17.9189	16.6369	18.4621	17.3101	19.4297	19.9008	19.4934	20.32	20.5908	19.3329	16.4601	16.7831	17.2601	17.5238	18.3382	17.358
+	3.76923	-1.80897	P08397;P08397-2;P08397-4;P08397-3	P08397;P08397-2;P08397-4;P08397-3	Porphobilinogen deaminase	HMBS	923	Color2 [A=255, R=169, G=169, B=169]	1	4					4	4	4	16.9	16.9	16.9	39.33	0	11.796	519660000	34	19.4346	18.5471	17.8852	18.717	18.9002	17.738	16.6135	17.3438	18.8385	17.1726	17.8526	18.7582	19.7277	20.9453	20.4056	20.2185	20.1573	20.6216	16.0194	16.137	17.9706	18.0719	17.0448	16.4823
+	4.43801	-2.49244	P08572	P08572	Collagen alpha-2(IV) chain;Canstatin	COL4A2	926	Color2 [A=255, R=169, G=169, B=169]	1	4					8	8	8	7	7	7	167.55	0	22.216	1340200000	95	17.6364	18.9297	17.3423	19.7249	18.6267	18.4225	17.544	17.8855	17.2104	17.1567	16.2115	17.7248	20.9177	20.9795	20.962	20.9298	20.9841	20.8639	21.5325	17.182	21.456	21.2996	21.5192	21.4725
+	2.64933	1.14296	P08574	P08574	Cytochrome c1, heme protein, mitochondrial	CYC1	927	Color2 [A=255, R=169, G=169, B=169]	1	4					8	8	8	34.8	34.8	34.8	35.422	0	48.564	3275100000	130	21.6979	22.7009	22.337	22.3767	20.8655	21.6479	17.661	19.3757	18.312	19.2845	16.3047	18.2333	21.0871	20.5833	20.8297	20.7253	20.784	20.7587	18.294	18.0793	16.65	18.1732	17.8731	18.1819
+	3.43052	-1.86884	P08648	P08648	Integrin alpha-5;Integrin alpha-5 heavy chain;Integrin alpha-5 light chain	ITGA5	932	Color2 [A=255, R=169, G=169, B=169]	1	4					4	4	4	5.2	5.2	5.2	114.54	0	18.676	183390000	18	17.647	18.9516	16.8985	18.3672	17.4074	18.0634	15.8029	18.096	16.7102	18.0825	17.3702	16.6275	19.4572	18.93	19.9082	20.0017	20.1853	20.0658	17.3224	17.0303	17.3154	16.3701	17.9801	17.878
+	3.95668	-4.38647	P08670;P17661;P07197-2	P08670	Vimentin	VIM	934	Color2 [A=255, R=169, G=169, B=169]	1	4					56	55	50	83.7	82	74.7	53.651	0	323.31	83524000000	1258	17.3231	20.6355	18.2288	17.2541	18.7771	18.2895	17.4842	17.7214	18.2298	16.322	24.8868	16.7548	22.4784	24.5788	23.9517	22.0666	22.5255	21.2259	24.0581	28.027	26.8501	23.9474	24.9261	24.4562
+	2.10192	0.809374	P08708	P08708	40S ribosomal protein S17	RPS17	935	Color2 [A=255, R=169, G=169, B=169]	1	4					11	11	11	60	60	60	15.55	0	183.55	39749000000	513	24.4085	23.474	23.4663	23.0801	23.1329	23.144	24.548	23.8182	25.2367	25.5362	24.4782	25.5904	22.8681	22.6548	22.3034	22.1744	22.9512	22.8975	25.2326	16.769	25.22	25.1742	25.088	25.3636
+	1.192	-2.2983	P08727	P08727	Keratin, type I cytoskeletal 19	KRT19	936	Color2 [A=255, R=169, G=169, B=169]	1	4					48	1	1	91.5	7.5	7.5	44.105	0	51.771	10170000000	75	18.2486	19.2865	18.2183	18.0288	18.5608	17.4706	18.3706	17.2174	17.1731	17.1035	17.4069	17.3284	22.2593	17.9426	22.488	22.0867	22.2799	16.547	26.1934	25.2309	26.1921	25.5493	25.8278	25.957
+	4.90394	-0.780447	P08758	P08758	Annexin A5	ANXA5	938	Color2 [A=255, R=169, G=169, B=169]	1	4					32	32	32	82.5	82.5	82.5	35.936	0	323.31	169600000000	1121	24.9592	25.2396	25.395	25.1872	25.3644	25.5585	19.1839	17.6321	17.2923	18.5995	17.0795	17.7724	26.1877	26.1137	26.1003	25.8219	26.0823	26.0808	17.8644	19.1923	15.4338	21.607	20.0068	18.8181
+	1.38787	1.57825	P09012	P09012	U1 small nuclear ribonucleoprotein A	SNRPA	941	Color2 [A=255, R=169, G=169, B=169]	1	4					9	8	8	36.5	36.5	36.5	31.279	0	85.482	12509000000	210	22.4032	19.81	19.7834	17.6986	19.1935	19.2883	24.1186	20.5977	23.9568	24.1862	24.3165	24.3992	18.6577	17.0054	18.1836	18.3038	17.9601	18.597	24.6246	17.1928	24.6826	24.8143	24.9578	24.979
+	1.23837	-1.14835	P09038;P09038-2;P09038-3;P09038-1	P09038;P09038-2;P09038-3;P09038-1	Fibroblast growth factor 2	FGF2	942	Color2 [A=255, R=169, G=169, B=169]	1	4					8	8	8	23.3	23.3	23.3	30.77	0	9.6589	1669300000	71	17.2864	17.0901	19.0338	18.1776	17.7532	18.1417	17.293	17.6783	17.4568	18.0783	18.312	17.5706	18.0409	20.1575	17.808	20.3996	18.4709	19.4961	22.5534	14.5596	22.8999	22.2402	22.162	22.372
+	4.94973	2.74437	P09110;P09110-2	P09110;P09110-2	3-ketoacyl-CoA thiolase, peroxisomal	ACAA1	945	Color2 [A=255, R=169, G=169, B=169]	1	4					6	6	6	23.3	23.3	23.3	44.292	0	16.064	782450000	45	20.9073	21.0671	20.9015	21.0748	21.0719	21.4099	17.0596	18.5238	18.2334	18.8772	16.7347	18.5134	19.4502	18.1974	17.2181	18.9942	18.3837	17.7226	17.9961	15.9616	17.2684	17.9482	18.4607	16.8414
+	2.55389	-0.462058	P09211	P09211	Glutathione S-transferase P	GSTP1	947	Color2 [A=255, R=169, G=169, B=169]	1	4					17	17	17	71	71	71	23.356	0	323.31	297660000000	1020	26.4361	27.1915	26.9668	27.0481	27.0624	26.9336	22.2634	18.3497	17.9552	19.9444	20.0224	20.0975	27.2731	27.3321	27.3047	27.4877	27.4409	27.5723	19.9236	18.8554	19.6971	22.6712	21.4735	20.5903
+	10.9683	-3.39349	P09382	P09382	Galectin-1	LGALS1	949	Color2 [A=255, R=169, G=169, B=169]	1	4					11	11	11	80.7	80.7	80.7	14.716	0	323.31	85429000000	441	22.5523	23.1752	22.9513	23.0775	23.182	22.993	16.826	19.1854	17.4383	16.1959	17.2829	17.2674	26.3749	26.3169	26.3143	26.3843	26.4997	26.4023	20.992	17.4186	21.245	21.185	21.2318	20.6371
+	5.7263	2.93657	P09455;P09455-3;P09455-2	P09455;P09455-3;P09455-2	Retinol-binding protein 1	RBP1	952	Color2 [A=255, R=169, G=169, B=169]	1	4					7	7	7	67.4	67.4	67.4	15.85	0	38.006	1002100000	45	21.0005	20.6282	21.1862	20.6177	20.9665	21.9594	15.8193	17.0834	16.8871	17.0808	18.0701	17.2689	18.4805	17.9388	17.586	18.5984	18.6929	17.4427	16.4786	16.1937	16.3855	17.1976	18.0913	17.8588
+	6.48731	-3.33948	P09493-5	P09493-5			953	Color2 [A=255, R=169, G=169, B=169]	1	4					20	11	3	47.3	27.8	9.4	28.385	0	46.456	4217800000	167	18.7674	18.6363	17.2237	18.0819	17.9452	18.2752	21.1555	22.0219	21.4519	21.8084	21.8049	22.4122	21.8606	21.7529	21.5339	20.7018	21.5376	21.5796	23.0377	16.6938	22.3593	22.8008	21.9843	22.9864
+	11.301	-5.70055	P09525	P09525	Annexin A4	ANXA4	956	Color2 [A=255, R=169, G=169, B=169]	1	4					32	32	6	77.4	77.4	22.6	35.882	0	323.31	82662000000	670	19.3913	19.5194	19.8719	19.9741	20.2997	20.2218	18.3354	17.1618	18.2229	16.9503	18.7189	17.6752	25.5883	25.5126	25.5914	25.573	25.4731	25.7431	18.1404	19.9696	16.747	20.8924	19.871	19.505
+	2.402	-0.574711	P09543;P09543-2	P09543;P09543-2	2,3-cyclic-nucleotide 3-phosphodiesterase	CNP	958	Color2 [A=255, R=169, G=169, B=169]	1	4					10	10	10	29.2	29.2	29.2	47.578	0	21.342	1462300000	92	19.7928	20.1911	20.2688	20.0599	20.5965	20.4817	17.0902	17.8016	17.4249	17.9136	17.3532	18.0992	21.1273	20.9214	20.507	20.5379	20.8103	20.9352	16.7925	17.2135	17.6897	17.3738	17.2358	18.2611
+	4.0473	1.87231	P09622;P09622-3;P09622-2	P09622;P09622-3;P09622-2	Dihydrolipoyl dehydrogenase, mitochondrial	DLD	960	Color2 [A=255, R=169, G=169, B=169]	1	4					12	12	12	34	34	34	54.177	0	98.047	7174400000	205	22.9574	22.9925	22.8821	22.9172	22.9269	21.2386	16.7816	17.0207	20.8225	17.6479	17.0514	17.4052	21.0554	20.7413	21.0164	20.6242	20.4792	20.7643	17.7342	16.1735	17.377	16.0568	17.1767	16.8887
+	1.9227	0.636849	P09669	P09669	Cytochrome c oxidase subunit 6C	COX6C	964	Color2 [A=255, R=169, G=169, B=169]	1	4					5	5	5	38.7	38.7	38.7	8.7813	0	4.6107	2063700000	61	22.048	21.7831	21.8115	22.0775	21.8385	21.838	16.5683	17.243	16.9447	17.2694	20.1403	16.77	21.2069	20.4631	20.9993	21.4806	21.5571	21.8685	17.6868	17.6315	17.5624	16.8071	17.7494	16.5649
+	10.4926	7.99327	P09936	P09936	Ubiquitin carboxyl-terminal hydrolase isozyme L1	UCHL1	968	Color2 [A=255, R=169, G=169, B=169]	1	4					18	18	18	89.7	89.7	89.7	24.824	0	323.31	78986000000	413	25.8036	25.9249	25.4383	25.8306	25.4144	25.2453	17.1037	18.0062	18.576	17.228	17.9919	18.5331	16.757	17.8582	18.4326	17.5437	17.8524	17.2534	17.9536	16.1257	16.9076	16.657	17.6024	17.3742
+	3.46046	0.296549	P09960;P09960-4;P09960-2;P09960-3	P09960;P09960-4;P09960-2;P09960-3	Leukotriene A-4 hydrolase	LTA4H	969	Color2 [A=255, R=169, G=169, B=169]	1	4					32	32	32	61.7	61.7	61.7	69.284	0	323.31	28101000000	628	23.4029	23.5372	23.4158	23.4499	23.6641	23.605	17.234	17.0637	16.9901	18.3226	16.9622	18.2803	23.1311	23.3196	23.1326	23.1642	23.2415	23.3065	16.391	16.9696	15.3628	16.7091	16.7522	16.7023
+	5.09098	-0.998253	P09972	P09972	Fructose-bisphosphate aldolase C	ALDOC	970	Color2 [A=255, R=169, G=169, B=169]	1	4					11	8	8	36.3	25.8	25.8	39.455	0	283.37	32108000000	305	24.9732	25.1656	24.7997	25.1333	24.7709	24.6107	23.1171	18.7003	22.1088	22.6256	22.6239	22.6245	26.221	26.0713	25.8252	25.729	25.7734	25.823	23.5515	17.0133	23.3422	23.6482	23.8449	23.8967
+	1.23868	1.86528	Q71UI9;P0C0S5;Q71UI9-4;Q71UI9-2;Q71UI9-3	Q71UI9;P0C0S5;Q71UI9-4;Q71UI9-2;Q71UI9-3	Histone H2A.V;Histone H2A.Z	H2AFV;H2AFZ	972	Color2 [A=255, R=169, G=169, B=169]	1	4					6	4	4	53.9	46.9	46.9	13.509	0	79.737	9150100000	138	24.0608	18.9431	19.4196	19.2429	18.2354	19.6872	22.8207	19.8825	23.8395	20.0535	23.6594	22.4981	18.6408	17.6525	18.2484	17.4203	18.1057	18.3297	19.335	23.7374	22.9431	19.8104	21.0955	20.3706
+	7.2684	-2.80896	P0DMM9;P0DMN0;P0DMM9-3;P0DMM9-2;P50225-2	P0DMM9;P0DMN0;P0DMM9-3;P0DMM9-2	Sulfotransferase 1A3;Sulfotransferase 1A4	SULT1A3;SULT1A4	975	Color2 [A=255, R=169, G=169, B=169]	1	4					8	8	5	46.8	46.8	32.2	34.196	0	19.391	833240000	33	17.8464	17.9526	18.008	18.338	18.9926	18.5972	18.0503	17.8499	17.501	16.7822	16.8875	17.3141	20.8075	21.0628	21.1722	20.9967	21.3341	21.2154	15.8343	16.1258	17.5163	16.8218	17.4965	18.3009
+	8.80501	4.52674	P35520;P0DN79;P35520-2	P35520;P0DN79;P35520-2	Cystathionine beta-synthase	CBS	978	Color2 [A=255, R=169, G=169, B=169]	1	4					18	18	18	45	45	45	60.586	0	114.91	4471900000	147	22.072	22.3906	22.3462	22.295	22.5025	22.318	17.2685	18.1884	17.3025	17.5414	17.6741	17.2859	17.758	17.3292	18.4401	17.753	18.3326	17.151	17.0573	17.2133	17.4145	17.1322	17.2055	16.6314
+	1.5221	-0.763161	P10253	P10253	Lysosomal alpha-glucosidase;76 kDa lysosomal alpha-glucosidase;70 kDa lysosomal alpha-glucosidase	GAA	986	Color2 [A=255, R=169, G=169, B=169]	1	4					16	16	16	25.8	25.8	25.8	105.32	0	80.866	2613300000	160	20.4145	21.1221	20.0219	21.203	21.5898	20.0697	16.6647	18.2809	17.6213	16.263	17.146	17.0875	21.6195	21.8275	21.1264	21.0161	21.6574	21.753	15.9788	17.4068	17.2039	16.1729	17.3244	17.3203
+	7.68494	-5.55978	P10301	P10301	Ras-related protein R-Ras	RRAS	987	Color2 [A=255, R=169, G=169, B=169]	1	4					9	9	6	44.5	44.5	37.2	23.48	0	114.35	3305800000	73	17.717	18.2986	16.677	17.3652	19.1828	18.1431	17.253	18.3366	17.3491	17.9163	17.2503	17.5167	23.4712	23.5422	23.4579	23.3757	23.4196	23.4759	16.8997	16.895	16.9745	16.8427	16.9966	17.4159
+	5.79096	-1.44814	P10321;P10321-2	P10321;P10321-2	HLA class I histocompatibility antigen, Cw-7 alpha chain	HLA-C	988	Color2 [A=255, R=169, G=169, B=169]	1	4					13	10	8	41.8	32.2	24.6	40.648	0	39.88	2867800000	87	21.1141	21.3741	21.2261	22.0265	21.099	21.2176	16.6192	17.7971	18.1673	17.083	17.8863	16.7409	22.7081	22.8725	22.7329	22.8052	22.7696	22.8579	17.4924	17.7576	16.5918	18.3754	16.7466	17.7992
+	1.60896	-0.925345	P10515	P10515	Dihydrolipoyllysine-residue acetyltransferase component of pyruvate dehydrogenase complex, mitochondrial	DLAT	991	Color2 [A=255, R=169, G=169, B=169]	1	4					13	13	13	23	23	23	68.996	0	40.844	1403800000	97	20.73	20.3237	20.5135	20.3912	19.9423	18.4029	17.339	17.9031	19.4602	20.0219	17.764	19.577	21.0303	21.0066	21.0385	20.815	20.8238	21.1413	16.919	16.6724	16.5712	16.8249	17.3787	17.593
+	5.74386	-2.84389	P10586;P10586-2;P23468;P23468-7;P23468-5;P23468-3;P23468-4;P23468-6;P23468-2	P10586;P10586-2	Receptor-type tyrosine-protein phosphatase F	PTPRF	992	Color2 [A=255, R=169, G=169, B=169]	1	4					29	29	27	22.2	22.2	20.9	212.88	0	127.89	1888500000	121	17.3039	18.5518	18.6309	18.2555	19.0194	17.384	17.9875	17.9485	16.8617	18.225	17.2088	17.8189	21.0876	21.1417	20.9574	20.9007	21.0942	21.0273	16.0389	17.4038	17.5337	17.7616	18.6255	17.2964
+	1.52896	-0.632027	P10606	P10606	Cytochrome c oxidase subunit 5B, mitochondrial	COX5B	995	Color2 [A=255, R=169, G=169, B=169]	1	4					6	6	6	35.7	35.7	35.7	13.696	0	13.596	2315000000	79	22.5313	21.5598	21.0722	20.9921	21.1629	21.1052	17.595	19.3633	17.6191	17.6624	17.0249	17.1814	22.1052	21.8323	21.8946	22.3065	22.071	22.0061	17.8925	17.708	17.4641	18.0787	16.4509	15.8883
+	2.75756	0.399509	P10619;P10619-2	P10619;P10619-2	Lysosomal protective protein;Lysosomal protective protein 32 kDa chain;Lysosomal protective protein 20 kDa chain	CTSA	996	Color2 [A=255, R=169, G=169, B=169]	1	4					7	7	7	19.8	19.8	19.8	54.465	0	15.102	2680200000	102	21.5443	21.916	21.7205	21.9379	21.6228	21.6825	16.7133	17.2055	17.7772	16.8265	17.7761	17.356	21.2192	21.161	21.5195	21.1774	21.4631	21.4868	18.1007	16.3234	17.9684	16.3148	16.7309	17.4085
+	7.95068	4.51135	P10620;P10620-2	P10620;P10620-2	Microsomal glutathione S-transferase 1	MGST1	997	Color2 [A=255, R=169, G=169, B=169]	1	4					4	4	4	27.1	27.1	27.1	17.598	0	44.542	4066300000	115	22.7562	22.7394	22.9728	22.7886	22.7866	22.4726	20.7547	21.4977	21.7296	21.8459	21.8324	21.708	17.9117	17.7699	18.0607	19.2008	17.6485	18.8565	17.1019	18.3487	16.8184	17.1537	17.448	17.4794
+	7.46358	-3.48844	P10644;P10644-2	P10644;P10644-2	cAMP-dependent protein kinase type I-alpha regulatory subunit;cAMP-dependent protein kinase type I-alpha regulatory subunit, N-terminally processed	PRKAR1A	998	Color2 [A=255, R=169, G=169, B=169]	1	4					18	18	15	47.5	47.5	43	42.981	0	95.874	4624700000	162	19.4862	19.5982	19.2093	18.2422	19.0356	18.8618	17.0819	17.9157	17.1959	16.1796	18.0263	16.5428	22.7842	22.7048	22.2301	22.3456	22.3551	22.9441	17.5544	17.1184	18.0357	16.477	18.4445	15.9725
+	7.71746	-2.50528	P10768	P10768	S-formylglutathione hydrolase	ESD	999	Color2 [A=255, R=169, G=169, B=169]	1	4					12	12	12	57.4	57.4	57.4	31.462	0	241.22	10263000000	252	20.9082	21.3932	21.3414	20.7838	20.632	20.5188	16.6903	18.8953	18.3013	18.5246	16.9259	16.8828	23.3709	23.4358	23.4565	23.3171	23.3657	23.663	17.1961	16.2738	17.3032	18.0366	17.2339	17.4082
+	5.95353	0.664578	P10809;P10809-2	P10809	60 kDa heat shock protein, mitochondrial	HSPD1	1000	Color2 [A=255, R=169, G=169, B=169]	1	4					50	50	50	83.2	83.2	83.2	61.054	0	323.31	381820000000	2595	26.5412	26.8207	26.8881	26.8452	26.9404	26.864	23.2505	20.6899	20.9932	21.5269	20.8849	21.3946	26.1649	26.036	26.1243	26.1858	26.1619	26.2391	20.0668	21.468	19.976	22.0567	20.7632	20.8044
+	9.24574	5.40172	P10909;P10909-4;P10909-6;P10909-5;P10909-2;P10909-3	P10909;P10909-4;P10909-6;P10909-5;P10909-2;P10909-3	Clusterin;Clusterin beta chain;Clusterin alpha chain	CLU	1001	Color2 [A=255, R=169, G=169, B=169]	1	4					13	13	13	33.9	33.9	33.9	52.494	0	136.27	7227000000	148	23.1111	23.7421	23.2647	23.7462	23.3913	23.4832	17.0402	18.158	16.5849	18.0426	17.0484	16.6331	17.9961	17.3605	18.9513	18.1749	17.8816	17.964	17.6102	17.8844	17.8438	18.4709	17.5979	17.4336
+	4.78555	0.437841	P11021	P11021	78 kDa glucose-regulated protein	HSPA5	1002	Color2 [A=255, R=169, G=169, B=169]	1	4					46	46	45	59.3	59.3	59.3	72.332	0	323.31	302020000000	2701	26.5243	26.7291	26.7203	26.7904	26.8173	26.5732	24.4186	24.2214	24.0915	24.4689	24.1806	24.5097	26.1846	26.1727	26.2219	26.3303	26.2716	26.3464	23.4345	18.7035	23.6854	24.0996	23.9723	24.0043
+	5.1819	-4.55981	P11047	P11047	Laminin subunit gamma-1	LAMC1	1003	Color2 [A=255, R=169, G=169, B=169]	1	4					30	30	30	25.2	25.2	25.2	177.6	0	260.57	5273400000	338	17.8918	18.2637	15.3786	17.9263	19.3214	17.803	17.9902	17.0071	17.8125	18.6587	16.9353	17.9283	22.568	22.1232	22.3992	22.1639	22.3325	22.3568	21.0865	17.0296	20.598	21.2603	20.8995	21.3009
+	4.98799	0.362576	P11142;P11142-2	P11142;P11142-2	Heat shock cognate 71 kDa protein	HSPA8	1007	Color2 [A=255, R=169, G=169, B=169]	1	4					45	44	33	76	76	60.4	70.897	0	323.31	706990000000	3329	27.2376	27.3545	27.2989	27.382	27.4626	27.2837	25.6956	25.2853	25.6	25.7884	25.62	25.8246	26.8596	26.9158	26.9731	27.0151	27.0237	27.0566	25.1091	24.1825	25.2603	25.4863	25.4098	25.3766
+	2.85225	-1.07686	P11166	P11166	Solute carrier family 2, facilitated glucose transporter member 1	SLC2A1	1008	Color2 [A=255, R=169, G=169, B=169]	1	4					6	6	6	12.4	12.4	12.4	54.083	0	65.114	3134000000	124	20.867	20.9272	21.0554	21.0538	20.8513	20.5866	17.7615	17.5121	16.5135	19.1206	17.3286	18.0703	21.9217	22.0547	20.8539	22.1726	22.4668	22.3325	20.4355	16.4835	21.2893	20.9129	20.7864	20.9599
+	7.99749	3.70207	P11172;P11172-3;P11172-2;P11172-4	P11172;P11172-3;P11172-2;P11172-4	Uridine 5-monophosphate synthase;Orotate phosphoribosyltransferase;Orotidine 5-phosphate decarboxylase	UMPS	1010	Color2 [A=255, R=169, G=169, B=169]	1	4					29	29	29	67.5	67.5	67.5	52.221	0	167.16	27174000000	439	23.6221	24.1131	24.0889	24.1905	24.2006	23.8905	18.0719	18.0577	17.6516	16.4889	18.392	17.0042	20.5406	19.9031	20.3276	19.9206	20.0431	21.1584	16.3807	15.4453	16.9504	16.3145	16.9352	16.4658
+	9.16042	-2.2117	P11216	P11216	Glycogen phosphorylase, brain form	PYGB	1013	Color2 [A=255, R=169, G=169, B=169]	1	4					59	59	47	65.5	65.5	55	96.695	0	323.31	40034000000	931	21.532	21.8035	21.7082	21.7596	21.5235	22.1256	16.1927	17.802	17.2851	18.6267	17.7046	16.5302	23.949	24.0534	23.9002	23.7968	23.9745	24.0488	14.4958	16.215	17.9666	15.829	15.4673	17.4865
+	1.88023	2.39591	P11310;P11310-2	P11310;P11310-2	Medium-chain specific acyl-CoA dehydrogenase, mitochondrial	ACADM	1017	Color2 [A=255, R=169, G=169, B=169]	1	4					8	8	8	30.6	30.6	30.6	46.588	0	92.161	594190000	35	20.0907	17.1912	20.579	21.5374	21.3822	21.0002	16.5775	17.0732	17.3744	18.0556	17.6728	17.6014	16.9475	19.2164	18.5096	16.2787	18.5489	17.9042	17.744	16.7025	16.8042	17.6825	17.7305	17.1194
+	3.89911	-1.15981	P11413;P11413-2;P11413-3	P11413;P11413-2;P11413-3	Glucose-6-phosphate 1-dehydrogenase	G6PD	1020	Color2 [A=255, R=169, G=169, B=169]	1	4					36	36	36	76.5	76.5	76.5	59.256	0	323.31	42146000000	751	22.8172	23.1122	23.226	22.3354	22.405	22.9114	16.4132	18.4976	17.7684	17.7939	16.9178	18.1085	24.1726	24.1033	24.1268	23.3699	23.9945	23.999	17.0436	16.2571	17.8543	17.2405	16.0614	16.371
+	3.97451	-0.414203	P11586	P11586	C-1-tetrahydrofolate synthase, cytoplasmic;Methylenetetrahydrofolate dehydrogenase;Methenyltetrahydrofolate cyclohydrolase;Formyltetrahydrofolate synthetase;C-1-tetrahydrofolate synthase, cytoplasmic, N-terminally processed	MTHFD1	1024	Color2 [A=255, R=169, G=169, B=169]	1	4					53	53	52	64.2	64.2	63.1	101.56	0	316.91	41642000000	1370	22.609	22.2706	22.1984	22.2188	22.3091	22.291	23.0246	23.5189	22.9801	23.187	23.0327	23.1965	22.7222	22.6102	22.7299	22.7862	22.7268	22.807	22.7832	21.4511	22.8427	22.7832	22.7427	22.7859
+	5.6145	-3.33147	P11717	P11717	Cation-independent mannose-6-phosphate receptor	IGF2R	1025	Color2 [A=255, R=169, G=169, B=169]	1	4					30	30	30	15.1	15.1	15.1	274.37	0	39.735	1883100000	136	17.7332	17.4059	18.4046	17.7139	17.8205	18.7916	17.5213	17.5348	17.9554	17.4421	17.8955	17.4037	21.6792	21.957	21.7991	20.6762	21.4865	20.2606	19.8989	16.2707	19.6449	20.1187	19.1734	20.398
+	4.49202	-0.337037	P11766	P11766	Alcohol dehydrogenase class-3	ADH5	1026	Color2 [A=255, R=169, G=169, B=169]	1	4					17	17	17	68.4	68.4	68.4	39.724	0	275.84	32860000000	409	24.0751	24.141	23.91	24.0648	24.1374	23.997	18.1487	17.776	17.7552	17.1962	16.4814	18.2261	24.4663	24.4187	24.2561	24.358	24.413	24.4355	17.9756	17.5141	17.9782	17.3793	17.7295	16.6442
+	8.69304	4.21	P11802;P11802-2	P11802;P11802-2	Cyclin-dependent kinase 4	CDK4	1027	Color2 [A=255, R=169, G=169, B=169]	1	4					16	15	15	71	68.3	68.3	33.729	0	35.331	2828400000	109	22.0162	22.2664	22.3169	22.2287	22.384	21.9633	18.1439	16.8818	18.1107	16.7037	16.8396	16.9902	18.6848	17.8972	17.1921	17.907	18.071	18.1633	17.6929	17.3306	17.5767	16.6444	16.6075	18.7959
+	4.51845	-0.92954	P12004	P12004	Proliferating cell nuclear antigen	PCNA	1030	Color2 [A=255, R=169, G=169, B=169]	1	4					16	16	16	76.6	76.6	76.6	28.768	0	245.27	19136000000	416	22.8993	22.8524	22.8776	23.0081	22.8044	22.272	21.7932	18.9319	21.6203	20.2808	19.3686	18.9782	23.9871	23.4946	23.6932	23.5904	23.6594	23.8664	21.938	15.7593	21.0193	17.2153	20.268	18.5402
+	1.71783	0.675872	P12081;P12081-4;P12081-3;P12081-2	P12081;P12081-4;P12081-3;P12081-2	Histidine--tRNA ligase, cytoplasmic	HARS	1031	Color2 [A=255, R=169, G=169, B=169]	1	4					25	25	18	59.1	59.1	49.7	57.41	0	106.17	8499700000	277	21.0737	22.3941	22.518	22.542	22.5291	22.5214	15.9807	17.9603	18.6687	18.3588	18.1037	16.8852	21.4937	21.4442	21.6964	21.6726	21.6215	21.5947	17.5874	17.1361	17.0549	17.423	17.7841	17.425
+	3.04398	0.276794	P12236	P12236	ADP/ATP translocase 3;ADP/ATP translocase 3, N-terminally processed	SLC25A6	1033	Color2 [A=255, R=169, G=169, B=169]	1	4					21	21	6	68.8	68.8	27.5	32.866	0	152.56	87206000000	937	25.1417	25.0938	24.9655	24.7733	24.9132	25.0411	24.5568	24.041	24.876	24.7326	25.1764	24.7983	24.8195	24.6853	24.6706	24.7293	24.6712	24.6921	24.2044	23.3401	24.5278	24.5958	24.5171	24.5225
+	3.38955	3.84394	P12270;P12270-2	P12270	Nucleoprotein TPR	TPR	1035	Color2 [A=255, R=169, G=169, B=169]	1	4					84	84	84	40.5	40.5	40.5	267.29	0	323.31	26184000000	1199	19.5306	18.2143	18.0432	18.2833	17.6188	18.9644	23.2987	22.6054	23.2552	22.8219	23.0185	23.1994	14.5823	14.1702	12.6631	14.3846	14.0578	17.7329	23.2452	14.9301	23.1728	22.792	22.9017	22.9627
+	3.98133	2.20865	P12277	P12277	Creatine kinase B-type	CKB	1037	Color2 [A=255, R=169, G=169, B=169]	1	4					20	20	20	69.8	69.8	69.8	42.644	0	323.31	28496000000	442	24.6136	24.939	23.5522	24.8221	24.8253	24.6259	17.0246	16.9587	17.649	16.4517	16.4034	17.6812	23.0071	23.0106	21.5751	21.4329	22.8136	22.287	18.3466	16.6528	17.1893	17.2944	17.2511	16.9619
+	8.20461	-0.854256	P12429	P12429	Annexin A3	ANXA3	1038	Color2 [A=255, R=169, G=169, B=169]	1	4					28	28	28	75.9	75.9	75.9	36.375	0	323.31	48396000000	677	23.3846	23.4977	23.3225	23.5197	23.5427	23.4995	17.4138	18.5133	16.9639	17.4379	17.0624	18.6448	24.2822	24.3268	24.2758	24.2296	24.3209	24.4568	16.7082	17.1983	16.974	18.1806	16.0744	15.6632
+	1.94695	-1.39111	P12931;P12931-2	P12931;P12931-2	Proto-oncogene tyrosine-protein kinase Src	SRC	1044	Color2 [A=255, R=169, G=169, B=169]	1	4					12	7	6	27.6	18.3	16.8	59.834	0	22.478	585260000	40	19.9606	18.3986	17.3812	18.3793	18.7939	20.2656	16.529	17.8784	17.7719	17.2366	17.2325	17.2931	20.2404	20.1164	20.1677	19.9945	20.5769	20.4299	17.2321	16.7681	16.423	18.4858	17.1493	16.3672
+	4.07009	1.1418	P12955;P12955-2;P12955-3	P12955;P12955-2;P12955-3	Xaa-Pro dipeptidase	PEPD	1045	Color2 [A=255, R=169, G=169, B=169]	1	4					19	19	19	53.8	53.8	53.8	54.548	0	126.21	7690400000	256	22.4784	22.6189	22.5706	22.5563	22.6134	22.6343	17.6438	18.1294	16.4121	17.1712	17.9125	16.2575	20.759	21.0637	21.4712	21.8631	21.7634	21.7006	16.2142	16.7673	17.391	16.1344	17.7655	16.5922
+	1.78833	0.63608	P13473;P13473-2;P13473-3	P13473;P13473-2;P13473-3	Lysosome-associated membrane glycoprotein 2	LAMP2	1050	Color2 [A=255, R=169, G=169, B=169]	1	4					4	4	4	9.3	9.3	9.3	44.96	0	18.888	3493000000	60	22.9593	22.0263	23.3088	23.3523	22.9442	23.1837	17.2962	18.4023	18.0313	16.3281	16.0084	18.8022	22.6971	22.4868	22.2864	22.0571	22.2191	22.2118	17.6139	18.0573	17.0098	16.8063	17.9218	17.4813
+	3.40815	-0.30495	P13489	P13489	Ribonuclease inhibitor	RNH1	1051	Color2 [A=255, R=169, G=169, B=169]	1	4					24	24	24	76.6	76.6	76.6	49.973	0	323.31	17497000000	382	23.0211	23.1466	23.2866	23.2423	23.3641	23.1287	17.4858	18.6245	16.7195	18.4567	17.0663	17.763	23.4021	23.4727	23.4807	23.5287	23.6211	23.5138	17.5243	16.5109	16.8182	16.9308	16.5229	15.601
+	6.66237	3.45301	P13591;P13591-1;P13591-4;P13591-3;P13591-5;P13591-6	P13591;P13591-1;P13591-4;P13591-3;P13591-5	Neural cell adhesion molecule 1	NCAM1	1052	Color2 [A=255, R=169, G=169, B=169]	1	4					12	12	12	17.7	17.7	17.7	94.573	0	35.071	2013400000	90	21.1092	21.597	21.6241	21.647	21.5758	21.4176	17.8257	18.1167	18.3537	16.8763	17.0948	17.4354	18.5596	18.1303	18.6553	16.9717	18.3637	17.572	17.4504	16.6008	17.9723	16.5396	17.1502	17.1297
+	8.96267	-4.44568	P13611;P13611-3;P13611-2;P13611-5;P13611-4	P13611;P13611-3;P13611-2;P13611-5;P13611-4	Versican core protein	VCAN	1053	Color2 [A=255, R=169, G=169, B=169]	1	4					14	14	14	5.6	5.6	5.6	372.82	0	65.331	2207400000	113	17.5473	17.6608	16.9465	17.6142	18.0965	17.9959	17.0088	17.0041	17.5807	17.8702	17.0081	17.9328	22.5665	21.711	22.0941	21.9121	22.2994	21.9523	21.0765	16.5754	21.0517	21.2295	21.1503	21.1238
+	7.09814	1.67752	P13667	P13667	Protein disulfide-isomerase A4	PDIA4	1055	Color2 [A=255, R=169, G=169, B=169]	1	4					43	43	43	57.7	57.7	57.7	72.932	0	290.63	48881000000	843	24.234	24.932	24.6639	24.7626	24.9678	24.4371	19.1044	17.9032	17.212	17.8981	17.4442	17.0159	23.136	23.0027	22.8783	22.9745	22.9523	22.9886	16.8225	15.7908	18.5133	16.2486	16.4793	18.2742
+	5.57277	-1.59611	P13674;P13674-2;P13674-3	P13674;P13674-2;P13674-3	Prolyl 4-hydroxylase subunit alpha-1	P4HA1	1056	Color2 [A=255, R=169, G=169, B=169]	1	4					23	23	23	53	53	53	61.049	0	59.075	3792600000	233	19.9409	20.6993	20.7042	20.2312	20.0158	20.4253	18.0219	17.716	17.2041	16.7721	17.552	17.686	21.9783	21.9226	21.638	21.765	22.3732	21.9162	19.9216	15.4376	20.1108	19.7119	19.7357	19.4303
+	4.77517	-0.882001	P13693;P13693-2;Q56UQ5	P13693;P13693-2	Translationally-controlled tumor protein	TPT1	1057	Color2 [A=255, R=169, G=169, B=169]	1	4					7	7	7	48.3	48.3	48.3	19.595	0	32.105	34148000000	232	24.7238	24.564	24.3679	24.267	24.7252	24.0837	17.8735	16.3947	18.1387	18.3201	19.4176	19.2839	25.3976	25.2559	25.3178	25.3323	25.2085	25.5115	17.3517	15.8704	19.3413	17.2156	17.2681	18.2338
+	6.15309	-3.81965	P13726;P13726-2	P13726	Tissue factor	F3	1059	Color2 [A=255, R=169, G=169, B=169]	1	4					4	4	4	26.1	26.1	26.1	33.067	0	19.237	1005500000	38	17.0039	18.2538	17.5752	18.3689	18.7344	16.5962	16.6696	18.2314	18.8456	16.7058	17.7926	16.8558	21.4749	21.5547	21.3433	21.6627	21.5719	21.8428	17.7875	15.4239	17.3332	18.4406	17.5092	16.4224
+	7.85364	-2.68032	P13797;P13797-3;P13797-2;P13796	P13797;P13797-3;P13797-2	Plastin-3	PLS3	1061	Color2 [A=255, R=169, G=169, B=169]	1	4					38	38	35	66.8	66.8	61.3	70.81	0	323.31	25976000000	708	21.5684	21.2449	21.4216	21.3671	20.7162	21.1831	18.1745	18.739	19.239	19.1216	19.6114	19.4312	24.2325	24.2558	23.7921	23.607	23.7384	23.9574	21.9035	16.2454	21.5358	21.6231	21.8351	21.6017
+	3.09769	0.834323	P13798	P13798	Acylamino-acid-releasing enzyme	APEH	1062	Color2 [A=255, R=169, G=169, B=169]	1	4					22	22	22	42.5	42.5	42.5	81.224	0	181.28	8385800000	229	22.3542	22.6579	22.9172	22.8753	22.7763	22.8328	16.6371	18.2085	17.0266	17.7705	18.4055	17.6465	21.1876	21.9043	22.0027	22.0203	21.9697	22.3231	18.8315	16.1867	18.1794	16.2037	16.2612	16.4232
+	2.46165	-0.974908	P13804;P13804-2	P13804;P13804-2	Electron transfer flavoprotein subunit alpha, mitochondrial	ETFA	1063	Color2 [A=255, R=169, G=169, B=169]	1	4					16	16	16	66.1	66.1	66.1	35.079	0	94.216	10082000000	266	21.9251	21.3579	22.0158	22.0021	20.5774	22.2784	18.8029	17.9087	17.1237	16.996	17.4626	17.4176	22.6249	22.7731	22.656	22.629	22.6391	22.6839	18.1635	17.4567	16.2692	17.2541	16.7668	17.3325
+	3.76591	1.19033	P13861;P13861-2;P31323	P13861;P13861-2	cAMP-dependent protein kinase type II-alpha regulatory subunit	PRKAR2A	1065	Color2 [A=255, R=169, G=169, B=169]	1	4					20	20	20	59.4	59.4	59.4	45.518	0	100.82	4467300000	238	22.015	21.5071	21.7653	21.9649	21.6419	22.0765	21.1927	20.4826	21.3034	21.5234	21.3353	21.1817	21.2716	20.5127	20.8852	20.5474	20.691	19.9207	19.3183	16.3111	19.6437	18.8598	18.577	19.9116
+	3.13154	-2.10784	P13984	P13984	General transcription factor IIF subunit 2	GTF2F2	1067	Color2 [A=255, R=169, G=169, B=169]	1	4					14	14	14	72.3	72.3	72.3	28.38	0	78.296	2739600000	131	18.298	16.3135	19.2377	18.7554	17.4545	17.8536	18.1302	21.8307	17.9075	19.8238	20.136	17.2374	19.8121	20.5961	19.8324	20.043	20.3095	19.9668	22.504	16.3048	22.3034	22.7166	22.9702	22.2333
+	2.29933	2.03549	P13995;P13995-2	P13995;P13995-2	Bifunctional methylenetetrahydrofolate dehydrogenase/cyclohydrolase, mitochondrial;NAD-dependent methylenetetrahydrofolate dehydrogenase;Methenyltetrahydrofolate cyclohydrolase	MTHFD2	1069	Color2 [A=255, R=169, G=169, B=169]	1	4					6	6	6	28.3	28.3	28.3	37.895	0	14.963	922870000	41	20.6272	18.7887	18.489	21.7129	19.0629	21.0399	15.6795	22.2355	21.242	21.1805	21.4396	21.2695	17.3952	18.1235	18.1256	18.2872	18.0623	17.5138	18.3797	16.3111	19.742	18.38	20.1771	16.4859
+	6.20932	0.817934	P14174	P14174	Macrophage migration inhibitory factor	MIF	1070	Color2 [A=255, R=169, G=169, B=169]	1	4					4	4	4	36.5	36.5	36.5	12.476	0	23.681	20111000000	121	25.0215	24.8824	24.9243	25.038	25.0066	24.9711	18.0772	18.4128	17.3017	17.994	17.3986	17.9245	24.0323	23.8986	24.2138	24.1602	24.2474	24.3841	18.0494	17.1325	17.946	16.5758	17.4375	17.4212
+	3.89113	0.421611	P14314;P14314-2	P14314;P14314-2	Glucosidase 2 subunit beta	PRKCSH	1071	Color2 [A=255, R=169, G=169, B=169]	1	4					22	22	22	38.6	38.6	38.6	59.425	0	244.98	32044000000	479	23.9622	24.0081	23.907	24.0262	24.3233	24.1026	17.8999	18.4441	17.1728	15.694	17.5417	17.8727	23.7546	23.5231	23.5703	23.719	23.6336	23.5991	18.1886	17.6577	16.8983	16.2935	16.8171	17.8933
+	6.82491	1.46675	P14324;P14324-2	P14324;P14324-2	Farnesyl pyrophosphate synthase	FDPS	1072	Color2 [A=255, R=169, G=169, B=169]	1	4					13	13	13	36	36	36	48.275	0	223.69	16814000000	273	24.2718	24.5235	24.4969	24.475	24.4752	24.6285	20.2369	17.9335	18.2704	17.9232	16.8328	18.3798	23.0334	23.0448	22.525	23.0404	23.1936	23.2332	17.4878	17.9713	17.337	16.6924	16.7686	16.6038
+	2.9971	1.7038	P14384	P14384	Carboxypeptidase M	CPM	1073	Color2 [A=255, R=169, G=169, B=169]	1	4					6	6	6	16.7	16.7	16.7	50.513	0	5.3895	365980000	32	20.6645	19.8227	19.4963	19.9518	19.3563	18.1287	16.7752	16.9817	17.8094	17.1052	18.4596	18.0803	18.0833	18.2967	17.2878	17.7369	18.0094	17.7834	18.5951	16.5978	17.9429	18.1562	16.1705	17.1457
[truncated: 1,269 more rows]
